# Supplementary material for: RANK is a poor prognosis marker and a therapeutic target in ER‐negative postmenopausal breast cancer
Source: EMBO Mol Med. 2023 Mar 7;15(4):e16715. doi: 10.15252/emmm.202216715 (PMC10086586; doi:10.15252/emmm.202216715)
Supplement: Supplementary file 2 — Dataset EV1 [file EMMM-15-e16715-s001.xlsx]

## Sheet: INDEX
Dataset EV1. Clinicopathologic parameters, survival data and COX analysis of breast cancer patients of the different collections
INDEX
NPS=Nottingham Primary Series
Parameters	Subgroup	Sheet
Histological grade, vascular invasion, stage, chemotherapy, endocrine therapy, ER status, PR status, HER2 status, TNBC status, basal phenotype status, triple negative and basal status, tumor size, NPI groups, age, mitosis, Ki67, menopausal status, pleomorphism, tubules.	All patients; ER-positive; ER-negative; premenopausal; postmenopausal.	C.P.NPS
OS* (60, 120, 200, 240 months); BCSS (60, 180 months); DMFS (60, 240 months); DFS (60, 240 months). *exclusively in all patients	All patients; ER-positive; ER-negative; HER2+; TNBC; premenopausal; premenopausal-ER-positive; premenopausal-ER-negative; premenopausal-HER2+; premenopausal-TNBC; postmenopausal; postmenopausal-ER-positive; postmenopausal-ER-negative; postmenopausal-HER2+; postmenopausal-TNBC.	SURV. NPS
Univariate/Multivariate: BCSS (5 years); DMFS (5 years); DFS (5 years).	All patients; postmenopausal.	COX. NPS
IDB=Idibell Dataset
Parameters	Subgroup	Sheet
Histological grade, tumor size, age, Ki67, lymph infiltration, HER2 status, ER status, PR status.	All patients	C.P.IDB
DMFS (120 months); DFS (120 months).	All patients; premenopausal; postmenopausal.	SURV. IDB
METABRIC=METABRIC Dataset
Parameters	Subgroup	Sheet
HHistological grade, vascular invasion, stage, chemotherapy, endocrine therapy, ER status, PR status, HER2 status, TNBC status, basal phenotype status, triple negative and basal status, tumor size, NPI groups, age, mitosis, Ki67.	All patients, ER-positive; ER-negative; premenopausal; postmenopausal	C.P. METABRIC
ER NEGATIVE ONLY Dataset
Parameters	Subgroup	Sheet
Histological grade, vascular invasion, stage, HER2 status, tumor size, NPI groups, age, mitosis, Ki67, pleomorphism, tubules.	All patients (ER-negative)	C.P. ER-ONLY
BCSS (60, 120 months); DMFS (60, 120 months); DFS (60, 120 months). // Upon +/- chemotherapy	All patients; HER2+ patients, TNBC patients; basal; premenopausal; premenopausal-HER2+; premenopausal-TNBC; premenopausal-basal; postmenopausal; postmenopausal-HER2+; postmenopausal-TNBC; postmenopausal-basal; BRCA1-WT (all patients); BRCA1-mutated (all patients).	SURV. ER-ONLY
Univariate/Multivariate: BCSS (10 years); DMFS (10 years); DFS (10 years).	All patients; postmenopausal.	COX. ER-ONLY
CNIO TNBC=CNIO TNBC Dataset
Parameters	Subgroup	Sheet
Histological grade, chemotherapy, age, Ki67, stage/lymph infiltration.	All patients	C.P.CNIO TNBC
DMFS (144 months); DFS (144 months). //Upon +/- chemotherapy	All patients; premenopausal; postmenopausal.	SURV. CNIO TNBC
Leyend	Meaning
CP.	Clinicophatological Parameters
SURV.	Survival Parameters
COX.	COX Regression Analysis
OS	Overall Survival
BCSS	Breast cancer-specific survival
DMFS	Distant metastasis-free survival
DFS	Disease-free survival

## Sheet: C.P. NPS
RANK expression
NOTTINGHAM PRIMARY SERIES (all patients)
Characteristics	All cases	RANK H-Score=0	RANK H-Score>0	p-value (Pearson χ²)
Histological grade	1054 (100%)	990 (93.5%)	64 (6.1%)	0.028
1	176 (100%)	168 (95.5%)	8 (4.5%)
2	339 (100%)	326 (96.2%)	13 (3.8%)
3	539 (100%)	496 (92%)	43 (8%)
Vascular invasion	1050 (100%)	986 (93.9%)	64 (6.1%)	0.055
Negative	700 (100%)	650 (92.9%)	50 (7.1%)
Positive	350 (100%)	336 (96%)	14 (4%)
Stage	1054 (100%)	990 (93.9%)	64 (6.1%)	0.2
1	637 (100%)	593 (93.1%)	44 (6.9%)
2	329 (100%)	311 (94.5%)	18 (5.5%)
3	88 (100%)	86 (97.7%)	2 (2.3%)
Chemotherapy (CMF)	999 (100%)	940 (94.1%)	59 (5.9%)	0.042
No	801 (100%)	760 (94.9%)	41 (5.1%)
Yes	198 (100%)	180 (90.9%)	18 (9.1%)
Endocrine Therapy	1004 (100%)	944 (94%)	60 (6%)	0.411
No	633 (100%)	592 (93.5%)	41 (6.5%)
Yes	371 (100%)	352 (94.9%)	19 (5.1%)
Estrogen receptor (ER) status	1051 (100%)	987 (93.9%)	64 (6.1%)	0.0001
No	277 (100%)	241 (87%)	36 (13%)
Yes	774 (100%)	746 (96.4%)	28 (3.6%)
Progesterone receptor (PR) status	1012 (100%)	950 (93.9%)	62 (6.1%)	0.0001
No	437 (100%)	395 (90.4%)	42 (9.6%)
Yes	575 (100%)	555 (96.5%)	20 (3.5%)
HER2 status	1003 (100%)	941 (93.8%)	62 (6.2%)	1
No	877 (100%)	822 (93.7%)	55 (6.3%)
Yes	126 (100%)	119 (94.4%)	7 (5.6%)
Triple negative status	1027 (100%)	963 (93.8%)	64 (6.2%)	0.0001
Non-TNBC	833 (100%)	800 (96%)	33 (4%)
TNBC	194 (100%)	163 (84%)	31 (16%)
Basal phenotype status (CK5/6 and/or CK14 and/or CK17)	1033 (100%)	971 (94%)	62 (6%)	0.001
No	749 (100%)	716 (95.6%)	33 (4.4%)
Yes	284 (100%)	255 (89.8%)	29 (10.2%)
Triple Negative and basal (EGFR and/or CK5/6)	1032 (100%)	968 (93.8%)	64 (6.2%)	0.0001
No	895 (100%)	852 (95.2%)	43 (4.8%)
Yes	137 (100%)	116 (84.7%)	21 (15.3%)
Tumor size	1054 (100%)	990 (93.9%)	64 (6.1%)	0.443
<2 cm	511 (100%)	483 (94.5%)	28 (5.5%)
igual>2 cm	543 (100%)	507 (93.4%)	36 (66%)
NPI groups	1067 (100%)	1001 (93.8%)	66 (6.2%)	0.045
Good	315 (100%)	302 (95.9%)	13 (4.1%)
Moderate	586 (100%)	540 (92.2%)	46 (7.8%)
Poor	166 (100%)	159 (95.8%)	7 (4.2%)
Age	1060 (100%)	996 (94%)	64 (6%)	0.69
<50 years	389 (100%)	364 (93.6%)	25 (6.4%)
>50 years	671 (100%)	632 (94.2%)	39 (5.8%)
Mitosis	1024 (100%)	960 (93.8%)	64 (6.3%)	0.010
1	345 (100%)	333 (96.5%)	12 (3.5%)
2	203 (100%)	192 (94.6%)	11 (5.4%)
3	476 (100%)	435 (91.4%)	41 (6.3%)
Ki67_cutoff_10	870 (100%)	819 (94.1%)	51 (5.9%)	0.051
Low expression	323 (100%)	311 (96.3%)	12 (3.7%)
High expression	547 (100%)	508 (92.9%)	39 (7.1%)
Menopausal status	1069 (100%)	1003 (93.8%)	66 (6.2%)	0.7
Premenopausal	430 (100%)	402 (93.5%)	28 (6.5%)
Postmenopausal	639 (100%)	601 (94.1%)	38 (5.9%)
Pleomorphism	1023 (100%)	959 (93.7%)	64 (6.3%)	0.116
1	23 (100%)	21 (91.3%)	2 (8.7%)
2	396 (100%)	379 (95.7%)	17 (4.3%)
3	604 (100%)	559 (92.5%)	45 (7.5%)
Tubules	1024 (100%)	960 (93.8%)	64 (6.3%)	0.08
1	53 (100%)	48 (90.6%)	5 (9.4%)
2	351 (100%)	337 (96%)	14 (4%)
3	620 (100%)	575 (92.7%)	45 (7.3%)
NOTTINGHAM PRIMARY SERIES (ER-positive)
Characteristics	All cases	RANK H-Score=0	RANK H-Score>0	p-value (Pearson χ²)
Histological grade	778 (100%)	749 (96.3%)	29 (3.7%)	0.685
1	170 (100%)	162 (95.3%)	8 (4.7%)
2	319 (100%)	307 (96.2%)	12 (3.8%)
3	289 (100%)	280 (96.9%)	9 (3.1%)
Vascular invasion	765 (100%)	737 (96.3%)	28 (3.7%)	0.039
Negative	510 (100%)	486 (95.3%)	24 (4.7%)
Positive	255 (100%)	251 (98.4%)	4 (1.6%)
Stage	777 (100%)	748 (96.3%)	29 (3.7%)	0.593
1	466 (100%)	446 (95.7%)	20 (4.3%)
2	250 (100%)	243 (97.2%)	7 (2.8%)
3	61 (100%)	59 (96.7%)	2 (3.3%)
Chemotherapy (CMF)	735 (100%)	709 (96.5%)	26 (3.5%)	0.352
No	646 (100%)	621 (96.1%)	25 (3.9%)
Yes	89 (100%)	88 (98.9%)	1 (1.1%)
Endocrine Therapy	739 (100%)	712 (96.3%)	27 (3.7%)	1
No	434 (100%)	418 (96.3%)	16 (3.7%)
Yes	305 (100%)	294 (96.4%)	11 (3.6%)
HER2 status	737 (100%)	711 (96.5%)	26 (3.5%)	1
No	670 (100%)	646 (96.4%)	24 (3.6%)
Yes	67 (100%)	65 (97%)	2 (3%)
Basal phenotype status (CK5/6 and/or CK14 and/or CK17)	755 (100%)	729 (96.6%)	26 (3.4%)	0.784
No	636 (100%)	613 (96.4%)	23 (3.6%)
Yes	119 (100%)	116 (97.5%)	3 (2.5%)
Tumor size	778 (100%)	749 (96.3%)	29 (3.7%)	1
<2 cm	501 (100%)	482 (96.2%)	19 (3.8%)
igual>2 cm	277 (100%)	267 (96.4%)	10 (3.6%)
NPI groups	779 (100%)	750 (96.3%)	29 (3.7%)	0.576
Good	292 (100%)	280 (95.9%)	12 (4.1%)
Moderate	383 (100%)	368 (96.1%)	15 (3.9%)
Poor	104 (100%)	102 (98.1%)	2 (1.9%)
Age	781 (100%)	752 (96.3%)	29 (3.7%)	0.162
<50 years	269 (100%)	263 (97.8%)	6 (2.2%)
>50 years	512 (100%)	489 (95.5%)	23 (4.5%)
Mitosis	748 (100%)	719 (96.1%)	29 (3.9%)	0.537
1	331 (100%)	319 (96.4%)	12 (3.6%)
2	170 (100%)	161 (94.7%)	9 (5.3%)
3	247 (100%)	239 (96.8%)	8 (3.2%)
Menopausal status	781 (10%)	752 (96.3%)	29 (3.7%)	0.03
Premenopausal	285 (100%)	280 (98.2%)	5 (1.8%)
Postmenopausal	496 (100%)	472 (95.2%)	24 (4.8%)
Pleomorphism	747 (100%)	718 (96.1%)	29 (3.9%)	0.408
1	22 (100%)	20 (90.9%)	2 (9.1%)
2	376 (100%)	361 (96%)	15 (4%)
3	349 (100%)	337 (96.6%)	12 (3.4%)
Tubules	748 (100%)	719 (96.1%)	29 (3.9%)	0.315
1	51 (100%)	47 (92.2%)	4 (7.8%)
2	310 (100%)	299 (96.5%)	11 (3.5%)
3	387 (100%)	373 (96.4%)	14 (3.6%)
Ki67_cuttoff_10	635 (100%)	617 (97.2%)	18 (2.8%)	1
Low expression	291 (100%)	283 (97.3)	8 (2.7%)
High expression	344 (100%)	334 (97.1%)	10 (2.9%)
NOTTINGHAM PRIMARY SERIES (ER-negative)
Characteristics	All cases	RANK H-Score=0	RANK H-Score>0	p-value (Pearson χ²)
Histological grade	277 (100%)	240 (86.6%)	37 (13.4%)	0.448
1	5 (100%)	4 (80%)	1 (20%)
2	21 (100%)	20 (95.2%)	1 (4.8%)
3	251 (100%)	216 (86.1%)	35 (13.9%)
Vascular invasion	276 (100%)	240 (87%)	36 (13%)	0.457
Negative	183 (100%)	157 (85.8%)	26 (14.2%)
Positive	93 (100%)	83 (89.2%)	10 (10.8%)
Stage	227 (100%)	240 (86.6%)	37 (13.4%)	0.061
1	177 (100%)	150 (84.7%)	27 (15.3%)
2	68 (100%)	58 (85.3%)	10 (14.7%)
3	32 (100%)	32 (100%)	0 (0%)
Chemotherapy (CMF)	254 (100%)	221 (87%)	33 (13%)	0.346
No	145 (100%)	129 (89%)	16 (11%)
Yes	109 (100%)	92 (84.4%)	17 (15.6%)
Endocrine Therapy	255 (100%)	222 (87.1%)	33 (12.9%)	1
No	190 (100%)	165 (86.8%)	25 (13.2%)
Yes	65 (100%)	57 (87.7%)	8 (12.3%)
HER2 status	260 (100%)	224 (86.2%)	36 (13.8%)	0.204
No	201 (100%)	170 (84.6%)	31 (15.4%)
Yes	59 (100%)	54 (91.5%)	5 (8.5%)
Triple negative status	254 (100%)	218 (85.8%)	36 (14.2%)	0.202
Non-TNBC	60 (100%)	55 (91.7%)	5 (8.3%)
TNBC	194 (100%)	163 (84%)	31 (16%)
Basal phenotype status (CK5/6 and/or CK14 and/or CK17)	271 (100%)	235 (86.7%)	36 (13.3%)	0.145
No	107 (100%)	97 (90.7%)	10 (9.3%)
Yes	164 (100%)	138 (84.1%)	26 (15.9%)
Triple Negative and basal (EGFR and/or CK5/6)	263 (100%)	227 (86.3%)	36 (13.7%)	0.475
No	126 (100%)	111 (88.1%)	15 (11.9%)
Yes	137 (100%)	116 (84.7%)	21 (15.3%)
Tumor size	275 (100%)	238 (86.5%)	37 (13.5%)	0.601
<2 cm	138 (100%)	121 (87.7%)	17 (12.3%)
igual>2 cm	137 (100%)	117 (85.4%)	20 (14.6%)
NPI groups	278 (100%)	241 (86.7%)	37 (13.3%)	0.240
Good	16 (100%)	15 (93.8%)	1 (6.3%)
Moderate	201 (100%)	170 (84.6%)	31 (15.4%)
Poor	61 (100%)	56 (91.8%)	5 (8.2%)
Age	278 (100%)	241 (86.7%)	37 (13.3%)	0.218
<50 years	137 (100%)	115 (83.9%)	22 (16.1%)
>50 years	141 (100%)	126 (89.4%)	15 (10.6%)
Mitosis	271 (100%)	236 (87.1%)	35 (12.9%)	0.202
1	10 (100%)	10 (100%)	0 (0%)
2	32 (100%)	30 (93.8%)	2 (6.3%)
3	229 (100%)	196 (85.6%)	33 (14.4%)
Menopausal status	278 (100%)	241 (86.7%)	37 (13.3%)	0.159
Premenopausal	141 (100%)	118 (83.7%)	23 (16.3%)
Postmenopausal	137 (100%)	123 (89.8%)	14 (10.2%)
Pleomorphism	271 (100%)	236 (87.1%)	35 (12.9%)	0.918
1	1 (100%)	1 (100%)	0 (0%)
2	17 (100%)	15 (88.2%)	2 (11.8%)
3	253 (100%)	220 (87%)	33 (13%)
Tubules	271 (100%)	236 (87.1%)	35 (12.9%)	0.187
1	2 (100%)	1 (50%)	1 (50%)
2	38 (100%)	35 (9.1%)	3 (7.9%)
3	231 (100%)	200 (86.6%)	31 (13.4%)
Ki67_cuttoff_10	231 (100%)	198 (85.7%)	33 (14.3%)	1
Low expression	30 (100%)	26 (86.7%)	4 (13.3%)
High expression	201 (100%)	172 (85.6%)	29 (14.4%)
NOTTINGHAM PRIMARY SERIES (Premenopausal)
Characteristics	All cases	RANK H-Score=0	RANK H-Score>0	p-value (Pearson χ²)
Histological grade	428 (100%)	400 (93.5%)	28 (6.5%)	0.005
1	66 (100%)	64 (97%)	2 (3%)
2	120 (100%)	118 (98.3%)	2 (1.7%)
3	242 (100%)	218 (90.1%)	24 (9.9%)
Vascular invasion	427 (100%)	399 (93.4%)	28 (6.6%)	0.427
Negative	252 (100%)	233 (92.5%)	19 (7.5%)
Positive	175 (100%)	166 (94.9%)	9 (5.1%)
Stage	428 (100%)	400 (93.5%)	28 (6.5%)	0.18
1	250 (100%)	230 (92%)	20 (8%)
2	145 (100%)	137 (94.5%)	8 (5.5%)
3	33 (100%)	33 (100%)	0 (0%)
Chemotherapy (CMF)	407 (100%)	381 (93.6%)	26 (6.4%)	0.146
No	247 (100%)	235 (95.1%)	12 (4.9%)
Yes	160 (100%)	146 (91.3%)	14 (8.8%)
Endocrine Therapy	408 (100%)	383 (93.6%)	26 (6.4%)	0.015
No	382 (93.6%)	292 (92.1%)	25 (7.9%)
Yes	91 (100%)	90 (98.9%)	1 (1.1%)
Estrogen receptor (ER) status	426 (100%)	398 (93.%)	28 (6.6%)	0.0001
No	140 (100%)	117 (83.6%)	23 (16.4%)
Yes	286 (100%)	281 (98.3%)	5 (1.7%)
Progesteron receptor (PR) status	408 (100%)	382 (93.6%)	26 (6.4%)	0.0001
No	167 (100%)	144 (86.2%)	23 (13.8%)
Yes	241 (100%)	238 (98.8%)	3 (1.2%)
HER2 status	401 (100%)	374 (93.3%)	27 (6.7%)	0.021
No	345 (100%)	318 (92.2%)	27 (7.8%)
Yes	56 (100%)	56 (100%)	0 (0%)
Triple negative status	414 (100%)	386 (93.2%)	28 (6.8%)	0.0001
Non-TNBC	307 (100%)	302 (98.4%)	5 (1.6%)
TNBC	107 (100%)	84 (78.5%)	23 (21.5%)
Basal phenotype status (CK5/6 and/or CK14 and/or CK17)	416 (100%)	389 (93.5%)	27 (6.5%)	0.001
No	285 (100%)	275 (965%)	10 (3.5%)
Yes	131 (100%)	114 (87%)	17 (13%)
Triple Negative and basal (EGFR and/or CK5/6)	419 (100%)	391 (93.3%)	28 (6.7%)	0.0001
No	336 (100%)	325 (96.7%)	11 (3.3%)
Yes	83 (100%)	66 (79.5%)	17 (20.5%)
Tumor size	428 (100%)	400 (93.5%)	28 (6.5%)	0.245
<2 cm	184 (100%)	175 (95.1%)	9 (4.9%)
equal or >2 cm	244 (100%)	225 (92.2%)	19 (7.8%)
NPI groups	428 (100%)	400 (93.5%)	28 (6.5%)	0.208
Good	105 (100%)	102 (97.1%)	3 (2.9%)
Moderate	253 (100%)	233 (92.1%)	20 (7.9%)
Poor	70 (100%)	65 (92.9%)	5 (7.1%)
Age	430 (100%)	402 (93.5%)	28 (6.5%)	0.598
<50 years	364 (100%)	339 (93.1%)	25 (6.9%)
>50 years	66 (100%)	63 (95.5%)	3 (4.5%)
Mitosis	369 (100%)	343 (93%)	26 (7%)	0.807
1	134 (100%)	126 (94%)	8 (6%)
2	60 (100%)	55 (91.7%)	5 (8.3%)
3	175 (100%)	162 (92.6%)	13 (7.4%)
Ki67_cuttoff_10	370 (100%)	347 (93.8%)	23 (6.2%)	0.04
Low expression	121 (100%)	118 (97.5%)	3 (2.5)
High expression	249 (100%)	229 (92%)	20 (8%)
NOTTINGHAM PRIMARY SERIES (Postmenopausal)
Characteristics	All cases	RANK H-Score=0	RANK H-Score>0	p-value (Pearson χ²)
Histological grade	618 (100%)	583 (94.3%)	35 (5.7%)	0.694
1	109 (100%)	103 (94.5%)	6 (5.5%)
2	214 (100%)	204 (95.3%)	10 (4.7%)
3	295 (100%)	276 (93.6%)	19 (4.7%)
Vascular invasion	615 (100%)	580 (94.3%)	35 (5.7%)	0.08
Negative	442 (100%)	412 (93.2%)	30 (6.8%)
Positive	173 (100%)	168 (97.1%)	5 (2.9%)
Stage	618 (100%)	583 (94.3%)	35 (5.7%)	0.771
1	382 (100%)	359 (94%)	23 (6%)
2	181 (100%)	171 (94.5%)	10 (5.5%)
3	55 (100%)	53 (96.4%)	2 (3.6%)
Chemotherapy (CMF)	587 (100%)	555 (94.5%)	32 (5.5%)	0.145
No	549 (100%)	521 (94.9%)	28 (5.1%)
Yes	38 (100%)	34 (89.5%)	4 (10.5%)
Endocrine Therapy	590 (100%)	557 (94.4%)	33 (5.6%)	0.474
No	311 (100%)	296 (95.2%)	15 (4.8%)
Yes	279 (100%)	261 (93.5%)	18 (6.5%)
Estrogen receptor (ER) status	617 (100%)	582 (94.3%)	35 (5.7%)	0.035
No	136 (100%)	123 (90.4%)	13 (9.6%)
Yes	481 (100%)	459 (95.4%)	22 (4.6%)
Progesteron receptor (PR) status	596 (100%)	561 (94.1%)	35 (5.9%)	0.295
No	268 (100%)	249 (92.9%)	19 (7.1%)
Yes	328 (100%)	312 (95.1%)	16 (4.9%)
HER2 status	593 (100%)	559 (94.3%)	34 (5.7%)	0.1
No	524 (100%)	497 (94.8%)	27 (5.2%)
Yes	69 (100%)	62 (89.9%)	7 (10.1%)
Triple negative status	605 (100%)	570 (94.2%)	35 (5.8%)	0.136
Non-TNBC	519 (100%)	492 (94.8%)	27 (5.2%)
TNBC	86 (100%)	78 (90.7%)	8 (9.3%)
Basal phenotype status (CK5/6 and/or CK14 and/or CK17)	608 (100%)	574 (94.4%)	34 (5.6%)	0.157
No	456 (100%)	434 (95.2%)	22 (4.8%)
Yes	152 (100%)	140 (92.1%)	12 (7.9%)
Triple Negative and basal (EGFR and/or CK5/6)	605 (100%)	570 (94.2%)	35 (5.8%)	0.542
No	551 (100%)	520 (94.4%)	31 (5.6%)
Yes	54 (100%)	50 (92.6%)	4 (7.4%)
Tumor size	618 (100%)	583 (94.3%)	35 (5.7%)	1
<2 cm	322 (100%)	304 (94.4%)	18 (5.6%)
equal or >2 cm	296 (100%)	279 (94.3%)	17 (5.7%)
NPI groups	618 (100%)	583 (94.3%)	35 (5.7%)	0.164
Good	194 (100%)	186 (95.9%)	8 (4.1%)
Moderate	329 (100%)	305 (92.7%)	24 (7.3%)
Poor	95 (100%)	92 (96.8%)	3 (3.2%)
Age	623 (100%)	588 (94.4%)	35 (5.6%)	0.628
<50 years	22 (100%)	22 (100%)	0 (0%)
>50 years	601 (100%)	566 (94.2%)	35 (5.8%)
Mitosis	530 (100%)	500 (94.3%)	30 (5.7%)	0.532
1	214 (100%)	203 (94.9%)	11 (5.1%)
2	100 (100%)	92 (92%)	8 (8%)
3	216 (100%)	205 (94.9%)	11 (5.1%)
Ki67_cuttoff_10	496 (100%)	468 (94.4%)	28 (5.6%)	0.431
Low expression	200 (100%)	191 (95.5%)	9 (4.5%)
High expression	296 (100%)	277 (93.6%)	19 (6.4%)

## Sheet: SURV. NPS
RANK expression
NOTTINGHAM PRIMARY SERIES (all patients)
Parameters	Total N	N of events	Time	p-value (Log Rank (Mantel-Cox))
OS	1064	166	60 months	0.013
No RANK expression	998	149
RANK expression	68	17
OS	1064	259	120 months	0.264
No RANK expression	998	240
RANK expression	66	19
OS	1064	319	200 months	0.412
No RANK expression	998	297
RANK expression	66	22
OS	1064	351	240 months	0.733
No RANK expression	998	329
RANK expression	66	22
BCSS	1054	166	60 months	0.009
No RANK expression	990	149
RANK expression	64	17
BCSS	926	318	180 months	0.263
No RANK expression	870	296
RANK expression	56	22
DMFS	1030	215	60 months	0.106
No RANK expression	966	197
RANK expression	64	18
DMFS	1030	376	240 months	0.622
No RANK expression	966	351
RANK expression	64	25
DFS	1031	290	60 months	0.342
No RANK expression	967	269
RANK expression	64	21
DFS	1031	438	240 months	0.768
No RANK expression	967	413
RANK expression	64	25
NOTTINGHAM PRIMARY SERIES (ER-positive)
Parameters	Total N	N of events	Time	p-value (Log Rank (Mantel-Cox))
BCSS	767	95	60 months	0.801
No RANK expression	739	91
RANK expression	28	4
BCSS	670	218	180 months	0.993
No RANK expression	646	210
RANK expression	24	8
DMFS	756	134	60 months	0.617
No RANK expression	728	130
RANK expression	28	4
DMFS	756	277	240 months	0.639
No RANK expression	728	267
RANK expression	28	10
DFS	757	191	60 months	0.331
No RANK expression	729	186
RANK expression	28	5
DFS	757	325	240 months	0.167
No RANK expression	729	316
RANK expression	28	9
NOTTINGHAM PRIMARY SERIES (ER-negative)
Parameters	Total N	N of events	Time	p-value (Log Rank (Mantel-Cox))
BCSS	277	70	60 months	0.089
No RANK expression	241	57
RANK expression	36	13
BCSS	246	97	180 months	0.993
No RANK expression	214	83
RANK expression	32	14
DMFS	264	78	60 months	0.158
No RANK expression	228	64
RANK expression	36	14
DMFS	264	96	240 months	0.362
No RANK expression	228	81
RANK expression	36	15
DFS	264	95	60 months	0.251
No RANK expression	228	79
RANK expression	36	16
DFS	264	109	240 months	0.533
No RANK expression	228	93
RANK expression	36	16
NOTTINGHAM PRIMARY SERIES (HER2+)
Parameters	Total N	N of events	Time	p-value (Log Rank (Mantel-Cox))
BCSS	125	38	60 months	0.001
No RANK expression	118	33
RANK expression	7	5
BCSS	108	54	180 months	0.002
No RANK expression	102	49
RANK expression	6	5
DMFS	124	47	60 months	0.009
No RANK expression	117	42
RANK expression	7	5
DMFS	124	60	240 months	0.025
No RANK expression	117	55
RANK expression	7	5
DFS	125	54	60 months	0.05
No RANK expression	118	49
RANK expression	7	5
DFS	125	68	240 months	0.106
No RANK expression	118	63
RANK expression	7	5
NOTTINGHAM PRIMARY SERIES (Premenopausal)
Parameters	Total N	N of events	Time	p-value (Log Rank (Mantel-Cox))
BCSS	428	64	60 months	0.102
No RANK expression	400	57
RANK expression	28	7
BCSS	375	130	180 months	0.864
No RANK expression	349	121
RANK expression	26	9
DMFS	418	92	60 months	0.612
No RANK expression	390	85
RANK expression	28	7
DMFS	418	160	240 months	0.895
No RANK expression	390	150
RANK expression	28	10
DFS	418	134	60 months	0.895
No RANK expression	390	125
RANK expression	28	9
DFS	418	190	240 months	0.477
No RANK expression	390	180
RANK expression	28	10
NOTTINGHAM PRIMARY SERIES (Premenopausal ER-positive)
Parameters	Total N	N of events	Time	p-value (Log Rank (Mantel-Cox))
BCSS	285	31	60 months	0.526
No RANK expression	280	30
RANK expression	5	1
BCSS	247	83	180 months	0.693
No RANK expression	242	81
RANK expression	5	2
DMFS	282	54	60 months	0.938
No RANK expression	277	53
RANK expression	5	1
DMFS	282	116	240 months	0.355
No RANK expression	277	113
RANK expression	5	3
DFS	282	85	60 months	0.638
No RANK expression	277	84
RANK expression	5	1
DFS	282	137	240 months	0.744
No RANK expression	277	135
RANK expression	5	2
NOTTINGHAM PRIMARY SERIES (Premenopausal ER-negative)
Parameters	Total N	N of events	Time	p-value (Log Rank (Mantel-Cox))
BCSS	140	33	60 months	0.753
No RANK expression	117	27
RANK expression	23	6
BCSS	125	46	180 months	0.768
No RANK expression	104	39
RANK expression	21	7
DMFS	132	37	60 months	0.852
No RANK expression	109	31
RANK expression	23	6
DMFS	132	43	240 months	0.825
No RANK expression	109	36
RANK expression	23	7
DFS	132	47	60 months	0.932
No RANK expression	109	39
RANK expression	23	8
DFS	132	51	240 months	0.762
No RANK expression	109	43
RANK expression	23	8
NOTTINGHAM PRIMARY SERIES (Premenopausal HER2+)
Parameters	Total N	N of events	Time	p-value (Log Rank (Mantel-Cox))
BCSS	55	16	60 months	no
No RANK expression	55	16
RANK expression
BCSS	46	28	180 months	no
No RANK expression	46	28
RANK expression
DMFS	56	22	60 months	no
No RANK expression	56	22
RANK expression
DMFS	56	31	240 months	no
No RANK expression	56	31
RANK expression
DFS	56	26	60 months	no
No RANK expression	56	26
RANK expression
DFS	56	34	240 months	no
No RANK expression	56	34
RANK expression
NOTTINGHAM PRIMARY SERIES (Postmenopausal)
Parameters	Total N	N of events	Time	p-value (Log Rank (Mantel-Cox))
BCSS	618	101	60 months	0.031
No RANK expression	583	91
RANK expression	35	10
BCSS	544	187	180 months	0.117
No RANK expression	515	174
RANK expression	29	13
DMFS	608	122	60 months	0.067
No RANK expression	573	111
RANK expression	35	11
DMFS	608	215	240 months	0.3
No RANK expression	573	200
RANK expression	35	15
DFS	608	155	60 months	0.211
No RANK expression	573	143
RANK expression	35	12
DFS	608	246	240 months	0.697
No RANK expression	573	231
RANK expression	35	15
NOTTINGHAM PRIMARY SERIES (Postmenopausal ER-positive)
Parameters	Total N	N of events	Time	p-value (Log Rank (Mantel-Cox))
BCSS	476	64	60 months	0.968
No RANK expression	454	61
RANK expression	22	3
BCSS	418	135	180 months	0.928
No RANK expression	400	129
RANK expression	18	6
DMFS	471	80	60 months	0.643
No RANK expression	449	77
RANK expression	22	3
DMFS	471	161	240 months	0.498
No RANK expression	449	154
RANK expression	22	7
DFS	471	106	60 months	0.554
No RANK expression	449	102
RANK expression	22	4
DFS	471	187	240 months	0.284
No RANK expression	449	180
RANK expression	22	7
NOTTINGHAM PRIMARY SERIES (Postmenopausal ER-negative)
Parameters	Total N	N of events	Time	p-value (Log Rank (Mantel-Cox))
BCSS	136	36	60 months	0.009
No RANK expression	123	29
RANK expression	13	7
BCSS	120	50	180 months	0.013
No RANK expression	109	43
RANK expression	11	7
DMFS	131	40	60 months	0.004
No RANK expression	118	32
RANK expression	13	8
DMFS	131	52	240 months	0.02
No RANK expression	118	44
RANK expression	13	8
DFS	131	47	60 months	0.039
No RANK expression	118	39
RANK expression	13	8
DFS	131	57	240 months	0.091
No RANK expression	118	49
RANK expression	13	8
NOTTINGHAM PRIMARY SERIES (Postmenopausal HER2+)
Parameters	Total N	N of events	Time	p-value (Log Rank (Mantel-Cox))
BCSS	69	22	60 months	0.006
No RANK expression	62	17
RANK expression	7	5
BCSS	61	26	180 months	0.004
No RANK expression	55	21
RANK expression	6	5
DMFS	68	25	60 months	0.019
No RANK expression	61	20
RANK expression	7	5
DMFS	68	29	240 months	0.036
No RANK expression	61	24
RANK expression	7	5
DFS	68	28	60 months	0.059
No RANK expression	61	23
RANK expression	7	5
DFS	471	187	240 months	0.284
No RANK expression	449	180
RANK expression	22	7

## Sheet: COX. NPS
NOTTINGHAM PRIMARY SERIES
COX REGRESSION ANALYSES
ALL PATIENTS	HR	95% CI	p-value	POSTMENOPAUSAL	HR	95% CI	p-value
univariate analyses BCSS 5 years				univariate analyses BCSS 5 years
RANK>0	1.928	1.157-3.185	0.010	RANK>0	2.016	1.049-3.874	0.035
multivariate analysis BCSS 5 years				multivariate analysis BCSS 5 years
RANK>0	1.806	1.076-3.028	0.025	RANK>0	2.313	1.193-4.482	0.013
tumor size	1.194	0.857-1.665	0.294	tumor size	1.51	0.980-2.326	0.062
grade	2.891	2.024-4.13	<0.001	grade	2.527	1.656-3.855	<0.001
stage	2.319	1.881-2.858	<0.001	stage	2.234	1.714-2.912	<0.001
ER+	0.712	0.509-0.997	0.048	ER+	0.675	0.436-1.046	0.078
univariate analyses DMFS 5 years				univariate analyses DMFS 5 years
RANK>0	1.483	0.915-2.403	0.109	RANK>0	1.769	0.952-3.287	0.071
multivariate analyses DMFS 5 years				multivariate analyses DMFS 5 years
RANK>0	1.421	0.866-2.33	0.165	RANK>0	2.046	1.092-3.833	0.025
tumor size	1.195	0.897-1.593	0.223	tumor size	1.419	0.961-2.094	0.079
grade	2.341	1.777-3.084	<0.001	grade	2.522	1.737-3.662	<0.001
stage	2.276	1.883-2.752	<0.001	stage	2.411	1.887-3.080	<0.001
ER+	0.828	0.609-1.127	0.230	ER+	0.809	0.538-1.217	0.309
univariate analyses DFS 5 years				univariate analyses DFS 5 years
RANK>0	1.239	0.795-1.932	0.344	RANK>0	1.451	0.805-2.616	0.216
multivariate analyses DFS 5 years				multivariate analyses DFS 5 years
RANK>0	1.167	0.742-1.836	0.503	RANK>0	1.542	0.852-2.791	0.153
tumor size	1.218	0.951-1.561	0.119	tumor size	1.371	0.974-1.930	0.07
grade	1.654	1.344-2.034	<0.001	grade	1.717	1.287-2.290	0.001
stage	1.89	1.598-2.235	<0.001	stage	2.003	1.605-2.500	0.001
ER+	0.811	0.616-1.068	0.135	ER+	0.754	0.518-1.097	0.14

## Sheet: C.P. IDB
RANK expression
IDIBELL (all patients)
Characteristics	All cases	RANK H-Score=0	RANK H-Score>0	p-value (Pearson χ²)
Histological grade	193 (100%)	145 (100%)	48 (100%)	0.467
1	10 (5.46%)	9 (90%)	1 (10%)
2	98 (53.55%)	72 (73.47%)	26 (26.53%)
3	75 (40.98%)	54 (72%)	21 (28%)
Tumor size	193 (100%)	145 (100%)	48 (100%)	0.4
<or equal 2 cm	116 (62.37%)	89 (76.7%)	27 (23.28%)
>2 cm	70 (37.63%)	49 (70%)	21 (30%)
Age	193 (100%)	145 (100%)	48 (100%)	0.226
<or equal 40 years	17 (8.81%)	13 (76.47%)	4 (23.53%)
41‒50 years	59 (30.57%)	48 (81.36%)	11 (18.64%)
>50 years	117 (60.62%)	84 (71.79%)	33 (28.21%)
Ki67	193 (100%)	145 (100%)	48 (100%)	0.153
<or equal 10	55 (48.25%)	42 (76.36%)	13 (23.64%)
11‒25	34 (29.82%)	24 (70.59%)	10 (29.41%)
>25	25 (21.93%)	15 (60%)	10 (40%)
Lymph infiltration	193 (100%)	145 (100%)	48 (100%)	0.865
0	108 (57.75%)	83 (76.85%)	25 (23.15%)
1	79 (42.25%)	59 (74.68%)	20 (25.32%)
HER2 status	193 (100%)	145 (100%)	48 (100%)	0.999
No	153 (86.44%)	112 (73.20%)	41 (26.80%)
Yes	24 (13.56%)	18 (75%)	6 (25%)
Estrogen and progesterone receptor (ER) (PR) status	193 (100%)	145 (100%)	48 (100%)	0.034
ER+PR+	125 (70.22%)	99 (79.20%)	26 (20.80%)
ER+PR-	6 (3.37%)	4 (66.67%)	2 (33.33%)
ER-PR+	19 (10.67%)	13 (68.42%)	6 (31.58%)
ER-PR-	28 (15.73%)	15 (53.57%)	13 (46.43%)

## Sheet: SURV. IDB
RANK expression
IDIBELL (all patients)
Parameters	Total N	N of events	Time	p-value (Log Rank (Mantel-Cox))
DMFS	193	191	120 months	0.065	HR [IC95%] 1.69 [0.97; 2.97]
No RANK expression	145	143
RANK expression	48	48
DFS	193	191	120 months	0.691
No RANK expression	145	143
RANK expression	48	48
IDIBELL (premenopausal)
Parameters	Total N	N of events	Time	p-value (Log Rank (Mantel-Cox))
DMFS	76	74	120 months	0.89	HR [IC95%] 1.07 [0.43; 2.63]
No RANK expression	61	59
RANK expression	15	15
DFS	76	74	120 months	0.999
No RANK expression	61	59
RANK expression	15	15
IDIBELL (postmenopausal)
Parameters	Total N	N of events	Time	p-value (Log Rank (Mantel-Cox))
DMFS	117	117	144 months	0.018	HR [IC95%] 2.49 [1.17; 5.30]
No RANK expression	84	84
RANK expression	33	33
DFS	117	117	144 months	0.457
No RANK expression	84	84
RANK expression	33	33
PATIENT SUBTYPE	RANK+ (nº patients)	RANK- (nº patients)	HR	CI95%	p-value
ER-positive postmenopausal1	20	66	1.20	[0.33;4.38]	0.778
ER-negative postmenopausal1	11	11	2.73	[0.72;10.42]	0.141
ER-positive premenopausal2	11	43	1.24	[0.40;3.85]	0.712
ER-negative premenopausal2	8	2	1.12	[0.12;10.10]	0.920
1 Missings postmenopausal: 9 en la variable ER (+/-)
2 Missings premenopausal: 12 en la variable ER (+/-)

## Sheet: C.P. METABRIC
RANK expression
NOTTINGHAM METABRIC (all patients)
Characteristics	All cases	RANK H-Score=0	RANK H-Score>0	p-value (Pearson χ²)
Histological grade	232 (100%)	209 (90.10%)	23 (9.90%)	0.1
1	34 (100%)	28 (82.40%)	6 (17.60%)
2	80 (100%)	76 (95%)	4 (5%)
3	118 (100%)	105 (89%)	13 (11%)
Vascular invasion	233 (100%)	210 (90.10%)	23 (9.90%)	0.12
Negative	134 (100%)	117 (87.30%)	17 (12.70%)
Positive	99 (100%)	93 (93.90%)	6 (6.10%)
Stage	232 (100%)	209 (90.10%)	23 (9.90%)	0.694
1	129 (100%)	116 (89.90%)	13 (10.10%)
2	82 (100%)	73 (89%)	9 (11%)
3	21 (100%)	20 (95.20%)	1 (4.80%)
Chemotherapy (CMF)	235 (100%)	212 (90.20%)	23 (9.80%)	0.146
No	193 (100%)	177 (91.70%)	16 (8.30%)
Yes	42 (100%)	35 (83.30%)	7 (16.70%)
Endocrine Therapy	235 (100%)	212 (90.20%)	23 (9.80%)	0.016
No	116 (100%)	99 (85.30%)	17 (14.70%)
Yes	119 (100%)	113 (95%)	6 (5%)
Estrogen receptor (ER) status	235 (100%)	212 (90.20%)	23 (9.80)	0.043
No	59 (100%)	49 (83.10%)	10 (16.90%)
Yes	176 (100%)	163 (92.60%)	13 (7.40%)
Progesteron receptor (PR) status	222 (100%)	200 (90.10%)	22 (9.90%)	0.36
No	88 (100%)	77 (87.50%)	11 (12.50%)
Yes	134 (100%)	123 (91.80%)	11 (8.20%)
HER2 status	224 (100%)	202 (90.20%)	22 (9.80%)	0.212
No	190 (100%)	169 (88.90%)	21 (11.10%)
Yes	34 (100%)	33 (97.10%)	1 (2.90%)
Triple negative status	232 (100%)	209 (90.10%)	23 (9.90%)	0.005
Non-TNBC	194 (100%)	180 (92.80%)	14 (7.20%)
TNBC	38 (100%)	29 (76.30%)	9 (23.70%)
Basal phenotype status (CK5/6 and/or CK14 and/or CK17)	223 (100%)	203 (91%)	20 (9%)	0.142
No	177 (100%)	164 (92.70%)	13 (7.30%)
Yes	46 (100%)	39 (84.80%)	7 (15.20%)
Triple Negative and basal (EGFR and/or CK5/6)	223 (100%)	210 (90.10%)	23 (9.90%)	0.011
No	205 (100%)	189 (92.20%)	16 (7.80%)
Yes	28 (100%)	21 (75%)	7 (25%)
Tumor size	232 (100%)	209 (90.10%)	23 (9.90%)	0.379
<2 cm	107 (100%)	94 (87.90%)	13 (12.10%)
equal or > 2 cm	125 (100%)	115 (92%)	10 (8%)
NPI groups	232 (100%)	209 (90.10%)	23 (9.90%)	0.652
Good	69 (100%)	61 (80.40%)	8 (11.60%)
Moderate	112 (100%)	103 (92%)	9 (8%)
Poor	51 (100%)	45 (88.20%)	6 (11.80%)
Age	234 (100%)	211 (90.20%)	23 (9.80%)	0.351
<50 years	78 (100%)	68 (87.20%)	10 (12.80%)
>50 years	156 (100%)	143 (91.70%)	13 (8.30%)
Mitosis	202 (100%)	182 (91.1%)	20 (9.9%)	0.336
1	84 (100%)	74 (88.1%)	10 (11.9%)
2	37 (100%)	32 (86.5%)	5 (13.5%)
3	81 (100%)	76 (93.8%)	5 (6.2%)
Ki67_cutoff_10	202 (100%)	181 (89.6%)	21 (10.4%)	0.221
Low expression	68 (100%)	58 (85.3%)	10 (14.7%)
High expression	134 (100%)	123 (91.8%)	11 (8.2%)
NOTTINGHAM METABRIC (ER-negative)
Characteristics	All cases	RANK H-Score=0	RANK H-Score>0	p-value (Pearson χ²)
Histological grade	58 (100%)	48 (82.8%)	10 (17.2%)	0.513
1	1 (100%)	1 (100%)	0 (0%)
2	4 (100%)	4 (100%)	0 (0%)
3	53 (100%)	43 (81.1%)	10 (17.2%)
Vascular invasion	58 (100%)	48 (82.8%)	10 (17.2%)	0.49
Negative	33 (100%)	26 (78.8%)	7 (21.2%)
Positive	25 (100%)	22 (88%)	3 (12%)
Stage	58 (100%)	48 (82.8%)	10 (17.2%)	0.212
1	24 (100%)	20 (83.3%)	4 (16.7%)
2	24 (100%)	18 (75%)	6 (25%)
3	10 (100%)	10 (100%)	0 (0%)
Chemotherapy (CMF)	59 (100%)	49 (83.1%)	10 (16.9%)	1
No	25 (100%)	21 (84%)	6 (17.6%)
Yes	34 (100%)	28 (82.4%)	10 (16.9%)
Endocrine Therapy	59 (100%)	49 (83.1%)	10 (16.9%)	0.432
No	46 (100%)	37 (80.4%)	9 (19.6%)
Yes	13 (100%)	12 (92.3%)	1 (7.7%)
HER2 status	56 (100%)	46 (82.1%)	10 (17.9%)	0.143
No	38 (100%)	29 (76.3%)	9 (23.7%)
Yes	18 (100%)	17 (94.4%)	1 (5.6%)
Triple negative status	56 (100%)	46 (82.1%)	10 (17.9%)	0.143
Non-TNBC	1 (5.6%)	17 (94.4%)	1 (5.6%)
TNBC	9 (23.7%)	29 (76.3%)	9 (23.7%)
Basal phenotype status (CK5/6 and/or CK14 and/or CK17)	57 (100%)	47 (82.5%)	10 (17.5%)	0.741
No	26 (100%)	22 (84.6%)	4 (15.4%)
Yes	31 (100%)	25 (80.6%)	8 (19.4%)
Triple Negative and basal (EGFR and/or CK5/6)	57 (100%)	47 (82.5%)	10 (17.5%)	0.179
No	29 (100%)	26 (89.7%)	3 (10.3%)
Yes	28 (100%)	21 (75%)	7 (25%)
Tumor size	58 (100%)	48 (82.8%)	10 (17.2%)	1
<2 cm	22 (100%)	18 (81.8%)	4 (18.2)
equal or > 2 cm	3 (100%)	30 (83.3%)	8 (16.7%)
NPI groups	58 (100%)	48 (82.8%)	10 (17.2%)	0.749
Good	2 (100%)	2 (100%)	0 (0%)
Moderate	31 (100%)	26 (83.9%)	5 (16.1%)
Poor	25 (100%)	20 (80%)	5 (20%)
Age	59 (100%)	49 (83.1%)	10 (16.9%)	0.733
<50 years	21 (100%)	17 (81%)	4 (19%)
>50 years	38 (100%)	32 (84.2%)	6 (15.8%)
Mitosis	49 (100%)	41 (83.7%)	8 (16.3%)	0.201
1	14 (100%)	12 (84.7%)	2 (14.3%)
2	8 (100%)	5 (62.5%)	3 (37.5%)
3	27 (100%)	24 (88.9%)	3 (11.1%)
Ki67_cuttoff_10	51 (00%)	42 (82.4%)	9 (17.6%)	0.552
Low expression	4 (100%)	3 (75%)	1 (25%)
High expression	47 (100%)	39 (83%)	8 (17%)
NOTTINGHAM METABRIC (ER-positive)
Characteristics	All cases	RANK H-Score=0	RANK H-Score>0	p-value (Pearson χ²)
Histological grade	174 (100%)	161 (92.5%)	13 (7.5%)	0.034
1	33 (100%)	27 (81.8%)	6 (18.2%)
2	76 (100%)	72 (94.7%)	4 (5.3%)
3	65 (100%)	62 (95.4%)	3 (4.6%)
Vascular invasion	101 (100%)	162 (92.6%)	13 (7.4%)	0.242
Negative	74 (100%)	91 (90.1%)	10 (9.9%)
Positive	175 (100%)	71 (95.9%)	3 (4.1%)
Stage	174 (100%)	161 (92.5%)	13 (7.5%)	0.716
1	105 (100%)	96 (91.4%)	9 (8.6%)
2	58 (100%)	55 (94.8%)	3 (5.2%)
3	11 (100%)	10 (90.9)	1 (9.%)
Chemotherapy (CMF)	176 (100%)	163 (92.6%)	13 (7.4%)	0.466
No	168 (100%)	156 (92.9%)	12 (7.1%)
Yes	8 (100%)	7 (87.5%)	1 (12.5%)
Endocrine Therapy	176 (100%)	163 (92.6%)	13 (7.4%)	0.139
No	70 (100%)	62 (88.6%)	8 (11.4%)
Yes	106 (100%)	101 (95.3%)	5 (4.7%)
HER2 status	168 (100%)	156 (92.9%)	12 (7.1%)	0.608
No	152 (100%)	140 (92.1%)	12 (7.9%)
Yes	16 (100%)	16 (100%)	0 (0%)
Basal phenotype status (CK5/6 and/or CK14 and/or CK17)	166 (100%)	156 (94%)	10 (6%)	1
No	151 (100%)	142 (94%)	9 (6%)
Yes	15 (100%)	14 (93.3%)	1 (6.7%)
Tumor size	174 (100%)	161 (92.5%)	13 (7.5%)	0.155
<2 cm	85 (100%)	76 (89.4%)	9 (10.6%)
equal or > 2 cm	89 (100%)	85 (95.5%)	4 (4.5%)
NPI groups	174 (100%)	161 (92.5%)	13 (7.5%)	0.204
Good	67 (100%)	59 (88.1%)	8 (11.9%)
Moderate	81 (100%)	77 (95.1%)	4 (4.9%)
Poor	26 (100%)	25 (96.2%)	1 (3.8%)
Age	175 (100%)	162 (92.6%)	1 3 (7.4%)	0.215
<50 years	57 (100%)	51 (8.5%)	6 (10.5%)
>50 years	118 (100%)	111 (94.1%)	7 (5.9%)
Mitosis	153 (100%)	141 (92.2%)	12 (7.8%)	0.278
1	70 (100%)	62 (88.6%)	8 (11.4%)
2	29 (100%)	27 (93.1%)	2 (6.9%)
3	54 (100%)	52 (96.3%)	2 (3.7%)
Ki67_cuttoff_10	151 (100%)	139 (92.1%)	12 (7.9%)	0.029
Low expression	64 (100%)	55 (85.9%)	9 (14.1%)
High expression	87 (100%)	84 (96.6%)	-0.034
NOTTINGHAM METABRIC (Premenopausal)
Characteristics	All cases	RANK H-Score=0	RANK H-Score>0	p-value (Pearson χ²)
Histological grade	88 (100%)	78 (88.6%)	10 (11.4%)	0.03
1	17 (100%)	13 (76.5%)	4 (23.5%)
2	31 (100%)	31 (100%)	0 (0%)
3	40 (100%)	34 (85%)	6 (15%)
Vascular invasion	88 (100%)	78 (88.6%)	10 (11.4%)	0.742
Negative	46 (100%)	40 (87%)	6 (13%)
Positive	42 (100%)	38 (90.5%)	4 (9.5%)
Stage	88 (100%)	78 (88.6%)	10 (11.4%)	0.043
1	48 (100%)	45 (93.8%)	3 (6.3%)
2	31 (100%)	24 (77.4%)	7 (22.6%)
3	9 (100%)	9 (100%)	0 (0%)
Chemotherapy (CMF)	88 (100%)	78 (88.6%)	10 (11.4%)	0.299
No	50 (100%)	53 (91.4%)	5 (8.6%)
Yes	30 (100%)	25 (83.3%)	5 (16.7%)
Endocrine Therapy	88 (100%)	78 (88.6%)	10 (11.4%)	1
No	61 (100%)	54 (88.5%)	7 (11.5%)
Yes	27 (100%)	24 (88.9%)	3 (11.1%)
Estrogen receptor (ER) status	88 (100%)	78 (88.6%)	10 (11.4%)	0.451
No	24 (100%)	20 (83.3%)	4 (16.7%)
Yes	64 (100%)	58 (90.6%)	6 (9.4%)
Progesteron receptor (PR) status	82 (100%)	72 (87.8%)	10 (12.2%)	0.723
No	27 (100%)	23 (85.2%)	4 (14.8%)
Yes	55 (100%)	49 (89.1%)	6 (10.9%)
HER2 status	83 (100%)	73 (88%)	10 (12%)	0.344
No	72 (100%)	62 (86.1%)	10 (13.9%)
Yes	11 (100%)	11 (100%)	0 (0%)
Triple negative status	87 (100%)	66 (91.7%)	6 (8.3%)	0.065
Non-TNBC	72 (100%)	11 (73.3%)	4 (26.7%)
TNBC	15 (100%)	77 (88.5%)	10 (11.5%)
Basal phenotype status (CK5/6 and/or CK14 and/or CK17)	64 (100%)	73 (88%)	10 (12%)	1
No	19 (100%)	56 (87.5%)	8 (12.5%)
Yes	83 (100%)	17 (89.5%)	2 (10.5%)
Triple Negative and basal (EGFR and/or CK5/6)	87 (100%)	77 (88.5%)	10 (11.5%)	0.608
No	76 (100%)	68 (89.5%)	8 (10.5%)
Yes	11 (100%)	9 (81.8%)	2 (18.2%)
Tumor size	88 (100%)	78 (88.6%)	10 (11.4%)	0.736
<2 cm	37 (100%)	32 (86.5%)	5 (13.5%)
equal or > 2 cm	51 (100%)	46 (90.2%)	5 (9.8%)
NPI groups	88 (100%)	78 (88.6%)	10 (11.4%)	0.835
Good	31 (100%)	28 (90.3%)	3 (9.7%)
Moderate	37 (100%)	33 (89.2%)	4 (10.8%)
Poor	20 (100%)	17 (85%)	3 (15%)
Age	88 (100%)	78 (88.6%)	10 (11.4%)	0.347
<50 years	75 (100%)	65 (86.7%)	10 (13.3%)
>50 years	13 (100%)	13 (100%)	0 (0%)
Mitosis	74 (100%)	67 (90.5%)	7 (9.5%)	0.589
1	31 (100%)	28 (90.3%)	2 (16.7%)
2	12 (100%)	10 (83.3%)	2 (16.7%)
3	31 (100%)	29 (93.5%)	2 (6.5%)
Stage	88 (100%)	78 (88.6%)	10 (11.4%)	0.043
1	48 (100%)	45 (93.8%)	3 (6.3%)
2	31 (100%)	24 (77.4%)	7 (22.6%)
3	9 (100%)	9 (100%)	0 (0%)
Ki67_cuttoff_10	80 (100%)	70 (87.5%)	10 (12.5%)	0.483
Low expression	29 (100%)	24 (92.8%)	5 (17.2%)
High expression	51 (100%)	46 (90.2%)	5 (9.8%)
NOTTINGHAM METABRIC (Postmenopausal)
Characteristics	All cases	RANK H-Score=0	RANK H-Score>0	p-value (Pearson χ²)
Histological grade	144 (100%)	131 (91%)	13 (9%)	0.905
1	17 (100%)	131 (91%)	13 (9%)
2	49 (100%)	15 (88.2%)	2 (11.8%)
3	78 (100%)	71 (91%)	7 (9%)
Vascular invasion	126 (100%)	65 (84.4%)	12 (15.6%)	0.352
Negative	77 (100%)	38 (77.6%)	11 (22.4%)
Positive	49 (100%)	103 (81.7%)	23 (18.3%)
Stage	144 (100%)	131 (91%)	13 (9%)	0.258
1	81 (100%)	71 (87.7%)	10 (12.3%)
2	51 (100%)	49 (96.1%)	2 (3.9%)
3	12 (100%)	11 (91.7%)	1 (8.3%)
Chemotherapy (CMF)	147 (100%)	134 (91.2%)	13 (8.8%)	0.287
No	135 (100%)	124 (91.9%)	11 (8.1%)
Yes	12 (100%)	10 (83.3%)	2 (16.7%)
Endocrine Therapy	147 (100%)	134 (91.2%)	13 (8.8%)	0.005
No	55 (100%)	45 (81.8%)	10 (18.2%)
Yes	92 (100%)	89 (96.7%)	3 (3.3%)
Estrogen receptor (ER) status	147 (100%)	134 (91.2%)	13 (8.8%)	0.081
No	35 (100%)	29 (82.9%)	6 (17.1%)
Yes	112 (100%)	105 (93.8%)	7 (6.3%)
Progesteron receptor (PR) status	140 (100%)	128 (91.4%)	12 (8.6%)	0.365
No	61 (100%)	54 (88.5%)	7 (11.5%)
Yes	79 (100%)	74 (93.7%)	5 (6.3%)
HER2 status	141 (100%)	129 (91.5%)	12 (8.5%)	0.69
No	118 (100%)	107 (90.7%)	11 (9.3%)
Yes	23 (100%)	22 (95.7%)	1 (4.3%)
Triple negative status	145 (100%)	132 (91%)	13 (21.7%)	0.035
Non-TNBC	122 (100%)	114 (93.4%)	8 (6.6%)
TNBC	23 (100%)	18 (78.3%)	5 (21.7%)
Basal phenotype status (CK5/6 and/or CK14 and/or CK17)	140 (100%)	130 (92.9%)	10 (7.1%)	0.023
No	113 (100%)	108 (95.6%)	5 (4.4%)
Yes	27 (100%)	22 (81.5%)	5 (18.5%)
Triple Negative and basal (EGFR and/or CK5/6)	146 (100%)	133 (91.1%)	13 (8.9%)	0.009
No	129 (100%)	121 (93.8%)	8 (6.2%)
Yes	17 (100%)	12 (70.6%)	5 (29.4%)
Tumor size	144 (100%)	131 (91%)	13 (9%)	0.391
<2 cm	70 (100%)	62 (88.6%)	8 (11.4%)
equal or > 2 cm	74 (100%)	69 (93.2%)	5 (6.8%)
NPI groups	144 (100%)	131 (91%)	13 (9%)	0.518
Good	38 (100%)	33 (86.8%)	5 (13.2%)
Moderate	75 (100%)	70 (93.3%)	5 (6.7%)
Poor	31 (100%)	28 (90.3%)	3 (9.7%)
Age	146 (100%)	133 (91.1%)	13 (8.9%)	1
<50 years	3 (100%)	3 (100%)	0 (0%)
>50 years	143 (100%)	130 (90.0%)	13 (9.1%)
Mitosis	128 (100%)	115 (89.8%)	13 (10.2%)	0.454
1	53 (100%)	46 (86.8%)	7 (13.2%)
2	25 (100%)	22 (88%)	3 (12%)
3	50 (100%)	47 (94%)	3 (6%)
Stage	144 (100%)	131 (91%)	13 (9%)	0.258
1	81 (100%)	71 (87.7%)	10 (12.3%)
2	51 (100%)	49 (96.1%)	2 (3.9%)
3	12 (100%)	11 (91.7%)	1 (8.3%)
Ki67_cuttoff_10	122 (100%)	111 (91%)	11 (9%)	0.326
Low expression	39 (100%)	34 (87.2%)	5 (12.8%)
High expression	83 (100%)	77 (92.8%)	6 (7.2%)

## Sheet: C.P.  ER NEG-ONLY
RANK expression
ER-NEGATIVE ONLY (all patients)
Characteristics	All cases	RANK H-Score=0	RANK H-Score>0	p-value (Pearson χ²)
Histological grade	329 (100%)	215 (65.3%)	114 (34.7%)	0.598
1	1 (100%)	1 (100%)	0 (0%)
2	31 (100%)	22 (71%)	9 (29%)
3	297 (100%)	192 (64.6%)	105 (35.4%)
Vascular invasion	337 (100%)	224 (100%)	113 (100%)	0.097
Negative	241 (71.5%)	167 (74.6%)	57 (25.4%)
Positive	96 (28.5%)	74 (65.5%)	39 (34.5%)
Stage	326 (100%)	213 (65.3%)	113 (34.7%)	0.482
1	213 (100%)	141 (66.2%)	72 (33.8%)
2	84 (100%)	56 (66.7%)	28 (33.3%)
3	29 (100%)	16 (55.2%)	13 (44.8%)
HER2 status	201 (65.7%)	201 (65.7%)	105 (43.4%)	0.639
No	159 (65.4%)	159 (65.4%)	84 (34.6%)
Yes	29 (70.7%)	29 (70.7%)	12 (29.3%)
Tumor size	329 (100%)	215 (65.3%)	114 (34.7%)	0.771
<2 cm	163 (100%)	104 (63.8%)	59 (36.2%)
equal or >2 cm	155 (100%)	103 (66.5%)	52 (33.5%)
NPI groups	336 (100%)	223	113	0.812
Good	17 (5.1%)	12 (5.4%)	5 (4.4%)
Moderate	239 (71.1%)	160 (71.7%)	79 (69.9%)
Poor	80 (23.8%)	51 (22.9%)	29 (25.7%)
Age	329 (100%)	215 (65.3%)	114 (34.7%)	0.416
<50 years	148 (100%)	93 (62.8%)	55 (37.2%)
>50 years	181 (100%)	122 (67.4%)	59 (32.6%)
Mitosis	326 (100%)	212 (65%)	114 (35%)	0.463
1	21 (100%)	14 (66.7%)	7 (33.3%)
2	57 (100%)	41 (71.9%)	16 (28.1%)
3	248 (100%)	157 (212%)	91 (36.7%)
Tubules	337 (100%)	224 (100%)	113 (100%)	0.236
1	1 (0.3%)	1 (0.4%)	0 (0%)
2	43 (12.8%)	33 (14.7%)	10 (8.8%)
3	293 (86.9%)	190 (84.8%)	103 (91.2%)
Pleomorphism	337 (100%)	224 (100%)	113 (100%)	1
2	4 (1.2%)	3 (1.3%)	221 (98.7%)
3	333 (98.8%)	1 (0.9%)	112 (99.1%)
Vascular invasion	337 (100%)	224 (100%)	113 (100%)	0.097
Absent	74 (65.5%)	167 (74.6%)	74 (65.5%)
Present	241(71.5%)	57 (25.4%)	39 (34.5%)
Ki67	328 (100%)	218 (100%)	110 (100%)	0.278
Low	56 (17.1%)	41 (18.8%)	177 (81.2%)
High	272 (82.9%)	15 (13.6%)	95 (86.4%)

## Sheet: SURV. ER NEG ONLY
RANK expression
ER-NEGATIVE ONLY (all patients)
Parameters	Total N	N of events	Time	p-value (Log Rank (Mantel-Cox))
BCSS	343	83	120 months	0.039
No RANK expression	224	48
RANK expression	113	35
DMFS	337	87	120 months	0.023
No RANK expression	224	50
RANK expression	113	37
DFS	337	105	120 months	0.039
No RANK expression	224	63
RANK expression	113	42
ER-NEGATIVE ONLY (HER2+)
Parameters	Total N	N of events	Time	p-value (Log Rank (Mantel-Cox))
BCSS	69	20	60 months	0.428
No RANK expression	50	13
RANK expression	19	7
BCSS	69	22	120 months	0.135
No RANK expression	50	13
RANK expression	19	9
DMFS	69	24	60 months	0.05
No RANK expression	50	14
RANK expression	19	10
DMFS	69	24	120 months	0.05
No RANK expression	50	14
RANK expression	19	10
DFS	69	27	60 months	0.033
No RANK expression	50	16
RANK expression	19	11
DFS	69	28	120 months	0.044
No RANK expression	50	17
RANK expression	19	11
ER-NEGATIVE ONLY (Basal)
Parameters	Total N	N of events	Time	p-value (Log Rank (Mantel-Cox))
BCSS	140	25	60 months	0.88
No RANK expression	96	17
RANK expression	44	8
BCSS	140	30	120 months	0.461
No RANK expression	96	19
RANK expression	44	11
DMFS	140	27	60 months	0.709
No RANK expression	96	18
RANK expression	44	9
DMFS	140	29	120 months	0.601
No RANK expression	96	19
RANK expression	44	10
DFS	140	32	60 months	0.587
No RANK expression	96	21
RANK expression	44	11
DFS	140	37	120 months	0.74
No RANK expression	96	25
RANK expression	44	12
ER-NEGATIVE ONLY (Premenopausal)
Parameters	Total N	N of events	Time	p-value (Log Rank (Mantel-Cox))
BCSS	148	30	120 months	0.517
No RANK expression	91	17
RANK expression	57	13
DMFS	148	32	120 months	0.437
No RANK expression	91	18
RANK expression	57	14
DFS	148	39	120 months	0.556
No RANK expression	91	23
RANK expression	57	16
ER-NEGATIVE ONLY (Premenopausal HER2+)
Parameters	Total N	N of events	Time	p-value (Log Rank (Mantel-Cox))
BCSS	28	10	60 months	0.952
No RANK expression	20	7
RANK expression	8	3
BCSS	28	10	120 months	0.952
No RANK expression	20	7
RANK expression	8	3
DMFS	28	12	60 months	0.805
No RANK expression	20	8
RANK expression	8	4
DMFS	28	12	120 months	0.805
No RANK expression	20	8
RANK expression	8	4
DFS	28	13	60 months	0.289
No RANK expression	20	8
RANK expression	8	5
DFS	28	13	120 months	0.289
No RANK expression	20	8
RANK expression	8	5
ER-NEGATIVE ONLY (Premenopausal basal)
Parameters	Total N	N of events	Time	p-value (Log Rank (Mantel-Cox))
BCSS	65	9	60 months	0.865
No RANK expression	41	6
RANK expression	24	3
BCSS	65	9	120 months	0.865
No RANK expression	41	6
RANK expression	24	3
DMFS	65	7	60 months	0.666
No RANK expression	41	5
RANK expression	24	2
DMFS	65	7	120 months	0.666
No RANK expression	41	5
RANK expression	24	2
DFS	65	9	60 months	0.364
No RANK expression	41	7
RANK expression	24	2
DFS	65	11	120 months	0.207
No RANK expression	41	9
RANK expression	24	2
ER-NEGATIVE ONLY (Postmenopausal)
Parameters	Total N	N of events	Time	p-value (Log Rank (Mantel-Cox))
BCSS	189	53	120 months	0.019
No RANK expression	133	31
RANK expression	56	22
DMFS	189	55	120 months	0.012
No RANK expression	133	32
RANK expression	56	23
DFS	189	66	120 months	0.015
No RANK expression	133	40
RANK expression	56	26
ER-NEGATIVE ONLY (Postmenopausal HER2+)
Parameters	Total N	N of events	Time	p-value (Log Rank (Mantel-Cox))
BCSS	41	10	60 months	0.26
No RANK expression	30	6
RANK expression	11	4
BCSS	41	12	120 months	0.031
No RANK expression	30	6
RANK expression	11	6
DMFS	41	12	60 months	0.018
No RANK expression	30	6
RANK expression	11	6
DMFS	41	12	120 months	0.018
No RANK expression	30	6
RANK expression	11	6
DFS	41	14	60 months	0.064
No RANK expression	30	8
RANK expression	11	6
DFS	41	15	120 months	0.087
No RANK expression	30	9
RANK expression	11	6
ER-NEGATIVE ONLY (Postmenopausal basal)
Parameters	Total N	N of events	Time	p-value (Log Rank (Mantel-Cox))
BCSS	75	16	60 months	0.561
No RANK expression	55	11
RANK expression	20	5
BCSS	75	21	120 months	0.169
No RANK expression	55	13
RANK expression	20	8
DMFS	75	20	60 months	0.257
No RANK expression	55	13
RANK expression	20	7
DMFS	75	22	120 months	0.186
No RANK expression	55	14
RANK expression	20	8
DFS	75	23	60 months	0.066
No RANK expression	55	14
RANK expression	20	9
DFS	75	26	120 months	0.062
No RANK expression	55	16
RANK expression	20	10
ER-NEGATIVE ONLY (all samples)-CHEMOTHERAPY
DMFS	RANK expression	Total N	N of events	Time	p-value (Log Rank (Mantel-Cox))
No chemotherapy	Overall	86	20	120 months	0.913
	Negative	62	15
	Positive	24	5
Chemotherapy	Overall	244	63		0.023
	Negative	159	34
	Positive	85	29
ER-NEGATIVE ONLY (BRCA1 WT- all patients)
Parameters	Total N	N of events	Time	p-value (Log Rank (Mantel-Cox))
BCSS	239	50	60 months	0.714
No RANK expression	163	33
RANK expression	76	17
BCSS	239	59	120 months	0.199
No RANK expression	163	36
RANK expression	76	23
DMFS	239	58	60 months	0.376
No RANK expression	163	37
RANK expression	76	21
DMFS	239	64	120 months	0.24
No RANK expression	163	40
RANK expression	76	24
DFS	239	66	60 months	0.29
No RANK expression	163	42
RANK expression	76	24
DFS	239	73	120 months	0.321
No RANK expression	163	47
RANK expression	76	26
ER-NEGATIVE ONLY (BRCA1-mutated all patients)
Parameters	Total N	N of events	Time	p-value (Log Rank (Mantel-Cox))
BCSS	24	2	60 months	0.106
No RANK expression	13	0
RANK expression	11	2
BCSS	24	2	120 months	0.106
No RANK expression	13	0
RANK expression	11	2
DMFS	24	2	60 months	0.115
No RANK expression	13	0
RANK expression	11	2
DMFS	24	2	120 months	0.115
No RANK expression	13	0
RANK expression	11	2
DFS	24	5	60 months	0.006
No RANK expression	13	0
RANK expression	11	5
DFS	24	5	120 months	0.006
No RANK expression	13	0
RANK expression	11	5

## Sheet: COX ER NEG ONLY
ER NEGATIVE ONLY
COX REGRESSION ANALYSES
ALL PATIENTS	HR	95% CI	p-value	PREMENOPAUSAL	HR	95% CI	p-value	POSTMENOPAUSAL	HR	95% CI	p-value
univariate analyses BCSS 10 years				univariate analyses BCSS 10 years				univariate analyses BCSS 10 years
RANK>0	1.573	1.018-2.433	0.042	RANK>0	1.269	0.616-2.613	0.519	RANK>0	1.903	1.101-3.287	0.021
multivariate analysis BCSS 10 years								multivariate analysis BCSS 10 years
RANK>0	1.441	0.930-2.322	0.102					RANK>0	1.711	0.987-2.966	0.056
tumor size	1.119	0.7-1.79	0.638					tumor size	1.399	0.754-2.593	0.287
grade	1.797	0.734-4.401	0.199					grade	2.376	0.865-6.526	0.093
stage	2.386	1.779-3.198	<0.001					stage	2.063	1.448-2.940	<0.001
univariate analyses DMFS 10 years				univariate analyses on DMFS 10 years				univariate analyses DMFS 10 years
RANK>0	1.628	1.064-2.491	0.025	RANK>0	1.318	0.655-2.650	0.439	RANK>0	1.961	1.147-3.351	0.014
multivariate analyses DMFS 10 years								multivariate analyses DMFS 10 years
RANK>0	1.616	1.053-2.480	0.028					RANK>0	1.933	1.125-3.321	0.017
tumor size	1.132	0.722-1.776	0.589					tumor size	1.362	0.752-2.467	0.308
grade	0.99	0.503-1.946	0.976					grade	1.601	0.692-3.704	0.271
stage	1.931	1.433-2.602	<0.001					stage	1.808	1.253-2.610	0.002
univariate analyses on DFS 10 years				univariate analyses on DFS 10 years				univariate analyses on DFS 10 years
RANK>0	1.503	1.017-2.222	0.041	RANK>0	1.21	0.639-2.292	0.558	RANK>0	1.827	1.115-2.995	0.017
multivariate analyses on DFS 10 years								multivariate analyses on DFS 10 years
RANK>0	1.485	1.002-2.199	0.049					RANK>0	1.795	1.09-2.955	0.022
tumor size	1.092	0.728-1.637	0.670					tumor size	1.14	0.669-1.942	0.63
grade	1.234	0.631-2.416	0.539					grade	2.006	0.872-4.613	0.101
stage	1.921	1.463-2.522	<0.001					stage	1.818	1.296-2.548	0.001

[truncated: 2 more sheets: C.P. CNIO TNBC, SURV. CNIO TNBC]
