# Supplementary material for: RANK is a poor prognosis marker and a therapeutic target in ER‐negative postmenopausal breast cancer
Source: EMBO Mol Med. 2023 Mar 7;15(4):e16715. doi: 10.15252/emmm.202216715 (PMC10086586; doi:10.15252/emmm.202216715)
Supplement: Supplementary file 4 — Dataset EV3 [file EMMM-15-e16715-s005.xlsx]

## Sheet: INDEX
Dataset EV3. DEGs and GSEA analyses of the different PDXs analyzed
INDEX	TAB	*bold indicates pathways with FDR<0.25 and genes with p value < 0.05
gene expression changes gen (RANKL (RL) vs CONTROL) in PDX BCM-3277	A
GSEA pathways (RANKL (RL) vs CONTROL) in PDX BCM-3277	B
gene expression changes gen (RANK-Fc (RFC) vs CONTROL) in PDX BCM-3277	C
GSEA pathways (RANK-Fc (RFC) vs CONTROL) in PDX BCM-3277	D
gene expression changes gen (RANKL (RL) vs CONTROL) in PDX AB521-X	E
GSEA pathways (RANKL (RL) vs CONTROL) in PDX AB521-X	F
gene expression changes gen (RANK-Fc (RFC) vs CONTROL) in PDX AB521-X	G
GSEA pathways (RANK-Fc (RFC)vs CONTROL) in PDX AB521-X	H
gene expression changes gen (RANKL (RL) vs CONTROL) in PDX STG139-M	I
GSEA pathways (RANKL (RL) vs CONTROL) in PDX STG139-M	J
gene expression changes gen (RANK-Fc (RFC) vs CONTROL) in PDX STG139-M	K
GSEA pathways (RANK-Fc (RFC) vs CONTROL) in PDX STG139-M	L
gene expression changes gen (denosumab (DNS) vs CONTROL) in PDX STG139-M	M
GSEA pathways (denosumab (DNS) vs CONTROL) in PDX STG139-M	N
Venn: pathway comparison (RL vs CONTROL) in PDX BCM-3277, AB521-X and STG139-M	O
Venn: pathway comparison (RANK-Fc (RFC) vs CONTROL) in PDX BCM-3277, AB521-X and STG139-M	P
Venn: pathway comparison (RANK-Fc (RFC) vs denosumab (DNS) in PDX STG139-M	Q
Enrichment analysis DBEYOND	R

## Sheet: A. gen. B3277 RL vs CT
Symbol	Name	GO	logFC.B3277RANKL_vs_B3277CONTROL	P.Value.B3277RANKL_vs_B3277CONTROL	adj.P.Val.B3277RANKL_vs_B3277CONTROL	logFC.B3277RANKFc_vs_B3277CONTROL	P.Value.B3277RANKFc_vs_B3277CONTROL	adj.P.Val.B3277RANKFc_vs_B3277CONTROL	logFC.AB521X3RANKL_vs_AB521X3CONTROL	P.Value.AB521X3RANKL_vs_AB521X3CONTROL	adj.P.Val.AB521X3RANKL_vs_AB521X3CONTROL	logFC.AB521X3RANKFc_vs_AB521X3CONTROL	P.Value.AB521X3RANKFc_vs_AB521X3CONTROL	adj.P.Val.AB521X3RANKFc_vs_AB521X3CONTROL	logFC.STG139M5RANKL_vs_STG139M5CONTROL	P.Value.STG139M5RANKL_vs_STG139M5CONTROL	adj.P.Val.STG139M5RANKL_vs_STG139M5CONTROL	logFC.STG139M5RANKFc_vs_STG139M5CONTROL	P.Value.STG139M5RANKFc_vs_STG139M5CONTROL	adj.P.Val.STG139M5RANKFc_vs_STG139M5CONTROL	logFC.STG139M5DNS_vs_STG139M5CONTROL	P.Value.STG139M5DNS_vs_STG139M5CONTROL	adj.P.Val.STG139M5DNS_vs_STG139M5CONTROL
TTN	titin [Source:HGNC Symbol;Acc:HGNC:12403]	GO:0005524, GO:0005515, GO:0006468, GO:0004672, GO:0003300, GO:0005634, GO:0005737, GO:0046872, GO:0000166, GO:0004674, GO:0016301, GO:0016740, GO:0016310, GO:0018108, GO:0030018, GO:0005576, GO:0042802, GO:0005516, GO:0005829, GO:0070062, GO:0019899, GO:0002576, GO:0002020, GO:0019901, GO:0005509, GO:0060048, GO:0008307, GO:0006941, GO:0030049, GO:0030240, GO:0030241, GO:0035995, GO:0045214, GO:…	-1.42688	0	0	0.27134	0.13643	0.99989	0.02177	0.88935		-0.00962	0.9414	0.99996	-0.11958	0.43383		-0.02667	0.87791	0.99978	-0.04453	0.79864
ATP1B1	ATPase Na+/K+ transporting subunit beta 1 [Source:HGNC Symbol;Acc:HGNC:804]	GO:0006813, GO:0006814, GO:0005890, GO:0050821, GO:0005886, GO:0016020, GO:0016021, GO:0006811, GO:0007155, GO:0042383, GO:0005515, GO:0050900, GO:0010248, GO:1990573, GO:0070062, GO:0034220, GO:0005391, GO:0008022, GO:0019901, GO:0046982, GO:0001666, GO:0006874, GO:0010468, GO:0010882, GO:0030001, GO:0055119, GO:0060048, GO:1903169, GO:1903281, GO:0005901, GO:0014704, GO:0016323, GO:0016324, GO:…	0.79438	1e-05	0.10796	0.44274	0.01187	0.99989	-0.02201	0.81286	0.99768	0.06531	0.44992	0.99996	0.19773	0.05329	0.40874	-0.11188	0.39853	0.99978	0.09788	0.30966	0.87555
HRCT1	histidine rich carboxyl terminus 1 [Source:HGNC Symbol;Acc:HGNC:33872]	GO:0016020, GO:0016021	1.02837	1e-05	0.09618	0.57013	0.00674	0.99989	0.05074	0.58754		0.05932	0.40433	0.99996	0.09979	0.42871		0.05381	0.71883	0.99978	0.18075	0.25183
ZNF385B	zinc finger protein 385B [Source:HGNC Symbol;Acc:HGNC:26332]	GO:0008270, GO:0003676, GO:0005634, GO:0046872, GO:0006915, GO:0002039, GO:0072332	-0.9466	7e-05	0.25927	-0.21468	0.29974	0.99989	0.01433	0.91392		-0.10907	0.26744	0.99996	-0.0918	0.43489		-0.15417	0.24165	0.99978	-0.08485	0.54651
PCDH1	protocadherin 1 [Source:HGNC Symbol;Acc:HGNC:8655]	GO:0005886, GO:0016020, GO:0005509, GO:0007156, GO:0007155, GO:0016021, GO:0043231, GO:0005654, GO:0005730, GO:0030054, GO:0005887, GO:0007399, GO:0007267, GO:0005911	0.83987	7e-05	0.25927	0.3231	0.11234	0.99989	-0.09193	0.44555	0.99768	-0.06089	0.58379	0.99996	-0.01246	0.91999		-0.14685	0.34719	0.99978	0.07657	0.55642	0.94643
CRISPLD1	cysteine rich secretory protein LCCL domain containing 1 [Source:HGNC Symbol;Acc:HGNC:18206]	GO:0005576, GO:0005615, GO:0070062, GO:0003674, GO:0060325	0.91163	7e-05	0.25927	0.26626	0.15844	0.99989	-0.04907	0.72748		-0.05917	0.59305	0.99996	0.07298	0.59105		-0.10506	0.48812	0.99978	-0.09691	0.53522
PTMS	parathymosin [Source:HGNC Symbol;Acc:HGNC:9629]	GO:0002376, GO:0005634, GO:0006260	-0.83287	8e-05	0.25927	-0.32915	0.09643	0.99989	0.1974	0.124	0.96244	-0.12595	0.26564	0.99996	0.09	0.39483	0.76897	0.3419	0.02447	0.99978	0.25468	0.02518	0.48601
BCYRN1	brain cytoplasmic RNA 1 [Source:HGNC Symbol;Acc:HGNC:1022]		-0.69008	0.00012	0.32393	-0.49975	0.00457	0.99989	-0.15123	0.11757	0.95248	-0.14261	0.12773	0.99996	0.10398	0.20088	0.65485	0.06366	0.59224	0.99978	0.00244	0.97941	0.99827
H1-4	H1.4 linker histone, cluster member [Source:HGNC Symbol;Acc:HGNC:4718]	GO:0003677, GO:0000786, GO:0042025, GO:0006334, GO:0005634, GO:0003723, GO:0031490, GO:0005694, GO:0005515, GO:0000790, GO:0006355, GO:0000166, GO:0003690, GO:0005509, GO:0005524, GO:0005525, GO:0016208, GO:0032564, GO:0043531, GO:0000122, GO:0006357, GO:0016584, GO:0080182, GO:0098532, GO:0000788, GO:0030261, GO:0031492, GO:0031936, GO:0045910, GO:0005720, GO:0005719	-0.90975	0.00014	0.32393	-0.45152	0.03151	0.99989	0.56991	8e-05	0.04795	-0.06892	0.60045	0.99996	-0.21205	0.15165		0.08391	0.62689	0.99978	0.19727	0.23057	0.83938
CCN2	cellular communication network factor 2 [Source:HGNC Symbol;Acc:HGNC:2500]	GO:0005576, GO:0005515, GO:0005520, GO:0070374, GO:0007155, GO:0008201, GO:0071897, GO:0007165, GO:0031012, GO:0062023, GO:0008022, GO:0005178, GO:0005886, GO:0009611, GO:0006367, GO:0046330, GO:0060548, GO:0051496, GO:0008544, GO:0045597, GO:0001968, GO:0008083, GO:0001502, GO:0001503, GO:0001525, GO:0001894, GO:0001934, GO:0007160, GO:0007229, GO:0007568, GO:0008284, GO:0008543, GO:0009749, GO:…	0.94027	0.00014	0.32393	0.75241	0.00036	0.99989	-0.05866	0.7077		0.10127	0.44133	0.99996	0.1395	0.36608		0.07003	0.68674	0.99978	0.51152	0.00263
INTS13	integrator complex subunit 13 [Source:HGNC Symbol;Acc:HGNC:20174]	GO:0005634, GO:0005737, GO:0005654, GO:0016604, GO:0043231, GO:0007049, GO:0051301, GO:0005515, GO:0030317, GO:0080154, GO:0007346, GO:0042795, GO:0007052, GO:0032039, GO:0051642, GO:0090435	-0.71023	0.00027	0.57458	-0.46955	0.01179	0.99989	0.05746	0.70558	0.99768	0.03684	0.77759	0.99996	0.06626	0.62931		0.0169	0.9149	0.99978	0.15335	0.28864	0.86131
MT1E	metallothionein 1E [Source:HGNC Symbol;Acc:HGNC:7397]	GO:0046872, GO:0005634, GO:0005737, GO:0008270, GO:0005515, GO:0045926, GO:0006882, GO:0010273, GO:0071276, GO:0071280, GO:0071294	0.83377	0.00032	0.62268	0.51498	0.01488	0.99989	0.02966	0.81841		-0.01014	0.91653	0.99996	-0.0645	0.60631		-0.03133	0.83654	0.99978	-0.0914	0.54188
ADIRF	adipogenesis regulatory factor [Source:HGNC Symbol;Acc:HGNC:24043]	GO:0005634, GO:0045600, GO:0005654, GO:0005829, GO:0030154, GO:0005515, GO:0045944, GO:0070062, GO:0003674, GO:0071478, GO:0072719, GO:2001023	0.82936	0.00043	0.68435	0.31801	0.11008	0.99989	-0.03756	0.80594		0.02157	0.86217	0.99996	0.37778	0.00552		0.2739	0.07827	0.99978	0.152	0.31099	0.87555
CD3EAP	CD3e molecule associated protein [Source:HGNC Symbol;Acc:HGNC:24219]	GO:0006360, GO:0005634, GO:0003723, GO:0005654, GO:0005829, GO:0001650, GO:0005739, GO:0005694, GO:0005730, GO:0003899, GO:0045815, GO:0007169, GO:0006361, GO:0006362, GO:0006363, GO:0005736, GO:0009303, GO:0000120	-0.69844	0.00045	0.68435	-0.48672	0.00908	0.99989	0.14162	0.2208	0.99768	0.00805	0.94208	0.99996	-0.15444	0.24357		0.10238	0.48812	0.99978	-0.1552	0.27266	0.85829
GLYATL2	glycine-N-acyltransferase like 2 [Source:HGNC Symbol;Acc:HGNC:24178]	GO:0005739, GO:0047961, GO:0016740, GO:0005783, GO:0016746, GO:0016410, GO:0042758, GO:0051793, GO:1903965	0.77339	0.00045	0.68435	0.28149	0.17247	0.99989	-0.12042	0.40071		-0.07928	0.49297	0.99996	0.06705	0.63942		0.00982	0.95129	0.99978	0.0145	0.93035
RHBDF1	rhomboid 5 homolog 1 [Source:HGNC Symbol;Acc:HGNC:20561]	GO:0016021, GO:0004252, GO:0016020, GO:0015031, GO:0005783, GO:0005789, GO:0005794, GO:0000139, GO:0005515, GO:0006508, GO:0019838, GO:0016477, GO:0061136, GO:0008283, GO:0050708, GO:0050709, GO:0042058	0.65993	0.00047	0.68435	0.24104	0.15422	0.99989	0.05284	0.67209	0.99768	0.04477	0.69294	0.99996	-0.1124	0.43284		-0.03333	0.83514	0.99978	-0.26055	0.10294	0.71632
TFCP2L1	transcription factor CP2 like 1 [Source:HGNC Symbol;Acc:HGNC:17925]	GO:0003700, GO:0006357, GO:0005634, GO:0003677, GO:0043565, GO:0000978, GO:0000981, GO:0000790, GO:1990837, GO:0000977, GO:0000122, GO:0000902, GO:0002070, GO:0007028, GO:0007431, GO:0008340, GO:0045927, GO:0005737, GO:0016020	0.57739	0.00051	0.70177	0.22769	0.16139	0.99989	-0.16526	0.15763	0.96986	0.04912	0.66399	0.99996	-0.12091	0.16762	0.61255	-0.22432	0.05697	0.99978	-0.07734	0.37436	0.89445
MEGF8	multiple EGF like domains 8 [Source:HGNC Symbol;Acc:HGNC:3233]	GO:0005515, GO:0005509, GO:0005634, GO:0016020, GO:0016021, GO:0070062, GO:0035108, GO:0009887, GO:0009888, GO:0030509, GO:0045879, GO:0048842, GO:0010468, GO:0048704, GO:0097155, GO:0030326, GO:0042074, GO:0097094, GO:0003143, GO:0055113, GO:0060971, GO:0060972, GO:0061371, GO:0071907, GO:0007368, GO:0060976	-0.75582	0.00059	0.77189	-0.30678	0.15292	0.99989	0.02341	0.88017		0.12127	0.34662	0.99996	-0.06004	0.69309		0.15647	0.35972	0.99978	0.13287	0.419
OLIG1	oligodendrocyte transcription factor 1 [Source:HGNC Symbol;Acc:HGNC:16983]	GO:0006355, GO:0046983, GO:0048663, GO:0048709, GO:0005634, GO:0003677, GO:0007275, GO:0005515, GO:0006357, GO:0000981, GO:0000790, GO:0014003	0.87392	0.00065	0.80023	0.08103	0.69851	0.99989	-0.00434	0.95303		-0.00663	0.90569	0.99996	0.08008	0.21197		0.0548	0.42027	0.99978	0.04553	0.50018
H1-1	H1.1 linker histone, cluster member [Source:HGNC Symbol;Acc:HGNC:4715]	GO:0003677, GO:0000786, GO:0042025, GO:0006334, GO:0005634, GO:0031490, GO:0000790, GO:0005694, GO:0005515, GO:0006355, GO:0007283, GO:0003690, GO:0016584, GO:0030261, GO:0031492, GO:0031936, GO:0045910, GO:0005719, GO:0008201, GO:0048260, GO:0009986, GO:0031982	-0.85088	0.00079	0.92392	0.01459	0.94572	0.99989	-0.0361	0.69705		0.04272	0.58354	0.99996	-0.04149	0.75763		-0.08646	0.57789	0.99978	-0.0415	0.79926
AC022506.2	novel transcript, antisense to INHBEand GLI1		-0.84472	0.00089	0.95848	-0.26914	0.21197	0.99989	0.04416	0.74935		0.08962	0.43135	0.99996	-0.17578	0.23976		0.18082	0.28186	0.99978	-0.18625	0.27863
MDN1	midasin AAA ATPase 1 [Source:HGNC Symbol;Acc:HGNC:18302]	GO:0005524, GO:0016887, GO:0005634, GO:0005737, GO:0016020, GO:0000166, GO:0005654, GO:0005730, GO:0005829, GO:0045111, GO:0005515, GO:0000027, GO:0030687, GO:0065003, GO:0051082, GO:0006364	-0.70444	0.00099	0.95848	-0.36452	0.06069	0.99989	0.12795	0.34623	0.99768	-0.02694	0.82822	0.99996	-0.01921	0.87624		-0.10241	0.48409	0.99978	-0.09972	0.45377	0.93026
NDRG2	NDRG family member 2 [Source:HGNC Symbol;Acc:HGNC:14460]	GO:0005737, GO:0005829, GO:0007275, GO:0030154, GO:0042995, GO:0016055, GO:0005515, GO:0048471, GO:0007399, GO:0007165, GO:0030426, GO:0070062, GO:0003674, GO:0021762, GO:0005794, GO:0001818, GO:0010574, GO:0048662, GO:0070373, GO:0090361, GO:0005634, GO:0016020, GO:0016021	0.60087	0.001	0.95848	0.4315	0.01424	0.99989	-0.26391	0.01685	0.64384	-0.19288	0.06128	0.99996	0.03512	0.7681	0.9295	-0.03809	0.74716	0.99978	0.19843	0.09733	0.7031
SYNM	synemin [Source:HGNC Symbol;Acc:HGNC:24466]	GO:0005200, GO:0005882, GO:0045104, GO:0008307, GO:0005737, GO:0005856, GO:0005912, GO:0030054, GO:0045111, GO:0005515, GO:0017166, GO:0019215, GO:0031443, GO:0016020, GO:0042383, GO:0043034, GO:0060053	-0.79029	0.00102	0.95848	0.03372	0.87211	0.99989	0.19986	0.19861		0.13115	0.29729	0.99996	0.04713	0.74549		0.03859	0.81877	0.99978	0.17087	0.32009
COL6A6	collagen type VI alpha 6 chain [Source:HGNC Symbol;Acc:HGNC:27023]	GO:0007155, GO:0005576, GO:0005581, GO:0030020, GO:0031012, GO:0062023	-0.83985	0.00103	0.95848	-0.22727	0.29193	0.99989	-0.08679	0.25414		-0.01409	0.83166	0.99996	0.01464	0.86962		-0.03406	0.7339	0.99978	0.00834	0.93744
LONP2	lon peptidase 2, peroxisomal [Source:HGNC Symbol;Acc:HGNC:20598]	GO:0005524, GO:0006508, GO:0004252, GO:0030163, GO:0004176, GO:0006515, GO:0016020, GO:0000166, GO:0008233, GO:0016787, GO:0005777, GO:0005515, GO:0008236, GO:0016887, GO:0005782, GO:0007031, GO:0005829, GO:0006625, GO:0019899, GO:0002020, GO:0016558, GO:0016485, GO:0031998, GO:0014070, GO:0005634, GO:0005737	-0.63625	0.0011	0.95848	-0.32404	0.08293	0.99989	0.05594	0.66462	0.99768	-0.08509	0.45579	0.99996	-0.04696	0.71928		0.14923	0.3153	0.99978	0.07211	0.6169	0.95672
NRP2	neuropilin 2 [Source:HGNC Symbol;Acc:HGNC:8005]	GO:0016020, GO:0001525, GO:0005021, GO:0017154, GO:0007411, GO:0038084, GO:0010595, GO:0016021, GO:0046872, GO:0007155, GO:0005576, GO:0007275, GO:0030154, GO:0005515, GO:0016032, GO:0007399, GO:0008201, GO:0005886, GO:0001938, GO:0038023, GO:0048010, GO:0019838, GO:0019955, GO:0003148, GO:0021675, GO:0048846, GO:0061549, GO:0097490, GO:0097491, GO:1902285, GO:0002116, GO:0001755, GO:0001764, GO:…	-0.68119	0.00111	0.95848	-0.11435	0.52556	0.99989	-0.09356	0.49551		0.02805	0.79759	0.99996	0.11972	0.4248		0.01395	0.93528	0.99978	0.11037	0.52172
UTRN	utrophin [Source:HGNC Symbol;Acc:HGNC:12635]	GO:0008270, GO:0005515, GO:0005737, GO:0016020, GO:0046872, GO:0005654, GO:0005886, GO:0005856, GO:0003779, GO:0030054, GO:0045202, GO:0045211, GO:0070062, GO:0032991, GO:0006936, GO:2000649, GO:0001954, GO:0019901, GO:0007517, GO:0005178, GO:0030175, GO:0017166, GO:0031527, GO:0070938, GO:0051015, GO:0007528, GO:0014894, GO:0016010, GO:0030426, GO:0030864, GO:0031594, GO:0042383	-0.68323	0.00132	0.99837	0.06857	0.72819	0.99989	0.2638	0.01677	0.64384	0.1062	0.29772	0.99996	-0.12848	0.17373	0.62507	-0.08037	0.52339	0.99978	-0.0073	0.94239	0.99709
RUNX1T1	RUNX1 partner transcriptional co-repressor 1 [Source:HGNC Symbol;Acc:HGNC:1535]	GO:0006355, GO:0003714, GO:0045892, GO:0005634, GO:0046872, GO:0005654, GO:0003677, GO:0006351, GO:0005515, GO:0016363, GO:0045599	-0.65625	0.00133	0.99837	-0.32197	0.06555	0.99989	0.27292	0.06325		0.20128	0.0834	0.99996	0.07004	0.63		-0.00082	0.99605	0.99978	-0.09337	0.57589
CPAMD8	C3 and PZP like alpha-2-macroglobulin domain containing 8 [Source:HGNC Symbol;Acc:HGNC:23228]	GO:0005576, GO:0005515, GO:0005615, GO:0004866, GO:0016020, GO:0005886, GO:0010951, GO:0004867, GO:0030414, GO:0010466, GO:0001654	0.72054	0.00138	0.99837	0.27206	0.19088	0.99989	0.08923	0.56584		-0.01027	0.93765	0.99996	0.00322	0.98333		-0.06068	0.72698	0.99978	-0.43496	0.01266
PRRX1	paired related homeobox 1 [Source:HGNC Symbol;Acc:HGNC:9142]	GO:0003677, GO:0006355, GO:0043565, GO:0005634, GO:0005654, GO:0005829, GO:0007275, GO:0000981, GO:0005515, GO:0000978, GO:0000790, GO:0001228, GO:0001102, GO:0100026, GO:0001227, GO:0071837, GO:0000122, GO:0002053, GO:0030326, GO:0042472, GO:0042474, GO:0045880, GO:0045944, GO:0048664, GO:0048701, GO:0048704, GO:0048844, GO:0051216, GO:0060021, GO:0070570, GO:0097150, GO:0006357	-0.64359	0.00148	0.99837	-0.44914	0.01751	0.99989	0.297	0.01255	0.57267	0.31641	0.00244	0.99996	0.06409	0.56048	0.86809	0.01578	0.90663	0.99978	0.15736	0.17428	0.80898
CYP20A1	cytochrome P450 family 20 subfamily A member 1 [Source:HGNC Symbol;Acc:HGNC:20576]	GO:0055114, GO:0005506, GO:0016705, GO:0020037, GO:0046872, GO:0016020, GO:0016021, GO:0004497, GO:0016491	-0.6396	0.00153	0.99837	-0.32409	0.08422	0.99989	-0.06551	0.66468	0.99768	-0.11895	0.36422	0.99996	0.01589	0.91122		0.30599	0.0599	0.99978	0.23337	0.12653	0.76025
EFNA5	ephrin A5 [Source:HGNC Symbol;Acc:HGNC:3225]	GO:0016020, GO:0046875, GO:0048013, GO:0001934, GO:0005886, GO:0005901, GO:0007275, GO:0030154, GO:0005515, GO:0007399, GO:0031225, GO:0070507, GO:0032956, GO:0031362, GO:0007171, GO:0043087, GO:0007411, GO:0050731, GO:0050919, GO:0051893, GO:0030297, GO:0061178, GO:0022407, GO:0005168, GO:0005169, GO:0005170, GO:0045499, GO:0022604, GO:0031290, GO:0048668, GO:0048672, GO:0051965, GO:0071372, GO:…	0.58061	0.00155	0.99837	0.18338	0.29959	0.99989	0.03421	0.78234	0.99768	0.13995	0.20859	0.99996	-0.05316	0.72802		0.05406	0.74939	0.99978	-0.05278	0.75334
TSC22D3	TSC22 domain family member 3 [Source:HGNC Symbol;Acc:HGNC:3051]	GO:0006355, GO:0003700, GO:0005634, GO:0005737, GO:0005515, GO:0006357, GO:0000981, GO:0005829, GO:0034220, GO:0006970, GO:0070236	0.77756	0.00156	0.99837	0.13604	0.51343	0.99989	-0.34522	0.02298	0.75783	0.18588	0.15373	0.99996	-0.08681	0.48621		-0.07666	0.60431	0.99978	-0.07185	0.63265
GLIS2	GLIS family zinc finger 2 [Source:HGNC Symbol;Acc:HGNC:29450]	GO:0003676, GO:0043433, GO:0045944, GO:0005634, GO:0000976, GO:0005737, GO:0016607, GO:0046872, GO:0003677, GO:0007275, GO:0030154, GO:0005515, GO:0007399, GO:0045893, GO:0006357, GO:0000981, GO:0000122, GO:0000977, GO:1990837, GO:0001228, GO:0007417, GO:0045892, GO:0045879, GO:0001822, GO:0060994, GO:0061005, GO:1900182, GO:0097730	0.79887	0.00158	0.99837	0.4129	0.05461	0.99989	0.00921	0.9187		0.08545	0.25624	0.99996	0.06009	0.5616		0.04469	0.71542	0.99978	0.00313	0.97954
SND1-IT1	SND1 intronic transcript 1 [Source:HGNC Symbol;Acc:HGNC:24158]		0.65488	0.00164	0.99837	0.24144	0.21538	0.99989	0.11973	0.44441		-0.02783	0.8319	0.99996	0.02456	0.86872		-0.07766	0.64757	0.99978	0.18262	0.25789	0.85219
SLC4A11	solute carrier family 4 member 11 [Source:HGNC Symbol;Acc:HGNC:16438]	GO:0016021, GO:0016020, GO:0005452, GO:0006820, GO:0005886, GO:0006811, GO:0015293, GO:0035725, GO:0098656, GO:0016324, GO:0016323, GO:0046983, GO:0012506, GO:0051453, GO:0015301, GO:1902600, GO:0005272, GO:0015106, GO:0015252, GO:0046715, GO:0006814, GO:0015701, GO:0030003, GO:0035445, GO:0042044, GO:0046713, GO:0050801, GO:0015698	0.59416	0.00171	0.99837	0.14908	0.41673	0.99989	0.13248	0.39659		0.14559	0.26835	0.99996	0.12017	0.43253		0.04182	0.80894	0.99978	-0.01116	0.94826
SDC2	syndecan 2 [Source:HGNC Symbol;Acc:HGNC:10659]	GO:0016020, GO:0016021, GO:0030154, GO:0005515, GO:0007399, GO:0048814, GO:0050900, GO:0005886, GO:0042802, GO:0009986, GO:0008150, GO:0044267, GO:0016477, GO:0043687, GO:0062023, GO:0005788, GO:0048013, GO:0043202, GO:0001523, GO:0006024, GO:0006027, GO:0005796, GO:0030165, GO:0048813	0.63022	0.00171	0.99837	0.26662	0.14261	0.99989	-0.10174	0.47063		-0.00336	0.97654	0.99996	0.01234	0.93508		0.12598	0.46779	0.99978	0.01034	0.95267
JAG1	jagged canonical Notch ligand 1 [Source:HGNC Symbol;Acc:HGNC:6188]	GO:0016021, GO:0005515, GO:0016020, GO:0005509, GO:0007154, GO:0007275, GO:0007219, GO:0005112, GO:0045944, GO:0005576, GO:0005912, GO:0016324, GO:0007399, GO:0008083, GO:0001525, GO:0005886, GO:0005887, GO:0002456, GO:0042127, GO:0001709, GO:0030097, GO:0045747, GO:0072006, GO:0097150, GO:0022408, GO:0072015, GO:0030216, GO:0001953, GO:0030336, GO:0005198, GO:0003180, GO:0003184, GO:0061314, GO:…	-0.56299	0.00183	0.99837	-0.21979	0.20033	0.99989	-0.01857	0.89894	0.99768	-0.09978	0.43958	0.99996	-0.05304	0.72446		-0.0108	0.94865	0.99978	-0.00168	0.99171
COLGALT2	collagen beta(1-O)galactosyltransferase 2 [Source:HGNC Symbol;Acc:HGNC:16790]	GO:0016740, GO:0005783, GO:0016757, GO:0005788, GO:0005515, GO:0050211	0.79218	0.00186	0.99837	0.35831	0.07931	0.99989	-0.09432	0.33447		0.00094	0.99079	0.99996	0.06289	0.58324		0.07084	0.60202	0.99978	-0.04158	0.74858
SYT8	synaptotagmin 8 [Source:HGNC Symbol;Acc:HGNC:19264]	GO:0016020, GO:0006887, GO:0016021, GO:0005886, GO:0031410, GO:0001669, GO:0016192, GO:0005509, GO:0005544, GO:0019905, GO:0030424, GO:0030276, GO:0000149, GO:0001786, GO:0014059, GO:0016079, GO:0017156, GO:0017158, GO:0048488, GO:0048791, GO:0071277, GO:0030672, GO:0031045, GO:0070382, GO:0048306, GO:0007340, GO:0005737, GO:0031982	0.58828	0.00187	0.99837	0.48214	0.00559	0.99989	-0.01042	0.94637		0.03838	0.76253	0.99996	-0.31655	0.02074		0.19451	0.25252	0.99978	-0.15904	0.26609	0.85462
PRSS22	serine protease 22 [Source:HGNC Symbol;Acc:HGNC:14368]	GO:0006508, GO:0004252, GO:0008233, GO:0016787, GO:0005576, GO:0008236	0.69504	0.002	0.99837	0.07123	0.72679	0.99989	-0.01837	0.88097	0.99768	0.06874	0.56215	0.99996	-0.04392	0.76723		-0.20583	0.22194	0.99978	0.22309	0.1595	0.79752
MT-RNR1	mitochondrially encoded 12S rRNA [Source:HGNC Symbol;Acc:HGNC:7470]		-0.69338	0.0021	0.99837	-0.28578	0.15936	0.99989	0.48219	0	7e-05	0.08426	0.37159	0.99996	-0.06068	0.68503	0.9075	-0.03034	0.8448	0.99978	0.06322	0.69232	0.96306
KLC2	kinesin light chain 2 [Source:HGNC Symbol;Acc:HGNC:20716]	GO:0005829, GO:0005886, GO:0005515, GO:0003777, GO:0005871, GO:0005737, GO:0016020, GO:0005654, GO:0005856, GO:0005739, GO:0005874, GO:0045296, GO:0006890, GO:0007018, GO:0019886, GO:0019894, GO:0032991, GO:0016938	-0.74091	0.00212	0.99837	-0.57935	0.00627	0.99989	0.08709	0.57275		0.0603	0.62404	0.99996	0.06514	0.64689		-0.00814	0.96031	0.99978	-0.12544	0.4427
NPR3	natriuretic peptide receptor 3 [Source:HGNC Symbol;Acc:HGNC:7945]	GO:0016021, GO:0016020, GO:0070062, GO:0001501, GO:0008217, GO:0120163, GO:0032991, GO:0005515, GO:0051000, GO:0017046, GO:0005887, GO:0042803, GO:0016941, GO:0035810, GO:0031404, GO:0008528, GO:0042277, GO:0042562, GO:0042802, GO:0002158, GO:0007193, GO:0007194, GO:0007200, GO:0030157, GO:0033688, GO:0048015, GO:0048662	-0.71639	0.00235	0.99837	-0.13067	0.52838	0.99989	0.15315	0.32249		0.15753	0.21274	0.99996	0.18381	0.23055		-0.17236	0.31693	0.99978	0.00615	0.97177
SCD	stearoyl-CoA desaturase [Source:HGNC Symbol;Acc:HGNC:10571]	GO:0055114, GO:0016717, GO:0016020, GO:0016021, GO:0046872, GO:0005783, GO:0005789, GO:0005730, GO:0016491, GO:0006629, GO:0006631, GO:0006633, GO:0006636, GO:0005515, GO:0005506, GO:0030176, GO:0120162, GO:0045540, GO:0004768, GO:0032896, GO:0046949, GO:0070542, GO:1903966	0.57953	0.00238	0.99837	0.38973	0.03046	0.99989	0.05081	0.66644	0.99768	0.07209	0.50842	0.99996	0.17576	0.11516	0.52952	0.10512	0.44972	0.99978	0.18807	0.09702	0.7031
SCARNA4	small Cajal body-specific RNA 4 [Source:HGNC Symbol;Acc:HGNC:32560]		-0.69276	0.00242	0.99837	-0.18409	0.33343	0.99989	-0.00964	0.77133		0.00922	0.7704	0.99996	0.02757	0.62444		-0.00537	0.92328	0.99978	-0.01933	0.73595
PRORSD1P	prolyl-tRNA synthetase associated domain containing 1, pseudogene [Source:HGNC Symbol;Acc:HGNC:34379]		0.66299	0.00244	0.99837	0.36162	0.01778	0.99989	-0.11412	0.2808		-0.06678	0.41474	0.99996	0.00986	0.91281		-0.1047	0.24214	0.99978	-0.09046	0.33287
COL14A1	collagen type XIV alpha 1 chain [Source:HGNC Symbol;Acc:HGNC:2191]	GO:0005515, GO:0005615, GO:0003723, GO:0007155, GO:0005576, GO:0005581, GO:0030020, GO:0062023, GO:0030674, GO:0005788, GO:0031012, GO:0030199, GO:0098609, GO:0005518, GO:0005201, GO:0030198, GO:0005596, GO:0005614	-0.66247	0.00246	0.99837	-0.38746	0.05192	0.99989	-0.02236	0.85838		0.14767	0.16751	0.99996	0.17692	0.2395		-0.21356	0.2157	0.99978	0.03308	0.84678
PRSS33	serine protease 33 [Source:HGNC Symbol;Acc:HGNC:30405]	GO:0006508, GO:0004252, GO:0005737, GO:0008233, GO:0016787, GO:0005576, GO:0008236, GO:0005615, GO:0070528	0.73941	0.00253	0.99837	-0.00878	0.95228	0.99989	0.00079	0.97841		0.04226	0.2508	0.99996	0.00916	0.87659		0.04226	0.59005	0.99978	-0.0012	0.98589
ZHX2	zinc fingers and homeoboxes 2 [Source:HGNC Symbol;Acc:HGNC:18513]	GO:0003677, GO:0003676, GO:0005634, GO:0046872, GO:0005654, GO:0005829, GO:0030154, GO:0042803, GO:0005515, GO:0007399, GO:0006357, GO:0042802, GO:0003700, GO:0000122, GO:0000981, GO:0000790, GO:0045892, GO:0046982, GO:0006402, GO:0035019, GO:0045665, GO:0060040	-0.70419	0.00254	0.99837	-0.26811	0.18338	0.99989	-0.01189	0.93551		0.04311	0.71443	0.99996	-0.09455	0.54016		-0.01546	0.92897	0.99978	-0.09333	0.59037
AC012593.1	novel transcript		-0.763	0.00287	0.99837	-0.17933	0.40542	0.99989	-0.10643	0.42297		-0.0525	0.61417	0.99996	0.00337	0.98153		0.0322	0.84641	0.99978	-0.13336	0.4196
MT-ND6	mitochondrially encoded NADH:ubiquinone oxidoreductase core subunit 6 [Source:HGNC Symbol;Acc:HGNC:7462]	GO:0055114, GO:0008137, GO:0016020, GO:0016021, GO:0005739, GO:0031966, GO:0070469, GO:0006120, GO:0032981, GO:0005743	-0.6679	0.00288	0.99837	-0.48099	0.02258	0.99989	-0.07503	0.62868	0.99768	-0.0305	0.80688	0.99996	0.05402	0.63703	0.89553	0.19369	0.263	0.99978	0.03263	0.76866	0.97186
OBP2B	odorant binding protein 2B [Source:HGNC Symbol;Acc:HGNC:23381]	GO:0036094, GO:0005576, GO:0050896, GO:0007608, GO:0005575, GO:0007635, GO:0005549	0.71905	0.00293	0.99837	0.27281	0.20248	0.99989	-0.00543	0.96913		0.03045	0.77927	0.99996	0.18737	0.18279		0.12792	0.42639	0.99978	0.17517	0.2826
MSH5	mutS homolog 5 [Source:HGNC Symbol;Acc:HGNC:7328]	GO:0005524, GO:0030983, GO:0006298, GO:0000166, GO:0003677, GO:0006281, GO:0006974, GO:0005515, GO:0051321, GO:0005634, GO:0007131, GO:0008094, GO:0000228	-0.75704	0.00298	0.99837	-0.18345	0.39449	0.99989	-0.11791	0.33236		-0.11752	0.20063	0.99996	0.05365	0.60348		0.10908	0.39745	0.99978	0.14913	0.26836
OR51M1	olfactory receptor family 51 subfamily M member 1 [Source:HGNC Symbol;Acc:HGNC:14847]	GO:0007186, GO:0016021, GO:0004930, GO:0004984, GO:0016020, GO:0007165, GO:0005886, GO:0050896, GO:0007608, GO:0050911	-0.6154	0.00307	0.99837	-0.36543	0.02566	0.99989	-0.08985	0.17951		-0.04225	0.44107	0.99996	-0.0911	0.22197		-0.0645	0.51698	0.99978	-0.02261	0.83162
C1R	complement C1r [Source:HGNC Symbol;Acc:HGNC:1246]	GO:0006508, GO:0004252, GO:0005509, GO:0006958, GO:0008233, GO:0016787, GO:0002376, GO:0045087, GO:0008236	-0.70748	0.00314	0.99837	-0.02327	0.90611	0.99989	-0.21054	0.17714		-0.00357	0.97825	0.99996	0.28833	0.03879		0.22715	0.14682	0.99978	0.38556	0.01072	0.33512
GNAS	GNAS complex locus [Source:HGNC Symbol;Acc:HGNC:4392]	GO:0071107, GO:0005634, GO:0005737, GO:0005576, GO:0031410, GO:0048471, GO:0003674, GO:0030133, GO:0007565, GO:0120162, GO:0009306, GO:0040015, GO:0007186, GO:0007165, GO:0005525, GO:0003924, GO:0031683, GO:0019001, GO:0046872, GO:0000166, GO:0016020, GO:0005886, GO:0005829, GO:0016324, GO:0043085, GO:0005515, GO:0060348, GO:0005834, GO:0007188, GO:0070062, GO:0001664, GO:0070527, GO:0007189, GO:…	-0.58639	0.0032	0.99837	-0.27368	0.15046	0.99989	0.00169	0.98441	0.9982	0.02083	0.80011	0.99996	0.13191	0.0713	0.44928	0.03094	0.78647	0.99978	0.13373	0.08341	0.69017
HDGFL3	HDGF like 3 [Source:HGNC Symbol;Acc:HGNC:24937]	GO:0005654, GO:0005634, GO:0007165, GO:0005829, GO:0008017, GO:0015631, GO:0007026, GO:0031175, GO:0046785, GO:0005737, GO:0008083, GO:0005576	-0.73396	0.00333	0.99837	-0.14225	0.47709	0.99989	0.01122	0.9365	0.99768	0.07971	0.52984	0.99996	-0.05992	0.68697		0.16781	0.30724	0.99978	-0.04872	0.76301
CCDC24	coiled-coil domain containing 24 [Source:HGNC Symbol;Acc:HGNC:28688]	GO:0005515, GO:0001835	0.67675	0.00333	0.99837	0.15491	0.46115	0.99989	-0.09684	0.51046		0.07083	0.55787	0.99996	0.06026	0.61996		0.00569	0.96724	0.99978	0.06096	0.67613
RPL7L1	ribosomal protein L7 like 1 [Source:HGNC Symbol;Acc:HGNC:21370]	GO:0003735, GO:0022625, GO:0000463, GO:0003723, GO:0005840, GO:0005515, GO:0001825, GO:0005730	-0.63959	0.00337	0.99837	-0.32699	0.10446	0.99989	0.01511	0.89216	0.99768	0.05546	0.57805	0.99996	-0.05035	0.63695	0.89553	0.24037	0.09688	0.99978	-0.00662	0.95396	0.99827
TCEA3	transcription elongation factor A3 [Source:HGNC Symbol;Acc:HGNC:11615]	GO:0005634, GO:0003676, GO:0008270, GO:0046872, GO:0006355, GO:0003677, GO:0006351, GO:0005515	-0.67204	0.00344	0.99837	-0.12697	0.53199	0.99989	0.04086	0.74483	0.99768	-0.03232	0.7781	0.99996	-0.10583	0.38704		0.13771	0.3272	0.99978	-0.13161	0.31023	0.87555
MARK1	microtubule affinity regulating kinase 1 [Source:HGNC Symbol;Acc:HGNC:6896]	GO:0005524, GO:0006468, GO:0004672, GO:0005737, GO:0016020, GO:0046872, GO:0000166, GO:0004674, GO:0016301, GO:0016740, GO:0016310, GO:0005886, GO:0005856, GO:0042995, GO:0030425, GO:0050321, GO:0016055, GO:0005515, GO:0008289, GO:0000287, GO:0035556, GO:0000226, GO:0007010, GO:0005546, GO:0048156, GO:0001786, GO:0018105, GO:0001764, GO:0070300, GO:0010975, GO:0050773, GO:0015630, GO:0051654	-0.67636	0.00351	0.99837	-0.32017	0.11797	0.99989	0.20942	0.12129		-0.01804	0.84113	0.99996	0.02186	0.88677		-0.00996	0.95399	0.99978	-0.12331	0.47235
CLSTN2	calsyntenin 2 [Source:HGNC Symbol;Acc:HGNC:17448]	GO:0016020, GO:0005509, GO:0007156, GO:0016021, GO:0005783, GO:0005789, GO:0005886, GO:0005794, GO:0007155, GO:0030054, GO:0000139, GO:0042995, GO:0030425, GO:0045202, GO:0009986, GO:0045211, GO:0098794, GO:0050806, GO:0051965, GO:0014069, GO:0098978, GO:0099061	-0.7462	0.00358	0.99837	-0.40878	0.0554	0.99989	0.01378	0.77912		0.04521	0.33318	0.99996	0.00639	0.89416		0.01216	0.84849	0.99978	-0.00401	0.94965
MT1G	metallothionein 1G [Source:HGNC Symbol;Acc:HGNC:7399]	GO:0046872, GO:0005634, GO:0005737, GO:0008270, GO:0005515, GO:0035924, GO:0045926, GO:0006882, GO:0010273, GO:0071276, GO:0071280, GO:0071294, GO:0030224, GO:0042117, GO:0005507, GO:0006875, GO:0007263, GO:0043524, GO:0071247, GO:0005764, GO:0005829	0.70497	0.00361	0.99837	0.4754	0.02749	0.99989	-0.18639	0.23344		0.03136	0.81183	0.99996	0.02186	0.76943		0.1405	0.19945	0.99978	0.14654	0.18555
PACSIN1	protein kinase C and casein kinase substrate in neurons 1 [Source:HGNC Symbol;Acc:HGNC:8570]	GO:0005515, GO:0007015, GO:0048666, GO:0097320, GO:0048471, GO:0005737, GO:0016020, GO:0016301, GO:0016310, GO:0005886, GO:0005829, GO:0031410, GO:0030054, GO:0042995, GO:0045202, GO:0043005, GO:0030659, GO:0008289, GO:0006897, GO:0032587, GO:0048812, GO:0007010, GO:0072657, GO:0005543, GO:0005856, GO:0005768, GO:0008092, GO:0048488, GO:0030100, GO:1900006, GO:0072659, GO:0043679, GO:0042802, GO:…	-0.70667	0.00366	0.99837	-0.51839	0.01616	0.99989	-0.09504	0.26827		0.08859	0.29474	0.99996	-0.07084	0.48601		-0.0744	0.53245	0.99978	-0.0373	0.76285
ADGRF1	adhesion G protein-coupled receptor F1 [Source:HGNC Symbol;Acc:HGNC:18990]	GO:0007186, GO:0016021, GO:0004930, GO:0016020, GO:0007166, GO:0004888, GO:0007165, GO:0005886, GO:0005576, GO:0007189, GO:0007416, GO:0007613, GO:0031175, GO:0032793	0.74246	0.00373	0.99837	0.64753	0.00262	0.99989	0.263	0.07968		-0.02803	0.80464	0.99996	-0.02268	0.79196		0.14924	0.22232	0.99978	0.13123	0.2928
GXYLT2	glucoside xylosyltransferase 2 [Source:HGNC Symbol;Acc:HGNC:33383]	GO:0016757, GO:0016020, GO:0016021, GO:0016740, GO:0035252, GO:0016266	0.66659	0.00388	0.99837	0.15347	0.46574	0.99989	0.13864	0.20997		0.13179	0.12346	0.99996	0.2531	0.10008		-0.00528	0.97574	0.99978	0.28132	0.10145
SCLT1	sodium channel and clathrin linker 1 [Source:HGNC Symbol;Acc:HGNC:26406]	GO:0045162, GO:0005737, GO:0005856, GO:0005814, GO:0005813, GO:0060271, GO:0005829, GO:0097711, GO:0097539, GO:0008022, GO:0017080, GO:0030276, GO:0071439	-0.61791	0.00392	0.99837	-0.19474	0.32591	0.99989	-0.12659	0.4096		0.01299	0.92111	0.99996	0.1862	0.17947		0.04782	0.76156	0.99978	0.28265	0.05895	0.61313
AL138847.1	ribosomal protein L13a (RPL13A) pseudogene		-0.71521	0.00402	0.99837	-0.35813	0.09527	0.99989	0.25422	0.07354		0.06544	0.54549	0.99996	-0.08575	0.56594		-0.09379	0.58215	0.99978	-0.20384	0.23411
GJC1	gap junction protein gamma 1 [Source:HGNC Symbol;Acc:HGNC:4280]	GO:0007154, GO:0005922, GO:0016020, GO:0016021, GO:0005886, GO:0030054, GO:0005921, GO:0034220, GO:0005515, GO:0045202, GO:0055085, GO:0005789, GO:0005243, GO:0007267, GO:0006936, GO:0014704, GO:0016264, GO:0086014, GO:0007043, GO:0086020, GO:0086077, GO:0086021, GO:0086053, GO:0005216, GO:0001570, GO:0007268, GO:0007507, GO:0007601, GO:0048468, GO:0048738	-0.56604	0.0041	0.99837	-0.13118	0.47946	0.99989	-0.09461	0.52728		-0.02818	0.8146	0.99996	0.05943	0.67289		0.16718	0.29538	0.99978	0.01323	0.93067	0.99689
TSPAN4	tetraspanin 4 [Source:HGNC Symbol;Acc:HGNC:11859]	GO:0016021, GO:0016020, GO:0005886, GO:0005925, GO:0005515, GO:0005887, GO:0005178, GO:0031982, GO:0065003, GO:0003823	0.62575	0.00421	0.99837	0.04701	0.82196	0.99989	-0.04683	0.76114		0.15864	0.21738	0.99996	-0.06833	0.65617		-0.18712	0.28105	0.99978	-0.12266	0.47484
ARHGAP24	Rho GTPase activating protein 24 [Source:HGNC Symbol;Acc:HGNC:25361]	GO:0007165, GO:0005737, GO:0005856, GO:0005925, GO:0005912, GO:0030054, GO:0007275, GO:0030154, GO:0042995, GO:0005515, GO:0005096, GO:0001525, GO:0090630, GO:0005829, GO:0051056, GO:0035021, GO:0035313, GO:1900028, GO:0043547	-0.63547	0.00427	0.99837	-0.12986	0.51103	0.99989	-0.00015	0.99919		0.06518	0.57375	0.99996	-0.08709	0.55698		-0.24347	0.14058	0.99978	-0.18759	0.27184
VCAN	versican [Source:HGNC Symbol;Acc:HGNC:2464]	GO:0005509, GO:0007155, GO:0005540, GO:0005615, GO:0016020, GO:0030246, GO:0005576, GO:0042995, GO:0005515, GO:0001750, GO:0033165, GO:0031012, GO:0044267, GO:0062023, GO:0043687, GO:0007417, GO:0007275, GO:0005788, GO:0043202, GO:0030198, GO:0005796, GO:0001501, GO:0030206, GO:0030207, GO:0030208, GO:0001649, GO:0030021, GO:0005539, GO:0008037	-0.67753	0.00465	0.99837	-0.18396	0.3906	0.99989	0.05013	0.74862		0.07848	0.54577	0.99996	0.05645	0.61928	0.88952	-0.00647	0.96703	0.99978	0.23897	0.02526	0.48601
MCM4	minichromosome maintenance complex component 4 [Source:HGNC Symbol;Acc:HGNC:6947]	GO:0003677, GO:0005524, GO:0003678, GO:0006260, GO:0006270, GO:0042555, GO:0005634, GO:0000166, GO:0007049, GO:0016787, GO:0004386, GO:0032508, GO:0016020, GO:0005654, GO:0005515, GO:0000784, GO:0000082, GO:0000727, GO:0003697, GO:0003688, GO:0006268, GO:1902975, GO:0006267, GO:0006271	-0.57645	0.00489	0.99837	-0.31192	0.10078	0.99989	0.07385	0.51463	0.99768	-0.11256	0.27725	0.99996	0.02916	0.76422	0.92877	0.25855	0.0529	0.99978	0.01655	0.87552	0.99207
MT1X	metallothionein 1X [Source:HGNC Symbol;Acc:HGNC:7405]	GO:0046872, GO:0005634, GO:0005737, GO:0008270, GO:0005515, GO:0045926, GO:0006882, GO:0010273, GO:0036018, GO:0071276, GO:0071280, GO:0071294, GO:0010038	0.67755	0.00501	0.99837	0.69697	0.00089	0.99989	0.01896	0.88803	0.99768	0.11675	0.32919	0.99996	0.17769	0.14081	0.57315	0.09568	0.50922	0.99978	0.07393	0.56214	0.94746
MAOA	monoamine oxidase A [Source:HGNC Symbol;Acc:HGNC:6833]	GO:0055114, GO:0016491, GO:0016020, GO:0016021, GO:0005829, GO:0005739, GO:0005741, GO:0005515, GO:0006584, GO:0042135, GO:0019221, GO:0006576, GO:0008131, GO:0009967, GO:0042133, GO:0042420	0.69464	0.00502	0.99837	0.53307	0.01263	0.99989	-0.06424	0.47554		-0.04876	0.4488	0.99996	-0.05018	0.6196		-0.15586	0.16193	0.99978	-0.10124	0.39467
PDZK1IP1	PDZK1 interacting protein 1 [Source:HGNC Symbol;Acc:HGNC:16887]	GO:0016020, GO:0016021, GO:0005515, GO:0070062	0.57605	0.00512	0.99837	0.29153	0.1339	0.99989	0.03648	0.76754	0.99768	0.02592	0.8179	0.99996	0.18799	0.21114		0.02481	0.88269	0.99978	0.04874	0.76795
CHD6	chromodomain helicase DNA binding protein 6 [Source:HGNC Symbol;Acc:HGNC:19057]	GO:0005524, GO:0005515, GO:0016817, GO:0005634, GO:0000166, GO:0005654, GO:0016787, GO:0003677, GO:0006325, GO:0004386, GO:0016032, GO:0032508, GO:0003678, GO:0008094, GO:0036091, GO:0001221	-0.59823	0.00536	0.99837	-0.13037	0.52125	0.99989	0.08962	0.4464	0.99768	0.00442	0.96773	0.99996	-0.09016	0.35449	0.75458	-0.06891	0.56991	0.99978	-0.1233	0.23161	0.83938
AC006141.1	novel transcript, sense intronic to MBTD1		-0.67742	0.0054	0.99837	-0.31098	0.14251	0.99989	-0.04945	0.75104		-0.0059	0.96363	0.99996	-0.03806	0.805		-0.08839	0.60979	0.99978	-0.01441	0.93328
SSH3	slingshot protein phosphatase 3 [Source:HGNC Symbol;Acc:HGNC:30581]	GO:0016791, GO:0004725, GO:0006470, GO:0008138, GO:0016311, GO:0005634, GO:0005737, GO:0003779, GO:0005856, GO:0016787, GO:0004721, GO:0005515, GO:0035335, GO:0030837, GO:0030036	0.58847	0.00547	0.99837	0.15122	0.45522	0.99989	-0.27399	0.06503	0.89334	-0.00661	0.95868	0.99996	0.11212	0.46757		-0.12911	0.45722	0.99978	0.09734	0.57419
AC004951.1	novel transcript		-0.67659	0.00548	0.99837	-0.19964	0.3094	0.99989	0.15868	0.30408		-0.06335	0.63038	0.99996	-0.10954	0.44304		0.06889	0.67038	0.99978	-0.22205	0.15138	0.79006
CAPN5	calpain 5 [Source:HGNC Symbol;Acc:HGNC:1482]	GO:0008233, GO:0008234, GO:0006508, GO:0016787, GO:0005925, GO:0009986, GO:0004198, GO:0005737, GO:0070062, GO:0007165	0.62444	0.00549	0.99837	-0.03669	0.86128	0.99989	-0.00647	0.95773		0.01231	0.89572	0.99996	-0.07899	0.47051		-0.08106	0.53711	0.99978	-0.00058	0.99668
EIF3A	eukaryotic translation initiation factor 3 subunit A [Source:HGNC Symbol;Acc:HGNC:3271]	GO:0005852, GO:0003723, GO:0005737, GO:0016020, GO:0003743, GO:0001732, GO:0002183, GO:0006412, GO:0006413, GO:0016282, GO:0033290, GO:0005654, GO:0005730, GO:0005829, GO:0005515, GO:0016032, GO:0003729, GO:0002188, GO:0075522, GO:0071541, GO:0005198, GO:0075525, GO:0043614, GO:0030971, GO:0070373, GO:0005634, GO:0005874, GO:0014069, GO:0071540	-0.47786	0.00555	0.99837	-0.13617	0.4251	0.99989	0.0373	0.69395	0.99768	-0.02508	0.76892	0.99996	0.01172	0.885	0.96656	-0.00537	0.96315	0.99978	0.02309	0.80861	0.97868
MEF2C	myocyte enhancer factor 2C [Source:HGNC Symbol;Acc:HGNC:6996]	GO:0003677, GO:0046983, GO:0000977, GO:0045944, GO:0043537, GO:1905563, GO:1904706, GO:1904753, GO:0000976, GO:0005634, GO:0005737, GO:0043231, GO:0005654, GO:0006915, GO:0007275, GO:0030154, GO:0005515, GO:0007399, GO:0045893, GO:0043565, GO:0098794, GO:0000790, GO:0000978, GO:0000981, GO:0048666, GO:0008134, GO:1990837, GO:0071222, GO:0010628, GO:0007507, GO:0032991, GO:0030501, GO:0043524, GO:…	-0.60646	0.00568	0.99837	-0.17297	0.3906	0.99989	0.26211	0.0822		0.21903	0.07206	0.99996	0.08904	0.52784		0.0779	0.63439	0.99978	0.11284	0.50066
SERINC2	serine incorporator 2 [Source:HGNC Symbol;Acc:HGNC:23231]	GO:0016020, GO:0006665, GO:0006658, GO:0016021, GO:0070062, GO:1904219, GO:1904222	0.56687	0.00577	0.99837	0.35434	0.06184	0.99989	0.08614	0.44199	0.99768	0.03127	0.76413	0.99996	-0.03508	0.72323	0.91563	0.14609	0.25577	0.99978	-0.07507	0.48283	0.93514
TAS2R4	taste 2 receptor member 4 [Source:HGNC Symbol;Acc:HGNC:14911]	GO:0007186, GO:0016021, GO:0007165, GO:0004930, GO:0050909, GO:0033038, GO:0001580, GO:0016020, GO:0005886, GO:0005929, GO:0042995, GO:0060170, GO:0050896, GO:0008527, GO:0007585	-0.70694	0.00581	0.99837	-0.26449	0.21719	0.99989	0.08151	0.56107		-0.03628	0.73112	0.99996	0.00204	0.98945		0.00813	0.9627	0.99978	-0.13479	0.43941
ILF3	interleukin enhancer binding factor 3 [Source:HGNC Symbol;Acc:HGNC:6038]	GO:0003725, GO:0005634, GO:0003723, GO:0005737, GO:0016020, GO:0005654, GO:0005730, GO:0005739, GO:0003677, GO:0017148, GO:0005515, GO:0051607, GO:0045893, GO:0045071, GO:1990904, GO:0003727, GO:0045892, GO:0006468, GO:0005576, GO:0035925	-0.50498	0.00583	0.99837	-0.2687	0.13116	0.99989	0.04654	0.67248	0.99768	-0.05646	0.59749	0.99996	-0.11632	0.18362	0.63952	-0.05888	0.60448	0.99978	-0.16157	0.06816	0.63365
RMRP	RNA component of mitochondrial RNA processing endoribonuclease [Source:HGNC Symbol;Acc:HGNC:10031]		-0.63029	0.00587	0.99837	-0.14964	0.43214	0.99989	0.03706	0.75759		0.03818	0.68265	0.99996	0.02685	0.82577		0.04303	0.76401	0.99978	-0.02015	0.88949
SCAF1	SR-related CTD associated factor 1 [Source:HGNC Symbol;Acc:HGNC:30403]	GO:0006397, GO:0008380, GO:0005634, GO:0003723, GO:0005515, GO:0099122, GO:0019904, GO:0006366	-0.64082	0.00595	0.99837	-0.32311	0.11913	0.99989	0.14369	0.33445	0.99768	-0.04748	0.71692	0.99996	-0.10885	0.47748		0.15881	0.34876	0.99978	-0.06108	0.72045
CDK11B	cyclin dependent kinase 11B [Source:HGNC Symbol;Acc:HGNC:1729]	GO:0005524, GO:0006468, GO:0004672, GO:0005634, GO:0003723, GO:0005737, GO:0000166, GO:0004674, GO:0016301, GO:0016740, GO:0007049, GO:0016310, GO:0006915, GO:0005515, GO:0004693, GO:0010468, GO:0006355, GO:0001558, GO:0000278, GO:0007346, GO:0050684	-0.62482	0.00601	0.99837	-0.28344	0.17479	0.99989	0.0303	0.832	0.99768	-0.01104	0.93106	0.99996	0.07492	0.56477		-0.05397	0.72334	0.99978	-0.00103	0.99422	0.99968
AUXG01000058.1	COPG2 imprinted transcript 1		-0.64425	0.00603	0.99837	-0.29077	0.16778	0.99989	0.11198	0.29819		0.14471	0.09471	0.99996	-0.19598	0.19621		-0.02597	0.87791	0.99978	-0.1018	0.54106
GPATCH4	G-patch domain containing 4 [Source:HGNC Symbol;Acc:HGNC:25982]	GO:0003676, GO:0002244	-0.5116	0.00611	0.99837	-0.2675	0.11094	0.99989	0.04008	0.7642	0.99768	0.00194	0.9871	0.99996	-0.10501	0.40157		-0.13556	0.33963	0.99978	-0.13366	0.30598	0.87555
RRAD	RRAD, Ras related glycolysis inhibitor and calcium channel regulator [Source:HGNC Symbol;Acc:HGNC:10446]	GO:0007165, GO:0016020, GO:0005525, GO:0003924, GO:1901842, GO:1901841, GO:0000166, GO:0005886, GO:0005515, GO:0005516, GO:0005246, GO:0007264	0.65973	0.00617	0.99837	0.24782	0.2505	0.99989	0.00296	0.97902		-0.04859	0.54467	0.99996	-0.03057	0.77236		-0.07546	0.5313	0.99978	0.01581	0.90375
ATN1	atrophin 1 [Source:HGNC Symbol;Acc:HGNC:3033]	GO:0005634, GO:0005737, GO:0005654, GO:0030054, GO:0005515, GO:0048471, GO:0016363, GO:0000122, GO:0003714, GO:0003677, GO:0019904, GO:0007417, GO:0051402, GO:0001085	-0.59382	0.00621	0.99837	-0.04295	0.83084	0.99989	-0.08566	0.56271	0.99768	-0.23037	0.0692	0.99996	0.09305	0.47742		0.25241	0.11292	0.99978	-0.01756	0.90553	0.99391
PPP1R3C	protein phosphatase 1 regulatory subunit 3C [Source:HGNC Symbol;Acc:HGNC:9293]	GO:0005515, GO:0005975, GO:0005977, GO:0006470, GO:0005978, GO:0005829, GO:0008157, GO:2001069, GO:0005979, GO:0000164, GO:0019903, GO:0004722	0.69304	0.00628	0.99837	0.52789	0.01436	0.99989	-0.056	0.56697		0.00565	0.94269	0.99996	0.02363	0.84975		0.05458	0.7101	0.99978	0.035	0.81537
PI15	peptidase inhibitor 15 [Source:HGNC Symbol;Acc:HGNC:8946]	GO:0005576, GO:0007275, GO:0005615, GO:0030414, GO:0010466, GO:0070062, GO:0008150	0.67722	0.00652	0.99837	0.37641	0.07806	0.99989	0.03859	0.80336		-0.09414	0.47396	0.99996	-0.04618	0.68536		-0.04401	0.74648	0.99978	0.02095	0.87664
CCDC9B	coiled-coil domain containing 9B [Source:HGNC Symbol;Acc:HGNC:33488]	GO:0003723	0.64287	0.00684	0.99837	0.30077	0.15862	0.99989	0.16873	0.27736		0.15139	0.22868	0.99996	-0.06818	0.65331		0.01049	0.95167	0.99978	-0.21394	0.21703
GPATCH8	G-patch domain containing 8 [Source:HGNC Symbol;Acc:HGNC:29066]	GO:0003676, GO:0003723, GO:0046872, GO:0005515, GO:0008150, GO:0005575	-0.55295	0.00687	0.99837	-0.17497	0.35614	0.99989	-0.0311	0.81776	0.99768	-0.01112	0.92493	0.99996	-0.06258	0.60337		0.00256	0.98546	0.99978	-0.16442	0.19787	0.82731
MT-ND5	mitochondrially encoded NADH:ubiquinone oxidoreductase core subunit 5 [Source:HGNC Symbol;Acc:HGNC:7461]	GO:0055114, GO:0008137, GO:0042773, GO:0016020, GO:0016021, GO:0005743, GO:0005739, GO:0070469, GO:0005747, GO:0003954, GO:0006120, GO:0032981, GO:0015990, GO:0001666, GO:0010243, GO:0042542, GO:0043005	-0.58543	0.00689	0.99837	-0.46784	0.0202	0.99989	0.13275	0.21274	0.99757	0.07049	0.48473	0.99996	-0.03047	0.82436	0.94449	-0.03995	0.77384	0.99978	0.01316	0.92988	0.99689
RSPO2	R-spondin 2 [Source:HGNC Symbol;Acc:HGNC:28583]	GO:0030177, GO:0005576, GO:0007275, GO:0016055, GO:0005515, GO:0008201, GO:0050896, GO:0005102, GO:0060173, GO:0001649, GO:0030282, GO:0035115, GO:0035116, GO:0042489, GO:0060437, GO:0060441, GO:0060535, GO:0071542, GO:0090263, GO:0009986	-0.67945	0.0069	0.99837	-0.67009	0.0015	0.99989	-0.02142	0.69907		0.07127	0.23327	0.99996	0.00889	0.92828		-0.10541	0.31897	0.99978	0.03017	0.80753
INPPL1	inositol polyphosphate phosphatase like 1 [Source:HGNC Symbol;Acc:HGNC:6080]	GO:0005515, GO:0046856, GO:0005634, GO:0005737, GO:0016607, GO:0016020, GO:0005794, GO:0005829, GO:0005856, GO:0016787, GO:0003779, GO:0007155, GO:0030175, GO:0042995, GO:0017124, GO:0002376, GO:0030027, GO:0006897, GO:0042169, GO:0007015, GO:0006661, GO:0019221, GO:0043647, GO:0001958, GO:0006006, GO:0008285, GO:0009791, GO:0010629, GO:0032868, GO:0044255, GO:0097178, GO:0005886	0.57052	0.00699	0.99837	0.08898	0.58373	0.99989	-0.00305	0.97792	0.99768	-0.12387	0.20953	0.99996	-0.00225	0.98412	0.99457	-0.03344	0.804	0.99978	-0.11036	0.36718	0.89222
CAPN8	calpain 8 [Source:HGNC Symbol;Acc:HGNC:1485]	GO:0006508, GO:0005509, GO:0004198, GO:0007586, GO:0005737, GO:0046872, GO:0005794, GO:0016787	0.68724	0.00731	0.99837	0.32575	0.13048	0.99989	-0.01363	0.89191		0.06441	0.43494	0.99996	0.0172	0.81698		-0.01098	0.89722	0.99978	0.00022	0.99797
SAA1	serum amyloid A1 [Source:HGNC Symbol;Acc:HGNC:10513]	GO:0005576, GO:0034364, GO:0008201, GO:0006898, GO:0006953, GO:0030593, GO:0070062, GO:0044267, GO:0050728, GO:0045087, GO:0007186, GO:0045785, GO:0001664, GO:0019221, GO:0007204, GO:0030168, GO:0071682, GO:0000187, GO:0050708, GO:0050715, GO:0032732, GO:0048246, GO:0048247, GO:0005881	0.67534	0.00744	0.99837	0.18131	0.25128	0.99989	0.03946	0.74601		0.03083	0.7437	0.99996	0.14063	0.34897		-0.25822	0.11837	0.99978	0.02635	0.87703
ACIN1	apoptotic chromatin condensation inducer 1 [Source:HGNC Symbol;Acc:HGNC:17066]	GO:0003676, GO:0005654, GO:0005829, GO:0005886, GO:0006397, GO:0008380, GO:0005634, GO:0003723, GO:0016607, GO:0006915, GO:0005515, GO:0016887, GO:0030218, GO:0019899, GO:0061574, GO:0030263, GO:0045657, GO:0005730	-0.50095	0.00745	0.99837	-0.30136	0.09517	0.99989	0.01555	0.88801	0.99768	-0.13692	0.18318	0.99996	-0.07082	0.40562	0.77638	-0.0574	0.63117	0.99978	0.04086	0.66578	0.95956
ZC3H13	zinc finger CCCH-type containing 13 [Source:HGNC Symbol;Acc:HGNC:20368]	GO:0046872, GO:0006397, GO:0008380, GO:0005634, GO:0003723, GO:0016607, GO:0007275, GO:0005515, GO:0005654, GO:2000036, GO:0080009, GO:0036396	-0.4845	0.00745	0.99837	-0.17311	0.31594	0.99989	-0.01422	0.91253	0.99768	-0.08069	0.46974	0.99996	0.06782	0.49631	0.83852	0.10333	0.41212	0.99978	0.19137	0.06431	0.62241
ABCF1	ATP binding cassette subfamily F member 1 [Source:HGNC Symbol;Acc:HGNC:70]	GO:0005524, GO:0016887, GO:0005634, GO:0003723, GO:0005737, GO:0016020, GO:0000166, GO:0005829, GO:0005654, GO:0005515, GO:0005840, GO:0005635, GO:0055085, GO:0006954, GO:0008135, GO:0006412	-0.4678	0.00745	0.99837	-0.24085	0.14155	0.99989	0.08985	0.41863	0.99768	-0.09688	0.35705	0.99996	-0.00082	0.99287	0.99845	0.12217	0.29186	0.99978	0.0584	0.56001	0.94643
MT-ATP8	mitochondrially encoded ATP synthase membrane subunit 8 [Source:HGNC Symbol;Acc:HGNC:7415]	GO:0015986, GO:0015078, GO:0000276, GO:0016020, GO:0016021, GO:0006811, GO:0005739, GO:0031966, GO:0006754, GO:0045263, GO:0046933, GO:0005743, GO:0042407, GO:0042776, GO:0005753	-0.56778	0.00754	0.99837	-0.38989	0.05187	0.99989	0.16804	0.17163	0.98104	-0.08747	0.50574	0.99996	0.00322	0.97467	0.99177	0.00151	0.99221	0.99978	0.04157	0.71574	0.96809
EME2	essential meiotic structure-specific endonuclease subunit 2 [Source:HGNC Symbol;Acc:HGNC:27289]	GO:0003677, GO:0005634, GO:0006281, GO:0004518, GO:0048476, GO:0016787, GO:0006974, GO:0090305, GO:0005515, GO:0006310, GO:0004519, GO:0000790, GO:0000712, GO:0006302, GO:0031297, GO:0031573	0.62637	0.00766	0.99837	0.13403	0.50766	0.99989	0.07499	0.62762		-0.15028	0.21389	0.99996	0.00782	0.95917		-0.05176	0.76476	0.99978	-0.07538	0.66583
ADD2	adducin 2 [Source:HGNC Symbol;Acc:HGNC:244]	GO:0030036, GO:0005737, GO:0016020, GO:0005886, GO:0005856, GO:0003779, GO:0031410, GO:0005516, GO:0051015, GO:0005829, GO:0055085, GO:0014069, GO:0005198, GO:0051017, GO:0051016, GO:0042803, GO:0046982, GO:0065003, GO:0032092, GO:0030507, GO:0019901, GO:0008290, GO:0044853, GO:0050900, GO:0050901, GO:0005200, GO:0007416, GO:0030097	-0.65321	0.00771	0.99837	-0.30184	0.09171	0.99989	0.09664	0.52515	0.99768	-0.00617	0.96254	0.99996	-0.35118	0.02233		-0.2971	0.08389	0.99978	-0.19329	0.24976
MIR205HG	MIR205 host gene [Source:HGNC Symbol;Acc:HGNC:43562]		-0.62305	0.00774	0.99837	0.12337	0.55603	0.99989	-0.08108	0.5561	0.99768	-0.00346	0.97759	0.99996	-0.13399	0.36308	0.76251	0.08249	0.53918	0.99978	-0.36153	0.00283	0.14993
SNHG14	small nucleolar RNA host gene 14 [Source:HGNC Symbol;Acc:HGNC:37462]		-0.6707	0.00779	0.99837	-0.18251	0.39728	0.99989	0.05401	0.71793	0.99768	-0.16803	0.19866	0.99996	-0.03216	0.82811		0.10408	0.54647	0.99978	-0.05803	0.73765
EML5	EMAP like 5 [Source:HGNC Symbol;Acc:HGNC:18197]	GO:0005515, GO:0005737, GO:0005856, GO:0003824, GO:0005874, GO:0070062, GO:0003674, GO:0008150, GO:0008017	-0.68064	0.00785	0.99837	-0.26968	0.20741	0.99989	0.12939	0.3991		0.00553	0.96373	0.99996	-0.11812	0.40327		-0.05508	0.74042	0.99978	-0.13824	0.40686
Z97200.1	novel transcript		-0.56115	0.00789	0.99837	-0.31729	0.10717	0.99989	0.17395	0.26642		0.19692	0.1305	0.99996	-0.04706	0.76044		-0.08051	0.64284	0.99978	-0.02889	0.86833
FAM107A	family with sequence similarity 107 member A [Source:HGNC Symbol;Acc:HGNC:30827]	GO:0005634, GO:0005737, GO:0016607, GO:0016020, GO:0007049, GO:0005886, GO:0005856, GO:0003779, GO:0005925, GO:0030054, GO:0042995, GO:0045202, GO:0043005, GO:0040008, GO:0005515, GO:0032587, GO:0070507, GO:0003674, GO:0032956, GO:0001725, GO:0030335, GO:0031398, GO:0051017, GO:0030041, GO:0001558, GO:0050890, GO:0051895, GO:0015629, GO:0031647, GO:0031669, GO:2000134, GO:0071385, GO:1900272	0.50381	0.00828	0.99837	-0.17397	0.36476	0.99989	0.02531	0.86592	0.99768	0.15738	0.2274	0.99996	-0.17108	0.23995		-0.07245	0.65608	0.99978	-0.13686	0.3856
GTF3C1	general transcription factor IIIC subunit 1 [Source:HGNC Symbol;Acc:HGNC:4664]	GO:0005634, GO:0016020, GO:0005654, GO:0005730, GO:0003677, GO:0005515, GO:0009303, GO:0006384, GO:0001002, GO:0001003, GO:0006383, GO:0009304, GO:0042791, GO:0042797, GO:0000127, GO:1990904	-0.49456	0.00831	0.99837	-0.2734	0.12359	0.99989	0.08759	0.5049	0.99768	-0.13883	0.2493	0.99996	-0.01428	0.91337		0.07648	0.61389	0.99978	0.1826	0.18613	0.82146
PDAP1	PDGFA associated protein 1 [Source:HGNC Symbol;Acc:HGNC:14634]	GO:0003723, GO:0005829, GO:0005886, GO:0005515, GO:0005576, GO:0043312, GO:0007165, GO:1904813	-0.4941	0.00836	0.99837	-0.33509	0.07135	0.99989	-0.02119	0.82544	0.99768	-0.03459	0.70291	0.99996	0.0219	0.80243	0.94374	-0.00384	0.9742	0.99978	0.04935	0.60929	0.95672
SLC5A3	solute carrier family 5 member 3 [Source:HGNC Symbol;Acc:HGNC:11038]	GO:0016020, GO:0022857, GO:0055085, GO:0005412, GO:0015798, GO:0005886, GO:0016021, GO:0006811, GO:0015293, GO:0006814, GO:0005887, GO:1903428, GO:0006020, GO:0150104, GO:0048471, GO:0044325, GO:1905477, GO:0005367, GO:0015146, GO:0015150, GO:0015750, GO:0015756, GO:0043085, GO:0005365, GO:0015166, GO:0015459, GO:0007422, GO:0015791, GO:0043576, GO:1904659, GO:1904679	-0.5013	0.00852	0.99837	0.0019	0.99161	0.99989	-0.18003	0.18765	0.99305	-0.12584	0.29406	0.99996	0.03077	0.81086		-0.19479	0.19348	0.99978	-0.05702	0.67801	0.95982
ALOX12P2	arachidonate 12-lipoxygenase pseudogene 2 [Source:HGNC Symbol;Acc:HGNC:432]		-0.66143	0.00859	0.99837	-0.08673	0.68758	0.99989	0.03071	0.81537		0.03054	0.76517	0.99996	-0.24772	0.09226		-0.02964	0.8585	0.99978	-0.10733	0.48965	0.93547
LYAR	Ly1 antibody reactive [Source:HGNC Symbol;Acc:HGNC:26021]	GO:0003677, GO:0005634, GO:0003723, GO:0005737, GO:0046872, GO:0005654, GO:0005730, GO:0042995, GO:0005515, GO:0002376, GO:0045087, GO:0006364, GO:0042802, GO:0001750, GO:0000122, GO:0050766, GO:0048821	-0.55623	0.00862	0.99837	-0.28661	0.12889	0.99989	-0.0913	0.49963	0.99768	-0.12269	0.31459	0.99996	-0.09165	0.51924		-0.1128	0.49197	0.99978	-0.28728	0.06629	0.62821
ZNF385C	zinc finger protein 385C [Source:HGNC Symbol;Acc:HGNC:33722]	GO:0008270, GO:0003676, GO:0005634, GO:0046872, GO:0005515	-0.62938	0.00866	0.99837	-0.19757	0.32128	0.99989	-0.03112	0.78023		-0.0036	0.96664	0.99996	-0.00947	0.92335		-0.04121	0.71953	0.99978	-0.09923	0.34203
CA12	carbonic anhydrase 12 [Source:HGNC Symbol;Acc:HGNC:1371]	GO:0008270, GO:0016021, GO:0004089, GO:0016020, GO:0046872, GO:0005886, GO:0016829, GO:0016836, GO:0006730, GO:0015701, GO:0055064	-0.56161	0.00869	0.99837	0.10375	0.61473	0.99989	0.01645	0.91632		-0.0088	0.94606	0.99996	-0.13987	0.33669		-0.09821	0.53773	0.99978	-0.04889	0.744	0.97132
AC093525.4	novel transcript, antisense to PDPK1		0.65221	0.00871	0.99837	0.16296	0.44953	0.99989	-0.19145	0.1132		-0.04843	0.62055	0.99996	0.1448	0.31194		-0.04545	0.77434	0.99978	-0.05336	0.74696
RN7SL202P	RNA, 7SL, cytoplasmic 202, pseudogene [Source:HGNC Symbol;Acc:HGNC:46218]		-0.60045	0.00877	0.99837	-0.39937	0.02698	0.99989	-0.10283	0.18207		-0.01583	0.81519	0.99996	0.01651	0.86374		-0.00709	0.94755	0.99978	-0.01231	0.91261
ELOVL6	ELOVL fatty acid elongase 6 [Source:HGNC Symbol;Acc:HGNC:15829]	GO:0016021, GO:0005783, GO:0009922, GO:0019367, GO:0042761, GO:0016020, GO:0016740, GO:0005789, GO:0006629, GO:0006631, GO:0102336, GO:0102337, GO:0102338, GO:0102756, GO:0006633, GO:0006636, GO:0005515, GO:0034625, GO:0035338, GO:0030148, GO:0034626, GO:0030176, GO:0120162, GO:0045540, GO:0042759, GO:0016747, GO:0030497	-0.61492	0.00886	0.99837	-0.40627	0.05238	0.99989	0.08276	0.59676		-0.08862	0.48683	0.99996	-0.03371	0.79918		-0.08433	0.58072	0.99978	-0.15172	0.32312
KCNH2	potassium voltage-gated channel subfamily H member 2 [Source:HGNC Symbol;Acc:HGNC:6251]	GO:0016020, GO:0006811, GO:0055085, GO:0005249, GO:0006813, GO:0005216, GO:0048471, GO:0060307, GO:0016021, GO:0005886, GO:0034220, GO:0005244, GO:0005267, GO:0034765, GO:0071805, GO:0005515, GO:0086091, GO:0042802, GO:0042391, GO:0005887, GO:0005242, GO:0042803, GO:0009986, GO:0061337, GO:0097110, GO:0060048, GO:0060306, GO:0031625, GO:0008076, GO:1901381, GO:1990573, GO:0086013, GO:0055131, GO:…	0.57417	0.00886	0.99837	0.03309	0.87449	0.99989	0.12554	0.3315		0.03019	0.74735	0.99996	-0.00507	0.96735		0.15518	0.31043	0.99978	0.05719	0.70206
AP3D1	adaptor related protein complex 3 subunit delta 1 [Source:HGNC Symbol;Acc:HGNC:568]	GO:0006886, GO:0016192, GO:0030117, GO:0015031, GO:0030123, GO:0005737, GO:0016020, GO:0005794, GO:0005765, GO:1904115, GO:0000139, GO:0010008, GO:0005515, GO:0006623, GO:0008089, GO:0048490, GO:0006896, GO:0016182, GO:0032438, GO:0035646, GO:0048499, GO:0061088, GO:0072657, GO:0098943, GO:0043195, GO:0098830, GO:0019882, GO:0033365, GO:0048007, GO:0051138, GO:0099003, GO:0030424, GO:0098794, GO:…	-0.52646	0.00887	0.99837	-0.27228	0.15276	0.99989	0.07642	0.50712	0.99768	0.00677	0.94915	0.99996	-0.08946	0.379	0.76439	0.10827	0.42222	0.99978	-0.10828	0.3144	0.87853
ITM2B	integral membrane protein 2B [Source:HGNC Symbol;Acc:HGNC:6174]	GO:0016020, GO:0016021, GO:0005886, GO:0005794, GO:0043231, GO:0005768, GO:0005576, GO:0005615, GO:0000139, GO:0010008, GO:0005515, GO:0070062, GO:0044267, GO:0031301, GO:0030660, GO:0007399, GO:0001540, GO:0042985, GO:0005524	0.54272	0.0089	0.99837	0.13195	0.48033	0.99989	-0.07328	0.54227	0.99768	0.073	0.49493	0.99996	0.21666	0.03728	0.35979	-0.024	0.86755	0.99978	0.21669	0.04416	0.56539
Z82195.3	novel transcript		-0.61415	0.00901	0.99837	-0.42483	0.04718	0.99989	-0.11165	0.38731	0.99768	0.15909	0.19195	0.99996	0.02673	0.8311		-0.10559	0.48923	0.99978	-0.21663	0.11362	0.73936
AC009084.2	TEC		-0.64709	0.00902	0.99837	-0.26859	0.18704	0.99989	-0.08371	0.44876		-0.085	0.28766	0.99996	0.02476	0.82995		0.15574	0.26993	0.99978	-0.13516	0.27824
NOM1	nucleolar protein with MIF4G domain 1 [Source:HGNC Symbol;Acc:HGNC:13244]	GO:0005515, GO:0003723, GO:0005634, GO:0005730, GO:0008150, GO:0042274, GO:0048820	-0.60361	0.00904	0.99837	-0.46212	0.01969	0.99989	0.19683	0.10293	0.92534	-0.02133	0.85431	0.99996	-0.31121	0.02586		-0.16966	0.2806	0.99978	-0.19235	0.20552	0.83198
HOXC10	homeobox C10 [Source:HGNC Symbol;Acc:HGNC:5122]	GO:0003677, GO:0006355, GO:0043565, GO:0005634, GO:0005654, GO:0007275, GO:0000981, GO:0005515, GO:0016604, GO:0006357, GO:0000790, GO:1990837, GO:0001228, GO:0045944, GO:0120163, GO:0000977, GO:0008284, GO:0001501, GO:0009952, GO:0009954, GO:0021520, GO:0030326, GO:0050905	-0.48975	0.00906	0.99837	-0.26932	0.13185	0.99989	0.19843	0.09239	0.92534	-0.16767	0.1323	0.99996	0.20706	0.178		0.18162	0.29225	0.99978	0.14867	0.386
SLC38A3	solute carrier family 38 member 3 [Source:HGNC Symbol;Acc:HGNC:18044]	GO:0016020, GO:0016021, GO:0005886, GO:0006811, GO:0015293, GO:0015297, GO:0006814, GO:0005887, GO:0006865, GO:0015171, GO:0003333, GO:0150104, GO:0016324, GO:0015180, GO:0015808, GO:0015186, GO:0006868, GO:0005290, GO:0015817, GO:0089709, GO:0015182, GO:0006867, GO:0007420, GO:0007565, GO:0051365, GO:0061402, GO:2000487, GO:0016323	0.66399	0.00958	0.99837	-0.15361	0.42207	0.99989	0.01345	0.77113		-0.0083	0.73422	0.99996	0.11271	0.17855		0.03028	0.70813	0.99978	0.00762	0.92413
CPQ	carboxypeptidase Q [Source:HGNC Symbol;Acc:HGNC:16910]	GO:0070573, GO:0005615, GO:0005737, GO:0005794, GO:0043231, GO:0046872, GO:0005783, GO:0008233, GO:0006508, GO:0016787, GO:0005576, GO:0042803, GO:0005764, GO:0004180, GO:0008237, GO:0006590, GO:0042246, GO:0070062, GO:0043171	0.52453	0.0096	0.99837	0.07114	0.69779	0.99989	0.12002	0.44105		0.01363	0.91316	0.99996	0.00709	0.96307		-0.01403	0.93563	0.99978	0.18501	0.28838
AC100771.1	ribosomal protein L37a (RPL37A) pseudogene		-0.46064	0.00962	0.99837	-0.08167	0.59733	0.99989	0.01693	0.85366		0.02719	0.68202	0.99996	0.12645	0.24024		-0.0576	0.53161	0.99978	0.01625	0.78692
NDUFA4	NDUFA4 mitochondrial complex associated [Source:HGNC Symbol;Acc:HGNC:7687]	GO:0016020, GO:0016021, GO:0055114, GO:0005743, GO:0005739, GO:1902600, GO:0005751, GO:0070469, GO:0005747, GO:0005515, GO:0008137, GO:0006120, GO:0044877, GO:0004129, GO:0006123	0.51274	0.00963	0.99837	0.10277	0.58776	0.99989	-0.17035	0.18483	0.99162	0.03081	0.78769	0.99996	0.2448	0.02288	0.31115	-0.02606	0.86739	0.99978	0.14807	0.17707	0.80898
COL4A1	collagen type IV alpha 1 chain [Source:HGNC Symbol;Acc:HGNC:2202]	GO:0005201, GO:0005581, GO:0001569, GO:0005576, GO:0005515, GO:0005604, GO:0001525, GO:0005615, GO:0030198, GO:0031012, GO:0062023, GO:0030020, GO:0005788, GO:0061304, GO:0048407, GO:0007420, GO:0007528, GO:0030855, GO:0038063, GO:0048514, GO:0061333, GO:0071230, GO:0071711, GO:0005587, GO:0016020	-0.54719	0.00984	0.99837	-0.27174	0.15467	0.99989	0.01652	0.90021		0.08205	0.44525	0.99996	0.01994	0.89131		-0.19757	0.24058	0.99978	0.09977	0.52962
NDRG3	NDRG family member 3 [Source:HGNC Symbol;Acc:HGNC:14462]	GO:0005737, GO:0030154, GO:0007283, GO:0007165, GO:0070062, GO:0003674, GO:0030308	0.5568	0.0099	0.99837	0.12194	0.54539	0.99989	0.08366	0.56098	0.99768	0.0815	0.52173	0.99996	0.15645	0.27143		0.10655	0.50667	0.99978	0.25064	0.10305	0.71632
STPG3-AS1	STPG3 antisense RNA 1 [Source:HGNC Symbol;Acc:HGNC:51176]		0.65808	0.00992	0.99837	0.12743	0.55395	0.99989	-0.08166	0.25156		0.01101	0.86649	0.99996	0.04153	0.43771		0.11824	0.15169	0.99978	0.1882	0.05116
FAM193A	family with sequence similarity 193 member A [Source:HGNC Symbol;Acc:HGNC:16822]		-0.58971	0.01024	0.99837	-0.23643	0.25658	0.99989	0.27011	0.04139	0.85316	0.17575	0.14164	0.99996	-0.06182	0.64111		-0.1392	0.35734	0.99978	-0.0663	0.63764	0.95788
RPRM	reprimo, TP53 dependent G2 arrest mediator homolog [Source:HGNC Symbol;Acc:HGNC:24201]	GO:0007050, GO:0007346, GO:0005737, GO:0016020, GO:0016021, GO:0005515	0.65741	0.01025	0.99837	0.23418	0.24085	0.99989	0.01858	0.82481		-0.02712	0.63602	0.99996	0.06371	0.65579		-0.00622	0.96987	0.99978	-0.06228	0.70981
C1orf116	chromosome 1 open reading frame 116 [Source:HGNC Symbol;Acc:HGNC:28667]	GO:0005737, GO:0005829, GO:0005886, GO:0005515, GO:0070062, GO:0003674, GO:0008150	0.56384	0.01042	0.99837	0.3743	0.05643	0.99989	0.09157	0.54286		0.07864	0.5163	0.99996	0.12603	0.41134		0.05508	0.75043	0.99978	0.27419	0.11626
CCDC66	coiled-coil domain containing 66 [Source:HGNC Symbol;Acc:HGNC:27709]	GO:0008017, GO:0005813, GO:0005829, GO:0030054, GO:0034451, GO:0090543, GO:0005737, GO:0005856, GO:0005929, GO:0042995, GO:0042803, GO:0005874, GO:0030030, GO:0005815, GO:0005515, GO:0001750, GO:0001917, GO:0036064, GO:0060271, GO:0001578, GO:0001895, GO:0050908, GO:1903564	-0.54566	0.01052	0.99837	-0.29454	0.13036	0.99989	0.04482	0.77246		0.02116	0.87238	0.99996	0.01291	0.92924		0.26634	0.09554	0.99978	0.01783	0.90993	0.99391
ABCC9	ATP binding cassette subfamily C member 9 [Source:HGNC Symbol;Acc:HGNC:60]	GO:0016021, GO:0005524, GO:0016020, GO:0055085, GO:0008281, GO:0006813, GO:0042626, GO:0016887, GO:0000166, GO:0005886, GO:0044325, GO:1903779, GO:0150104, GO:0005261, GO:0005267, GO:0015272, GO:0022857, GO:0015459, GO:0019829, GO:0033198, GO:0051607, GO:0061337, GO:0071805, GO:0098655, GO:0098662, GO:1990573, GO:0008282, GO:0030017, GO:0031004	-0.65528	0.01057	0.99837	-0.27032	0.20728	0.99989	0.01775	0.82729		0.00127	0.98246	0.99996	-0.17704	0.24479		-0.04134	0.81133	0.99978	-0.30053	0.07989
MT-TF	mitochondrially encoded tRNA-Phe (UUU/C) [Source:HGNC Symbol;Acc:HGNC:7481]		-0.56327	0.0106	0.99837	-0.39222	0.05256	0.99989	0.23676	0.02495	0.75783	-0.14548	0.14168	0.99996	-0.00111	0.99422	0.99845	0.15216	0.29759	0.99978	0.08173	0.62793	0.95764
GTF2IP20	general transcription factor IIi pseudogene 20 [Source:HGNC Symbol;Acc:HGNC:51732]		0.61155	0.01076	0.99837	0.21497	0.31463	0.99989	-0.19356	0.20422		0.06291	0.61301	0.99996	0.20741	0.17681		-0.09785	0.57311	0.99978	0.19434	0.25459
BCCIP	BRCA2 and CDKN1A interacting protein [Source:HGNC Symbol;Acc:HGNC:978]	GO:0005634, GO:0003723, GO:0005737, GO:0007049, GO:0005654, GO:0005829, GO:0005856, GO:0005814, GO:0006281, GO:0006974, GO:0005515, GO:0005815, GO:0000922, GO:0005813, GO:0015631, GO:0007052, GO:0090307, GO:0097431, GO:0000226, GO:0000079, GO:0034453, GO:0061101, GO:0000132, GO:0019207, GO:0019908	-0.4423	0.01079	0.99837	-0.17101	0.30769	0.99989	0.19312	0.08139	0.922	-0.20561	0.05076	0.99996	-0.13624	0.2475	0.689	0.09186	0.51491	0.99978	0.02894	0.82119	0.98111
AC103718.1	novel transcript		-0.62558	0.01081	0.99837	-0.03254	0.86397	0.99989	0.08741	0.52758		0.08608	0.42829	0.99996	-0.12125	0.42242		-0.18113	0.29093	0.99978	-0.0565	0.74572
TNFRSF21	TNF receptor superfamily member 21 [Source:HGNC Symbol;Acc:HGNC:13469]	GO:0005515, GO:0007165, GO:0016020, GO:0016021, GO:0005886, GO:0006915, GO:0002376, GO:0002250, GO:0001783, GO:0006959, GO:0007413, GO:0030889, GO:0032693, GO:0032696, GO:0032714, GO:0042130, GO:0042552, GO:0048713, GO:0050852, GO:0051402, GO:0097252, GO:0005737, GO:0030424, GO:0031226, GO:0005887, GO:0071356, GO:0019216, GO:0031642	0.49399	0.01083	0.99837	0.23517	0.21604	0.99989	-0.12486	0.40702		-0.04077	0.75687	0.99996	0.0805	0.59613		0.02755	0.87166	0.99978	-0.06708	0.69029
NKAPD1	NKAP domain containing 1 [Source:HGNC Symbol;Acc:HGNC:25569]	GO:0005515, GO:0042802	-0.52351	0.01087	0.99837	-0.12319	0.52158	0.99989	-0.17609	0.11984	0.95717	0.02761	0.79641	0.99996	-0.05149	0.72549		0.01245	0.93932	0.99978	-0.00023	0.99885
BCAR1	BCAR1 scaffold protein, Cas family member [Source:HGNC Symbol;Acc:HGNC:971]	GO:0005515, GO:0007165, GO:0010595, GO:0005737, GO:0007186, GO:0007155, GO:0005925, GO:0051301, GO:0030054, GO:0042995, GO:0017124, GO:0030424, GO:0001726, GO:0007229, GO:0005886, GO:0005829, GO:0019901, GO:0016477, GO:0007015, GO:0030335, GO:0001558, GO:0042981, GO:0050852, GO:0050853, GO:0007173, GO:0008286, GO:0048008, GO:0048010, GO:0035729, GO:0048012, GO:0007169, GO:0090527, GO:0086100, GO:…	0.54713	0.01093	0.99837	0.17468	0.38635	0.99989	0.06283	0.68144	0.99768	0.14102	0.28124	0.99996	0.23441	0.11964		0.13594	0.42741	0.99978	0.1939	0.24013
SPCS3	signal peptidase complex subunit 3 [Source:HGNC Symbol;Acc:HGNC:26212]	GO:0016021, GO:0008233, GO:0006465, GO:0005787, GO:0016020, GO:0005783, GO:0005789, GO:0031090, GO:0043231, GO:0006508, GO:0016787, GO:0004252, GO:0045047, GO:0019082	0.52191	0.01095	0.99837	0.12782	0.51479	0.99989	-8e-05	0.99951	0.99953	0.06874	0.57806	0.99996	0.17364	0.14404		0.0131	0.92847	0.99978	0.22434	0.0697	0.64094
POLR2J3	RNA polymerase II subunit J3 [Source:HGNC Symbol;Acc:HGNC:33853]	GO:0005634, GO:0046983, GO:0006366, GO:0006351, GO:0003899, GO:0001055, GO:0005665, GO:0003677, GO:0005515	-0.57471	0.01105	0.99837	-0.29215	0.15424	0.99989	0.19748	0.10511	0.92574	0.1183	0.29162	0.99996	-0.19871	0.06151	0.4337	0.18058	0.22726	0.99978	-0.17166	0.10056	0.71277
GTDC1	glycosyltransferase like domain containing 1 [Source:HGNC Symbol;Acc:HGNC:20887]		-0.5724	0.01116	0.99837	-0.52054	0.01116	0.99989	0.02593	0.86847		0.03777	0.77044	0.99996	-0.09517	0.53021		0.0219	0.89833	0.99978	-0.14095	0.39812
NOP56	NOP56 ribonucleoprotein [Source:HGNC Symbol;Acc:HGNC:15911]	GO:0005634, GO:0003723, GO:0005737, GO:0016020, GO:0001650, GO:0005730, GO:0005515, GO:0005654, GO:0042254, GO:0032040, GO:0045296, GO:0031428, GO:0006364, GO:0030515, GO:1990226, GO:0005732, GO:0070761	-0.53396	0.01126	0.99837	-0.34358	0.05723	0.99989	0.15178	0.12816	0.96244	0.03383	0.72142	0.99996	-0.06028	0.53129	0.86009	0.0159	0.89513	0.99978	-0.08354	0.40906	0.91469
MTSS2	MTSS I-BAR domain containing 2 [Source:HGNC Symbol;Acc:HGNC:25094]	GO:0003779, GO:0007009, GO:0097178, GO:0005737, GO:0042995, GO:0005515, GO:0001726, GO:0005096, GO:0032587, GO:0090630, GO:0048365, GO:0036120, GO:0003785, GO:0005546, GO:0061024, GO:0097581, GO:0005886, GO:0030027, GO:0030864	-0.5225	0.01128	0.99837	-0.14232	0.45768	0.99989	0.11096	0.31589	0.99768	0.15414	0.13049	0.99996	-0.16729	0.21369		0.01292	0.92902	0.99978	-0.04439	0.7378	0.97132
SDC4	syndecan 4 [Source:HGNC Symbol;Acc:HGNC:10661]	GO:0016020, GO:0016021, GO:0005576, GO:0005515, GO:0050900, GO:0005886, GO:0042802, GO:0009986, GO:0005887, GO:0070062, GO:0016477, GO:0043202, GO:0001523, GO:0006024, GO:0006027, GO:0005796, GO:1903543, GO:1903553, GO:0070053, GO:0001968, GO:0005080, GO:0001657, GO:0001843, GO:0010762, GO:0042060, GO:0042130, GO:0045860, GO:0051496, GO:0051894, GO:0060122, GO:0005925, GO:0043034, GO:0045121	0.50558	0.0113	0.99837	0.347	0.06483	0.99989	0.00105	0.99194	0.99921	-0.01486	0.87832	0.99996	0.18868	0.20414	0.65765	-0.08271	0.55368	0.99978	0.28123	0.08383	0.69017
ITGB4	integrin subunit beta 4 [Source:HGNC Symbol;Acc:HGNC:6158]	GO:0016021, GO:0005515, GO:0008305, GO:0007154, GO:0007160, GO:0007229, GO:0031581, GO:0048870, GO:0016020, GO:0005730, GO:0005886, GO:0007155, GO:0031965, GO:0030054, GO:0006914, GO:0009986, GO:0031252, GO:0070062, GO:0016477, GO:0005178, GO:0033627, GO:0005925, GO:0001664, GO:0030198, GO:0043235, GO:0009611, GO:0043589, GO:0031994, GO:0038132, GO:0048333, GO:0035878, GO:0030056	0.52702	0.01133	0.99837	0.22448	0.24731	0.99989	-0.09293	0.45706	0.99768	-0.00308	0.97866	0.99996	0.07177	0.45736	0.82091	-0.04434	0.72389	0.99978	-0.05332	0.60721	0.95672
TMEM63B	transmembrane protein 63B [Source:HGNC Symbol;Acc:HGNC:17735]	GO:0016020, GO:0016021, GO:0005886, GO:0006811, GO:0034220, GO:0098655, GO:0015629, GO:0005227, GO:0008381, GO:1990760	0.5907	0.01141	0.99837	-0.08671	0.68371	0.99989	-0.18767	0.20294		-0.01655	0.8966	0.99996	0.35782	0.01718		0.18574	0.2467	0.99978	0.35993	0.03653
DZIP1	DAZ interacting zinc finger protein 1 [Source:HGNC Symbol;Acc:HGNC:20908]	GO:0003676, GO:0005634, GO:0005737, GO:0046872, GO:0005654, GO:0005829, GO:0005856, GO:0005814, GO:0005929, GO:0007275, GO:0030154, GO:0042995, GO:0005515, GO:0034451, GO:0007283, GO:0036064, GO:0060271, GO:0007281, GO:0007224, GO:0033365, GO:0043393, GO:0044782, GO:0045184, GO:0045724, GO:0051220, GO:0061512, GO:0097539	-0.56483	0.01145	0.99837	-0.34023	0.08803	0.99989	0.24051	0.05431	0.87601	0.07471	0.51872	0.99996	-0.12646	0.17563	0.62664	-0.19224	0.15377	0.99978	-0.24222	0.01438	0.37045
FOLR1	folate receptor alpha [Source:HGNC Symbol;Acc:HGNC:3791]	GO:0005542, GO:0061714, GO:1904447, GO:0016020, GO:0016021, GO:0005886, GO:0005768, GO:0005576, GO:0031410, GO:0016324, GO:0005515, GO:0009986, GO:0031225, GO:0071231, GO:0030136, GO:0005789, GO:0070062, GO:0007155, GO:0038023, GO:0007342, GO:0035036, GO:0031362, GO:0006888, GO:0000139, GO:0030133, GO:0001947, GO:0048208, GO:0005634, GO:0012507, GO:0033116, GO:0017015, GO:0006898, GO:0060828, GO:…	0.5093	0.0118	0.99837	0.01278	0.94532	0.99989	0.03268	0.77208	0.99768	0.00279	0.97871	0.99996	0.02716	0.85017		0.06777	0.6733	0.99978	0.00815	0.95823	0.99827
AL365181.1	novel transcript		-0.61222	0.01192	0.99837	-0.08361	0.68008	0.99989	-0.02161	0.8388		-0.05508	0.46836	0.99996	-0.18709	0.11119		0.04758	0.73546	0.99978	-0.19474	0.16607
E2F3P2	E2F transcription factor 3 pseudogene 2 [Source:HGNC Symbol;Acc:HGNC:3117]		-0.62339	0.01208	0.99837	-0.29984	0.13809	0.99989	0.09396	0.39695		0.15621	0.08609	0.99996	-0.0931	0.43399		0.08444	0.58039	0.99978	0.17174	0.28107
CENPBD1P1	CENPB DNA-binding domains containing 1 pseudogene 1 [Source:HGNC Symbol;Acc:HGNC:28421]		-0.53461	0.0122	0.99837	-0.24631	0.22128	0.99989	0.28933	0.05883		-0.0176	0.89366	0.99996	-0.12114	0.42333		0.0633	0.7093	0.99978	-0.16751	0.31795
KLK5	kallikrein related peptidase 5 [Source:HGNC Symbol;Acc:HGNC:6366]	GO:0006508, GO:0004252, GO:0008233, GO:0016787, GO:0005576, GO:0005615, GO:0005515, GO:0008236, GO:0005829, GO:0030141, GO:0008544, GO:0070268, GO:0097186, GO:0045745, GO:0002803, GO:0097209, GO:0022617	0.59356	0.01228	0.99837	0.36962	0.08238	0.99989	0.09847	0.50905	0.99768	0.28615	0.02693	0.99996	-0.02104	0.8751		0.12095	0.44854	0.99978	-0.08963	0.56137
ISM1	isthmin 1 [Source:HGNC Symbol;Acc:HGNC:16213]	GO:0005576, GO:0016525	-0.62157	0.01236	0.99837	-0.10078	0.63957	0.99989	0.01237	0.91334		0.07808	0.39261	0.99996	0.06842	0.61663		0.21051	0.19638	0.99978	0.0335	0.83176
FSD1	fibronectin type III and SPRY domain containing 1 [Source:HGNC Symbol;Acc:HGNC:13745]	GO:0005515, GO:0005634, GO:0005737, GO:0007049, GO:0005856, GO:0051301, GO:0005874, GO:0042802, GO:0005815, GO:0032154, GO:0008017, GO:0005813, GO:0051302, GO:0032465, GO:0060236, GO:0031122	-0.62702	0.01238	0.99837	-0.16928	0.42153	0.99989	0.07342	0.45967		0.1077	0.19964	0.99996	0.0801	0.38918		0.27776	0.02883	0.99978	0.07365	0.5064
IL17RB	interleukin 17 receptor B [Source:HGNC Symbol;Acc:HGNC:18015]	GO:0030368, GO:0016020, GO:0016021, GO:0005886, GO:0005576, GO:0005515, GO:0001558, GO:0005887, GO:0006952, GO:0004896, GO:0097400, GO:0032736, GO:0032754, GO:0050729, GO:0005737, GO:0009986, GO:0019221	0.62345	0.01257	0.99837	0.25598	0.1712	0.99989	0.03312	0.739		0.07279	0.3788	0.99996	0.00801	0.9534		-0.04327	0.78243	0.99978	0.01121	0.94517
GHDC	GH3 domain containing [Source:HGNC Symbol;Acc:HGNC:24438]	GO:0005634, GO:0016020, GO:0005783, GO:0005737, GO:0005576, GO:0003674, GO:0008150, GO:0005635, GO:0043312, GO:0034774, GO:0035580, GO:0016881	-0.63852	0.01272	0.99837	-0.10543	0.62433	0.99989	-0.08992	0.55548		-0.10616	0.39086	0.99996	0.03548	0.76303		0.02923	0.83282	0.99978	-0.0754	0.57033
PCDH11Y	protocadherin 11 Y-linked [Source:HGNC Symbol;Acc:HGNC:15813]	GO:0005886, GO:0016020, GO:0005509, GO:0007156, GO:0007155, GO:0016021, GO:0005887	-0.62892	0.01281	0.99837	-0.25082	0.24192	0.99989	0.01324	0.92579		-0.1332	0.19955	0.99996	-0.23068	0.09112		-0.2239	0.16948	0.99978	-0.06174	0.71832
S100A2	S100 calcium binding protein A2 [Source:HGNC Symbol;Acc:HGNC:10492]	GO:0005509, GO:0046914, GO:0046872, GO:0005515, GO:0042802, GO:0005575, GO:0043542	0.50785	0.01285	0.99837	0.34933	0.03731	0.99989	0.1321	0.2618	0.99768	0.20591	0.05316	0.99996	-0.05389	0.56249	0.86831	0.06916	0.55833	0.99978	-0.11599	0.18254	0.8154
PGM1	phosphoglucomutase 1 [Source:HGNC Symbol;Acc:HGNC:8905]	GO:0005975, GO:0000287, GO:0016868, GO:0071704, GO:0005737, GO:0046872, GO:0016853, GO:0006096, GO:0005515, GO:0006094, GO:0005576, GO:0005829, GO:0006006, GO:0070062, GO:0043312, GO:1904813, GO:1904724, GO:0005978, GO:0005980, GO:0019388, GO:0004614	0.48429	0.01292	0.99837	0.16977	0.35656	0.99989	-0.17374	0.23713	0.99768	-0.05928	0.63916	0.99996	0.2376	0.06578		0.33159	0.03034	0.99978	0.15819	0.24572	0.84973
SRSF4	serine and arginine rich splicing factor 4 [Source:HGNC Symbol;Acc:HGNC:10786]	GO:0003676, GO:0006397, GO:0008380, GO:0005634, GO:0003723, GO:0016607, GO:0005515, GO:0003729, GO:0005654, GO:0000381, GO:0006406, GO:0006405, GO:0031124, GO:0048025, GO:0000398, GO:0045292, GO:1990825, GO:0000375, GO:0032868	-0.52366	0.01293	0.99837	-0.34262	0.08162	0.99989	0.10706	0.36171	0.99768	-0.05523	0.61717	0.99996	-0.09286	0.40065	0.77215	0.0157	0.90036	0.99978	-0.02304	0.8326	0.98545
INSIG1	insulin induced gene 1 [Source:HGNC Symbol;Acc:HGNC:6083]	GO:0008203, GO:0016020, GO:0016021, GO:0005783, GO:0005789, GO:0006629, GO:0006695, GO:0008202, GO:0005515, GO:0008289, GO:0006641, GO:0006991, GO:0010894, GO:0016126, GO:0042472, GO:0042474, GO:0045599, GO:0045717, GO:0060021, GO:0060363, GO:0042632, GO:0008142, GO:0032869, GO:0032933, GO:0036315, GO:0036316, GO:0070862, GO:1901303, GO:0032937	0.50034	0.01303	0.99837	0.0743	0.66777	0.99989	0.06954	0.63824	0.99768	-0.00787	0.95134	0.99996	0.02745	0.83058		-0.18335	0.26363	0.99978	0.27707	0.0426	0.56231
GALNS	galactosamine (N-acetyl)-6-sulfatase [Source:HGNC Symbol;Acc:HGNC:4122]	GO:0003824, GO:0008484, GO:0043890, GO:0046872, GO:0016787, GO:0005764, GO:0005576, GO:0070062, GO:0043312, GO:0043202, GO:0035578, GO:0042340, GO:0004065, GO:0003943	0.56184	0.01304	0.99837	0.08394	0.68464	0.99989	0.03793	0.80514		0.11792	0.35374	0.99996	0.15512	0.30661		-0.10017	0.55981	0.99978	0.18638	0.26004
PRUNE2	prune homolog 2 with BCH domain [Source:HGNC Symbol;Acc:HGNC:25209]	GO:0016020, GO:0016021, GO:0005737, GO:0016462, GO:0046872, GO:0006915, GO:0004309, GO:0006798	0.6292	0.01314	0.99837	0.51328	0.01682	0.99989	0.05654	0.55239		-0.03066	0.59906	0.99996	0.07497	0.58586		0.04585	0.77042	0.99978	0.0197	0.90322
AC124016.3			0.61262	0.01334	0.99837	0.30807	0.10044	0.99989	-0.06673	0.22235		-0.02306	0.61782	0.99996	-0.07698	0.45015		-0.06359	0.62212	0.99978	0.04426	0.74605
AC119674.2	novel transcript	GO:0016020, GO:0016021, GO:0008195, GO:0006644, GO:0016311, GO:0042577, GO:0030111	-0.6341	0.01336	0.99837	-0.28522	0.18504	0.99989	0.00749	0.92394		0.02159	0.72692	0.99996	-0.05243	0.63171		0.00517	0.96915	0.99978	0.02641	0.85092
FAM180A	family with sequence similarity 180 member A [Source:HGNC Symbol;Acc:HGNC:33773]	GO:0005576	0.59295	0.01347	0.99837	0.30275	0.15091	0.99989	0.07108	0.59971		0.02171	0.83223	0.99996	0.01144	0.93254		-0.04451	0.77568	0.99978	-0.03365	0.83211
NR2F2	nuclear receptor subfamily 2 group F member 2 [Source:HGNC Symbol;Acc:HGNC:7976]	GO:0003677, GO:0003707, GO:0006355, GO:0042025, GO:0001937, GO:0010596, GO:0005634, GO:0045893, GO:0008270, GO:0046872, GO:0005654, GO:0005829, GO:0003700, GO:0042803, GO:0043565, GO:0005515, GO:0030522, GO:0006357, GO:0000122, GO:0004879, GO:0000977, GO:0000981, GO:0030154, GO:0048856, GO:0045892, GO:0001972, GO:0045736, GO:0060849, GO:0001701, GO:0001764, GO:0001893, GO:0001945, GO:0003084, GO:…	-0.52646	0.01383	0.99837	-0.27003	0.16918	0.99989	-0.23153	0.04386	0.85316	-0.14523	0.17112	0.99996	0.08299	0.5447		-0.06111	0.69062	0.99978	0.05955	0.67472	0.95956
WDR90	WD repeat domain 90 [Source:HGNC Symbol;Acc:HGNC:26960]	GO:0005515, GO:0005737, GO:0005856, GO:0005814, GO:0030030, GO:0060271	0.44674	0.01387	0.99837	0.04575	0.79817	0.99989	0.13905	0.29257	0.99768	0.28299	0.01323	0.99996	-0.14558	0.11582	0.52952	-0.21117	0.07576	0.99978	-0.20355	0.04389	0.56539
GUSBP3	GUSB pseudogene 3 [Source:HGNC Symbol;Acc:HGNC:37301]		-0.5911	0.01397	0.99837	-0.30651	0.15514	0.99989	0.15687	0.2721		0.081	0.44634	0.99996	-0.23701	0.1217		0.24141	0.16289	0.99978	-0.26339	0.12352
TOMM5	translocase of outer mitochondrial membrane 5 [Source:HGNC Symbol;Acc:HGNC:31369]	GO:0005742, GO:0016020, GO:0016021, GO:0015031, GO:0005739, GO:0005741, GO:0016236, GO:0006626	-0.6032	0.01431	0.99837	-0.46391	0.02085	0.99989	0.10042	0.45401		0.05236	0.60618	0.99996	-0.0296	0.72103		0.15185	0.21689	0.99978	0.12488	0.31205
NME3	NME/NM23 nucleoside diphosphate kinase 3 [Source:HGNC Symbol;Acc:HGNC:7851]	GO:0004550, GO:0006165, GO:0006183, GO:0006228, GO:0006241, GO:0046872, GO:0000166, GO:0005524, GO:0016301, GO:0016740, GO:0016310, GO:0006915, GO:0005515, GO:0009117, GO:0005829, GO:0015949	0.53944	0.01432	0.99837	0.11907	0.52561	0.99989	0.0594	0.69239	0.99768	0.17805	0.17387	0.99996	0.19926	0.16315		0.1867	0.23936	0.99978	0.28814	0.05839	0.60992
SRRM1	serine and arginine repetitive matrix 1 [Source:HGNC Symbol;Acc:HGNC:16638]	GO:0006397, GO:0016607, GO:0008380, GO:0005634, GO:0005681, GO:0003723, GO:0003677, GO:0005515, GO:0000398, GO:0071013, GO:0016363, GO:0005654, GO:0005829, GO:0006406, GO:0006405, GO:0031124, GO:0000375	-0.48387	0.01447	0.99837	-0.15245	0.4089	0.99989	-0.00068	0.99539	0.9995	-0.08411	0.43275	0.99996	-0.10616	0.16438	0.60924	-0.09882	0.34459	0.99978	-0.1938	0.01803	0.41709
PDCL3P2	PDCL3 pseudogene 2 [Source:HGNC Symbol;Acc:HGNC:31705]		-0.6112	0.0147	0.99837	-0.29276	0.17351	0.99989	-0.0547	0.72559		-0.1137	0.37385	0.99996	-0.00788	0.94353		0.11327	0.41261	0.99978	0.05798	0.67903
KREMEN1	kringle containing transmembrane protein 1 [Source:HGNC Symbol;Acc:HGNC:17550]	GO:0016055, GO:0016020, GO:0016021, GO:0005886, GO:0006915, GO:0090090, GO:0005515, GO:0007154, GO:0060828, GO:0060173, GO:0030279, GO:0048681, GO:0043025	-0.56797	0.01475	0.99837	-0.07118	0.7267	0.99989	-0.03259	0.83301		0.07122	0.57465	0.99996	-0.0691	0.64956		-0.03697	0.82944	0.99978	-0.04615	0.79131
MARCHF3	membrane associated ring-CH-type finger 3 [Source:HGNC Symbol;Acc:HGNC:28728]	GO:0008270, GO:0016020, GO:0016021, GO:0043231, GO:0046872, GO:0016740, GO:0005768, GO:0016567, GO:0031410, GO:0005515, GO:0005764, GO:0030659, GO:0031901, GO:0006897, GO:0004842	0.62132	0.01478	0.99837	0.2307	0.27844	0.99989	-0.05095	0.54313		-0.02946	0.62667	0.99996	-0.04177	0.72383		-0.04547	0.73763	0.99978	0.04184	0.77163
SLC37A2	solute carrier family 37 member 2 [Source:HGNC Symbol;Acc:HGNC:20644]	GO:0016021, GO:0022857, GO:0055085, GO:0016020, GO:0005783, GO:0005789, GO:0015297, GO:0008643, GO:0070062, GO:0030176, GO:0015760, GO:0061513, GO:0035435	-0.45054	0.01482	0.99837	-0.25327	0.08167	0.99989	-0.07746	0.37795		-0.05877	0.39557	0.99996	-0.07697	0.4676		-0.11441	0.37175	0.99978	-0.19864	0.11359
MLXIPL	MLX interacting protein like [Source:HGNC Symbol;Acc:HGNC:12744]	GO:0008284, GO:0045723, GO:0045944, GO:0005737, GO:0005634, GO:0070328, GO:0045893, GO:0042593, GO:0005654, GO:0005829, GO:0046983, GO:0003677, GO:0006357, GO:0003700, GO:0000981, GO:0000790, GO:0046982, GO:0045892, GO:0009653, GO:0097009, GO:0033137, GO:0008134, GO:0005667, GO:0006355, GO:0045821, GO:0046889, GO:0071157, GO:0055089, GO:0035538, GO:0010255, GO:0035556, GO:0090324, GO:0000978, GO:…	-0.62228	0.01488	0.99837	-0.1013	0.63446	0.99989	-0.07969	0.59172		-0.1722	0.13252	0.99996	-0.07969	0.52752		0.10085	0.52237	0.99978	-0.04156	0.78868
PAG1	phosphoprotein membrane anchor with glycosphingolipid microdomains 1 [Source:HGNC Symbol;Acc:HGNC:30043]	GO:0005886, GO:0035556, GO:0045121, GO:0050868, GO:0016020, GO:0016021, GO:0005515, GO:0002376, GO:0002250, GO:0050852, GO:0007165, GO:0042169, GO:0035591, GO:0050863	0.52942	0.01501	0.99837	0.50747	0.01088	0.99989	-0.01727	0.8864		0.06822	0.49519	0.99996	0.18258	0.22698		-0.1028	0.54769	0.99978	0.00834	0.96003
AL109936.8	novel transcript		-0.5738	0.01508	0.99837	-0.13287	0.50478	0.99989	-0.03646	0.65866		-0.02586	0.69517	0.99996	0.00487	0.96179		0.10237	0.44572	0.99978	-0.09905	0.40078
RBM10	RNA binding motif protein 10 [Source:HGNC Symbol;Acc:HGNC:9896]	GO:0042981, GO:0003676, GO:0008380, GO:0000381, GO:0006397, GO:0005634, GO:0003723, GO:0016607, GO:0046872, GO:0005515, GO:0042802, GO:0008150, GO:0032991, GO:0000398, GO:0035198, GO:0000122, GO:0008285, GO:0034391, GO:0034393, GO:0048025, GO:0070935	-0.50484	0.01509	0.99837	-0.21419	0.28092	0.99989	-0.01154	0.93262	0.99768	-0.05347	0.65037	0.99996	-0.03449	0.7966		0.03416	0.82114	0.99978	-0.03915	0.7879	0.97719
RABL6	RAB, member RAS oncogene family like 6 [Source:HGNC Symbol;Acc:HGNC:24703]	GO:0005525, GO:0005634, GO:0005737, GO:0000166, GO:0005829, GO:0005813, GO:0005515	-0.45438	0.01514	0.99837	-0.26115	0.13372	0.99989	0.06696	0.54545	0.99768	-0.19189	0.0568	0.99996	0.04643	0.63683	0.89553	0.20277	0.09838	0.99978	0.00722	0.94542	0.99709
HSD11B2	hydroxysteroid 11-beta dehydrogenase 2 [Source:HGNC Symbol;Acc:HGNC:5209]	GO:0005783, GO:0016491, GO:0055114, GO:0043231, GO:0005789, GO:0006704, GO:0003845, GO:0005496, GO:0051287, GO:0001666, GO:0002017, GO:0007565, GO:0008211, GO:0032094, GO:0032868, GO:0042493, GO:0048545, GO:0051384, GO:0005737, GO:0016020, GO:0016021	0.58733	0.01517	0.99837	-0.06515	0.7613	0.99989	-0.11925	0.43902		0.0725	0.57062	0.99996	0.15953	0.29979		0.03519	0.83878	0.99978	0.15225	0.38281
KMT2B	lysine methyltransferase 2B [Source:HGNC Symbol;Acc:HGNC:15840]	GO:0003677, GO:0008270, GO:0006355, GO:0005634, GO:0005515, GO:0042800, GO:0051568, GO:0035097, GO:0046872, GO:0016740, GO:0008168, GO:0032259, GO:0006325, GO:0005654, GO:0045893, GO:0044648, GO:0045652, GO:0097692, GO:0045322, GO:0001541, GO:0007613, GO:0009994, GO:0016458, GO:0030728, GO:0034968, GO:0051569, GO:0080182	-0.5268	0.01528	0.99837	-0.26853	0.18115	0.99989	0.03424	0.77953	0.99768	-0.11524	0.31288	0.99996	0.00506	0.96649		0.18308	0.19162	0.99978	-0.09715	0.44352	0.92668
TCOF1	treacle ribosome biogenesis factor 1 [Source:HGNC Symbol;Acc:HGNC:11654]	GO:0005515, GO:0005634, GO:0003723, GO:0005654, GO:0005829, GO:0001650, GO:0006417, GO:0005730, GO:0046982, GO:0001501, GO:0014029, GO:0014032, GO:0005215, GO:0001042, GO:0097110, GO:0042790	-0.51347	0.01529	0.99837	-0.34399	0.06389	0.99989	-0.05335	0.66658	0.99768	0.00232	0.9839	0.99996	0.07488	0.5458		0.25947	0.07531	0.99978	0.16677	0.19791	0.82731
LINC02533	long intergenic non-protein coding RNA 2533 [Source:HGNC Symbol;Acc:HGNC:53566]		-0.54026	0.01533	0.99837	-0.23495	0.18416	0.99989	0.11711	0.24573		-0.01548	0.79923	0.99996	-0.06954	0.51276		0.12136	0.38396	0.99978	-0.21327	0.06046
STRIP2	striatin interacting protein 2 [Source:HGNC Symbol;Acc:HGNC:22209]	GO:0005737, GO:0005829, GO:0003674, GO:0016477, GO:0007010, GO:0008360	0.54803	0.01543	0.99837	0.31726	0.0542	0.99989	0.04565	0.61757		0.08324	0.26382	0.99996	0.12025	0.42544		0.07382	0.66694	0.99978	-0.03535	0.83397
ZFAND2B	zinc finger AN1-type containing 2B [Source:HGNC Symbol;Acc:HGNC:25206]	GO:0008270, GO:0046872, GO:0016020, GO:0005783, GO:0005789, GO:0005515, GO:0000502, GO:0031225, GO:0043161, GO:0045047, GO:0043567, GO:0036435, GO:0031593, GO:0043130, GO:0006616	0.58581	0.01543	0.99837	0.5708	0.00712	0.99989	-0.05536	0.72219		0.10332	0.4277	0.99996	-0.00183	0.99053		-0.05278	0.75981	0.99978	0.10847	0.52634
MAP4K4	mitogen-activated protein kinase kinase kinase kinase 4 [Source:HGNC Symbol;Acc:HGNC:6866]	GO:0005524, GO:0006468, GO:0004672, GO:0000166, GO:0001953, GO:0030335, GO:0005737, GO:0004674, GO:0016301, GO:0016740, GO:0016310, GO:0005515, GO:0008017, GO:0048812, GO:0035556, GO:0046328, GO:0032147, GO:0023014, GO:0031098, GO:0004111, GO:0032014, GO:0043066, GO:0043547, GO:0051549, GO:0051894, GO:0120183, GO:0005925, GO:0010977, GO:0061179, GO:0070571	-0.43803	0.01556	0.99837	-0.11273	0.53005	0.99989	0.03444	0.75335	0.99768	-0.14902	0.14956	0.99996	0.04796	0.6393	0.89553	-0.09814	0.4486	0.99978	0.07368	0.49211	0.93549
YARS1	tyrosyl-tRNA synthetase 1 [Source:HGNC Symbol;Acc:HGNC:12840]	GO:0005737, GO:0006412, GO:0000166, GO:0005524, GO:0016874, GO:0004812, GO:0006418, GO:0004831, GO:0006437, GO:0000049, GO:0003723, GO:0005829, GO:0005515, GO:0016604, GO:0005615, GO:0006915, GO:0005153	-0.45623	0.01564	0.99837	-0.25503	0.12693	0.99989	0.1127	0.3591	0.99768	0.02611	0.81482	0.99996	-0.17434	0.1809		-0.17755	0.22859	0.99978	-0.12507	0.35206	0.88964
UBE2Q2P2	ubiquitin conjugating enzyme E2 Q2 pseudogene 2 [Source:HGNC Symbol;Acc:HGNC:37440]		-0.5834	0.01572	0.99837	-0.24882	0.24418	0.99989	0.17954	0.25132		-0.13344	0.29796	0.99996	-0.24579	0.10139		-0.01707	0.92075	0.99978	-0.34856	0.03708
SLC4A1AP	solute carrier family 4 member 1 adaptor protein [Source:HGNC Symbol;Acc:HGNC:13813]	GO:0005515, GO:0005634, GO:0005737, GO:0043231, GO:0005654, GO:0005886, GO:0003729	-0.4801	0.01578	0.99837	-0.16048	0.37585	0.99989	-0.03332	0.77981	0.99768	0.00355	0.9741	0.99996	0.19089	0.1279		0.32728	0.02812	0.99978	0.22527	0.09061	0.69681
Z93930.2	novel transcript		-0.60664	0.01585	0.99837	-0.22142	0.30436	0.99989	0.16991	0.26997		-0.00187	0.98775	0.99996	-0.16284	0.26782		0.03982	0.81615	0.99978	0.12806	0.46203
ZNF526	zinc finger protein 526 [Source:HGNC Symbol;Acc:HGNC:29415]	GO:0003676, GO:0005634, GO:0046872, GO:0003677, GO:0005515	-0.50651	0.01596	0.99837	-0.26704	0.18757	0.99989	-0.00273	0.986		0.00668	0.95957	0.99996	-0.10976	0.47678		0.06211	0.71989	0.99978	0.13922	0.41289
IGFN1	immunoglobulin like and fibronectin type III domain containing 1 [Source:HGNC Symbol;Acc:HGNC:24607]	GO:0005515, GO:0005634, GO:0005737, GO:0030018, GO:0045202, GO:0008150, GO:0007156, GO:0007416, GO:0010842	-0.59052	0.01601	0.99837	-0.16794	0.43577	0.99989	0.04175	0.67167		-0.03476	0.60383	0.99996	-0.01886	0.78912		0.07816	0.44798	0.99978	0.05357	0.59992
GSDMD	gasdermin D [Source:HGNC Symbol;Acc:HGNC:25697]	GO:0005737, GO:0016020, GO:0005654, GO:0005886, GO:0005576, GO:0005829, GO:0005615, GO:0012501, GO:0005515, GO:0002376, GO:0045087, GO:0006954, GO:0042742, GO:0050830, GO:0005546, GO:0050829, GO:0070273, GO:0051260, GO:0032731, GO:0043312, GO:1904813, GO:0035580, GO:1904724, GO:0001786, GO:0061702, GO:0072559, GO:0046931, GO:0070269, GO:0070300, GO:1901612, GO:0031668, GO:0035915	0.50907	0.01606	0.99837	0.11448	0.56098	0.99989	0.01286	0.92979	0.99768	-0.04737	0.71108	0.99996	0.06543	0.67163		-0.00876	0.9598	0.99978	-0.05324	0.75941
SYPL1	synaptophysin like 1 [Source:HGNC Symbol;Acc:HGNC:11507]	GO:0016020, GO:0008021, GO:0016021, GO:0031410, GO:0005515, GO:0042470, GO:0030659, GO:0070062, GO:0017075, GO:0005887, GO:0007268, GO:0030672, GO:0030141	0.50603	0.01609	0.99837	0.23369	0.23856	0.99989	-0.17512	0.20674	0.99718	0.04887	0.69032	0.99996	0.07854	0.55997		-0.14119	0.37663	0.99978	-0.03766	0.79719	0.97868
AL031733.2	novel transcript		-0.61643	0.01614	0.99837	-0.05788	0.78785	0.99989	0.00526	0.96616		0.0517	0.60242	0.99996	-0.07278	0.55334		0.12069	0.42387	0.99978	-0.08079	0.58905
DAAM2	dishevelled associated activator of morphogenesis 2 [Source:HGNC Symbol;Acc:HGNC:18143]	GO:0003779, GO:0030036, GO:0016043, GO:0017048, GO:0016055, GO:0070062, GO:0090263, GO:0060828, GO:0048715, GO:2000050, GO:0021516, GO:0007368	-0.53669	0.0162	0.99837	-0.02581	0.89855	0.99989	-0.07821	0.53308		0.05169	0.62513	0.99996	-0.03399	0.80041		-0.06219	0.69134	0.99978	0.04135	0.80051
AC243964.3	novel transcript, antisense to CEACAM16, CEACAM19, PVR & IGSF23		0.59805	0.01622	0.99837	-0.02995	0.85954	0.99989	-0.14891	0.162		-0.11201	0.15046	0.99996	-0.00913	0.95001		-0.02992	0.85781	0.99978	0.15929	0.35466
PLEKHN1	pleckstrin homology domain containing N1 [Source:HGNC Symbol;Acc:HGNC:25284]	GO:0043065, GO:1901612, GO:0016020, GO:0005886, GO:0005856, GO:0005739, GO:0005515, GO:0031966, GO:0061158, GO:0001666, GO:0001786, GO:0070300, GO:1901981	-0.5742	0.01646	0.99837	-0.29227	0.16772	0.99989	0.03705	0.81257		0.17222	0.19089	0.99996	0.13321	0.36683		0.10709	0.52512	0.99978	0.04959	0.77133
UTP25	UTP25 small subunit processor component [Source:HGNC Symbol;Acc:HGNC:28440]	GO:0005634, GO:0003723, GO:0007275, GO:0005730, GO:0005515, GO:0000462, GO:0032040, GO:0005654, GO:0031648, GO:0006364, GO:0030163, GO:0040019, GO:0034511, GO:0019843	-0.52603	0.01653	0.99837	-0.33265	0.08123	0.99989	-0.13055	0.40161		0.02108	0.87246	0.99996	-0.01386	0.92786		0.0445	0.79488	0.99978	-0.08305	0.62601
DNMT1	DNA methyltransferase 1 [Source:HGNC Symbol;Acc:HGNC:2976]	GO:0003677, GO:0008270, GO:0005634, GO:0008168, GO:0003682, GO:0003886, GO:0090116, GO:1904707, GO:0010629, GO:1905460, GO:0046872, GO:0016740, GO:0032259, GO:0006325, GO:0005515, GO:0005654, GO:0007265, GO:0010628, GO:0000122, GO:0045814, GO:1990841, GO:0006306, GO:0051571, GO:0003723, GO:0008327, GO:0009008, GO:0010216, GO:0010468, GO:0016458, GO:0032776, GO:0042127, GO:0043045, GO:0045892, GO:…	-0.4523	0.01653	0.99837	-0.27927	0.11706	0.99989	0.09707	0.40099	0.99768	-0.0301	0.78044	0.99996	0.02239	0.7698	0.92963	0.18981	0.09836	0.99978	0.02743	0.73249	0.97132
AC139019.1	novel transcript, antisense to ASAP1		0.61373	0.01654	0.99837	-0.10076	0.59773	0.99989	-0.00293	0.9702		0.04721	0.46945	0.99996	-0.00506	0.95876		-0.07839	0.47023	0.99978	0.02495	0.83618
LINC01722	long intergenic non-protein coding RNA 1722 [Source:HGNC Symbol;Acc:HGNC:52510]		-0.58171	0.01658	0.99837	0.06645	0.74627	0.99989	-0.02332	0.81433		-0.05959	0.41048	0.99996	-0.11108	0.2709		0.06632	0.62497	0.99978	-0.02859	0.83052
OLA1P3	OLA1 pseudogene 3 [Source:HGNC Symbol;Acc:HGNC:45278]		-0.61179	0.01662	0.99837	-0.22396	0.29639	0.99989	0.29012	0.02778		0.00517	0.95386	0.99996	-0.22854	0.10295		0.01495	0.92833	0.99978	-0.2364	0.15913
PFKFB2	6-phosphofructo-2-kinase/fructose-2,6-biphosphatase 2 [Source:HGNC Symbol;Acc:HGNC:8873]	GO:0005524, GO:0003824, GO:0006003, GO:0003873, GO:0006000, GO:0046835, GO:0000166, GO:0016301, GO:0016740, GO:0016310, GO:0005654, GO:0016787, GO:0006096, GO:0016311, GO:0008152, GO:0005515, GO:0005829, GO:0004331, GO:0019901, GO:0019900, GO:0006007, GO:0006089, GO:0006090, GO:0009749, GO:0032024, GO:0033133, GO:0045821, GO:0005737	0.53285	0.01669	0.99837	0.341	0.09544	0.99989	-0.02421	0.87246		0.00464	0.96939	0.99996	-0.01631	0.91411		-0.00946	0.9565	0.99978	0.01845	0.91583
GPT	glutamic--pyruvic transaminase [Source:HGNC Symbol;Acc:HGNC:4552]	GO:0003824, GO:0030170, GO:0009058, GO:0005737, GO:0016740, GO:0008483, GO:0005829, GO:0070062, GO:0008652, GO:0042853, GO:0004021, GO:0032869, GO:0042594, GO:0045722, GO:0005615	0.53679	0.01673	0.99837	0.2295	0.24848	0.99989	-0.04602	0.66623		-0.04788	0.54092	0.99996	-0.00014	0.9991		0.04602	0.75551	0.99978	-0.06015	0.68761
RN7SL76P	RNA, 7SL, cytoplasmic 76, pseudogene [Source:HGNC Symbol;Acc:HGNC:46092]		0.60481	0.01687	0.99837	0.19333	0.3676	0.99989	-0.03132	0.78248		-0.09871	0.24681	0.99996	-0.12938	0.38862		-0.25513	0.13078	0.99978	0.01609	0.92643
AC012349.1	novel transcript		-0.60513	0.0169	0.99837	-0.02622	0.90291	0.99989	0.18895	0.20672		0.06073	0.61422	0.99996	-0.04789	0.75626		0.01935	0.91128	0.99978	-0.25456	0.14462
LHB	luteinizing hormone subunit beta [Source:HGNC Symbol;Acc:HGNC:6584]	GO:0005576, GO:0005179, GO:0007165, GO:0005515, GO:0005737, GO:0005615, GO:0007186, GO:0009755, GO:0007267, GO:0005102, GO:0005796, GO:0008584, GO:0016486, GO:0006701	-0.49656	0.01721	0.99837	-0.20526	0.21884	0.99989	-0.04312	0.25637		-0.02587	0.41775	0.99996							0.00639	0.82937
DNAJC15	DnaJ heat shock protein family (Hsp40) member C15 [Source:HGNC Symbol;Acc:HGNC:20325]	GO:0016020, GO:0016021, GO:0015031, GO:0005743, GO:0005739, GO:0005515, GO:0032781, GO:0030150, GO:0001671, GO:0001405, GO:0009267, GO:0019216, GO:0031333, GO:1902957	-0.49408	0.01726	0.99837	-0.2806	0.14846	0.99989	0.00044	0.9976	0.99953	0.10908	0.38922	0.99996	0.16551	0.22422		0.12	0.43818	0.99978	0.15592	0.28919	0.86131
SLC22A18	solute carrier family 22 member 18 [Source:HGNC Symbol;Acc:HGNC:10964]	GO:0022857, GO:0055085, GO:0005737, GO:0016020, GO:0016021, GO:0005886, GO:0006811, GO:0016324, GO:0015293, GO:0005515, GO:0005635, GO:0031625, GO:1990961, GO:0015695, GO:0007588, GO:0042908	0.55476	0.01726	0.99837	0.28893	0.16809	0.99989	0.0405	0.79475		0.09942	0.45025	0.99996	0.15852	0.23892		0.11633	0.4703	0.99978	0.10582	0.46771	0.93236
ZNF611	zinc finger protein 611 [Source:HGNC Symbol;Acc:HGNC:28766]	GO:0003676, GO:0006355, GO:0005634, GO:0046872, GO:0003677	-0.55712	0.01729	0.99837	-0.0288	0.88862	0.99989	0.10643	0.49025		0.16755	0.20245	0.99996	0.01155	0.93912		0.15042	0.37887	0.99978	0.0695	0.67692
SCRN2	secernin 2 [Source:HGNC Symbol;Acc:HGNC:30381]	GO:0006508, GO:0016805, GO:0005515, GO:0070004, GO:0070062, GO:0003674, GO:0008150	0.52927	0.01744	0.99837	0.2046	0.31041	0.99989	-0.0017	0.98854	0.99874	-0.03097	0.78905	0.99996	-0.00087	0.99544		0.03748	0.82699	0.99978	-0.08724	0.60889
CCDC144B	coiled-coil domain containing 144B (pseudogene) [Source:HGNC Symbol;Acc:HGNC:26704]		-0.58703	0.01746	0.99837	-0.04706	0.82603	0.99989	0.27276	0.03681		0.14411	0.13517	0.99996	-0.11666	0.4108		-0.05663	0.72528	0.99978	-0.16578	0.29254	0.86482
FAM114A1	family with sequence similarity 114 member A1 [Source:HGNC Symbol;Acc:HGNC:25087]	GO:0005794, GO:0005654, GO:0005829, GO:0005737, GO:0005515	-0.53722	0.01758	0.99837	-0.11971	0.56073	0.99989	0.01418	0.91345	0.99768	-0.02125	0.85483	0.99996	-0.01966	0.88927		-0.02336	0.87847	0.99978	-0.07593	0.60234	0.95628
ZRSR2	zinc finger CCCH-type, RNA binding motif and serine/arginine rich 2 [Source:HGNC Symbol;Acc:HGNC:23019]	GO:0003723, GO:0000398, GO:0089701, GO:0005634, GO:0046872, GO:0003676, GO:0006397, GO:0008380, GO:0005681, GO:0005515, GO:0042802, GO:0030628, GO:0000245, GO:0005654, GO:0005689	-0.52704	0.01758	0.99837	-0.22507	0.25858	0.99989	-0.13265	0.38418	0.99768	-0.08792	0.50199	0.99996	-0.00655	0.96467		-0.01414	0.93232	0.99978	-0.18809	0.2533
AL928654.1	novel transcript, antisense to MTA1		-0.59043	0.01761	0.99837	-0.20391	0.33824	0.99989	-0.16075	0.30028		-0.21079	0.09256	0.99996	-0.03722	0.80944		0.2196	0.20644	0.99978	0.06622	0.70173
AC090589.1	ribosomal protein S20 (RPS20) pseudogene		0.57728	0.01773	0.99837	0.23755	0.17087	0.99989	-0.04863	0.66678		0.0063	0.94347	0.99996	-0.0784	0.5674		-0.20924	0.17977	0.99978	-0.16086	0.32365
XACT	X active specific transcript [Source:HGNC Symbol;Acc:HGNC:45056]		-0.50987	0.01785	0.99837	-0.00464	0.9811	0.99989	0.1341	0.32465	0.99768	-0.06106	0.6177	0.99996	-0.17786	0.1532		-0.10169	0.48474	0.99978	-0.23343	0.08356	0.69017
IKBKG	inhibitor of nuclear factor kappa B kinase regulatory subunit gamma [Source:HGNC Symbol;Acc:HGNC:5961]	GO:0005829, GO:0070530, GO:0005634, GO:0005737, GO:0046872, GO:0006974, GO:0042803, GO:0005515, GO:0016032, GO:0045087, GO:0006954, GO:0000922, GO:0038095, GO:0043122, GO:0042802, GO:0050852, GO:0043123, GO:0045944, GO:0005654, GO:0002223, GO:0002479, GO:0016579, GO:0070498, GO:0009615, GO:0032991, GO:0072686, GO:0006955, GO:0051092, GO:0019904, GO:0002756, GO:0007249, GO:0035666, GO:0046982, GO:…	0.50514	0.01807	0.99837	0.08611	0.66824	0.99989	-0.19763	0.14935	0.96408	0.02936	0.80944	0.99996	0.00441	0.9749		-0.2229	0.16166	0.99978	-0.16685	0.27321	0.85829
DHRS11	dehydrogenase/reductase 11 [Source:HGNC Symbol;Acc:HGNC:28639]	GO:0016491, GO:0000166, GO:0055114, GO:0006629, GO:0005576, GO:0006694, GO:0008202, GO:0004303, GO:0006703, GO:0005575, GO:0000253, GO:0072555, GO:0072582	0.50972	0.0181	0.99837	0.31496	0.1177	0.99989	-9e-05	0.99955		-0.12523	0.33987	0.99996	-0.27732	0.07199		-0.16181	0.35159	0.99978	-0.06194	0.72228
EPPK1	epiplakin 1 [Source:HGNC Symbol;Acc:HGNC:15577]	GO:0005856, GO:0045104, GO:0003723, GO:0005737, GO:0016020, GO:0005886, GO:0030054, GO:0042995, GO:0016323, GO:0005923, GO:0071944, GO:0005882, GO:0005198, GO:0042060, GO:0016327, GO:0050680, GO:0019215, GO:0030336, GO:0045109, GO:0045095, GO:0061045, GO:0010839, GO:0030056, GO:1990254, GO:0045110, GO:0051548, GO:1905041, GO:0097356, GO:0045111	0.49318	0.01812	0.99837	0.34705	0.06944	0.99989	-0.02178	0.86808	0.99768	0.04503	0.70277	0.99996	0.02252	0.8817		-0.11757	0.4931	0.99978	0.05406	0.74591
LINC01551	long intergenic non-protein coding RNA 1551 [Source:HGNC Symbol;Acc:HGNC:19828]		-0.58736	0.01841	0.99837	-0.19379	0.36879	0.99989	-0.19479	0.20822		-0.09612	0.45262	0.99996	-0.3108	0.04396		-0.12857	0.45947	0.99978	-0.34244	0.04835
MGAT4B	alpha-1,3-mannosyl-glycoprotein 4-beta-N-acetylglucosaminyltransferase B [Source:HGNC Symbol;Acc:HGNC:7048]	GO:0016020, GO:0000139, GO:0016021, GO:0046872, GO:0016740, GO:0005794, GO:0016757, GO:0005515, GO:0006486, GO:0005783, GO:0008375, GO:0006487, GO:0005793, GO:0005795, GO:0006491, GO:0008454	0.43057	0.01841	0.99837	0.17818	0.30964	0.99989	-0.20097	0.09176	0.92534	0.15426	0.143	0.99996	0.09323	0.46259		-0.11617	0.43781	0.99978	0.06134	0.65033	0.95903
RER1	retention in endoplasmic reticulum sorting receptor 1 [Source:HGNC Symbol;Acc:HGNC:30309]	GO:0016021, GO:0016020, GO:0000139, GO:0005794, GO:0005515, GO:0006890, GO:0005886, GO:0003674, GO:0030173, GO:0033130, GO:0006621, GO:0007528, GO:0071340, GO:1903078, GO:0005783, GO:0005793, GO:0009986	0.47724	0.01846	0.99837	0.28803	0.12516	0.99989	-0.15175	0.25884	0.99768	0.02368	0.84054	0.99996	0.14341	0.25689		0.14631	0.31583	0.99978	-0.04306	0.75872	0.97132
COL1A1	collagen type I alpha 1 chain [Source:HGNC Symbol;Acc:HGNC:2197]	GO:0005515, GO:0005201, GO:0005615, GO:0046872, GO:0005576, GO:0005581, GO:0007605, GO:0042802, GO:0048706, GO:0007601, GO:0045893, GO:0005737, GO:0050776, GO:0050900, GO:0030198, GO:0031012, GO:0062023, GO:0001501, GO:0030335, GO:0038063, GO:0030020, GO:0090263, GO:0030168, GO:0005788, GO:0010718, GO:0034504, GO:0030199, GO:0007596, GO:0001568, GO:0001503, GO:0002020, GO:0048407, GO:0001649, GO:…	-0.48908	0.0185	0.99837	-0.07229	0.71273	0.99989	0.10507	0.46245	0.99768	0.40186	0.00168	0.99996	0.37013	0.00047	0.03945	0.11571	0.38738	0.99978	0.16571	0.30266	0.87351
EPGN	epithelial mitogen [Source:HGNC Symbol;Acc:HGNC:17470]	GO:0016020, GO:0016021, GO:0005576, GO:0005515, GO:0008083, GO:0005615, GO:0000165, GO:0061024, GO:0008284, GO:0051897, GO:0005154, GO:0007165, GO:0007173, GO:0042059, GO:0045741, GO:0045840, GO:0030665, GO:0005887, GO:0001525, GO:0043406, GO:0000187, GO:0050679	-0.54102	0.01855	0.99837	-0.41515	0.0162	0.99989	-0.04397	0.77883		-0.20872	0.09877	0.99996	-0.00489	0.94656		-0.02989	0.71881	0.99978	-0.00276	0.97579
HRH1	histamine receptor H1 [Source:HGNC Symbol;Acc:HGNC:5182]	GO:0007186, GO:0016021, GO:0004930, GO:0004969, GO:0045907, GO:0043114, GO:0048245, GO:0016020, GO:0007165, GO:0005829, GO:0005886, GO:0045202, GO:0098664, GO:0005887, GO:0030594, GO:0007268, GO:0030425, GO:0006954, GO:0004993, GO:0007187, GO:0071420, GO:0048016, GO:0032962, GO:0007200, GO:0007613, GO:0008542, GO:0048167	-0.59907	0.01865	0.99837	-0.11481	0.57771	0.99989	-0.07204	0.45833		-0.01428	0.85618	0.99996	0.03457	0.81446		-0.20253	0.20662	0.99978	-0.08778	0.60225
GTF2F1	general transcription factor IIF subunit 1 [Source:HGNC Symbol;Acc:HGNC:4652]	GO:0003677, GO:0005634, GO:0006367, GO:0032968, GO:0003723, GO:0043231, GO:0005654, GO:0030054, GO:0043085, GO:0005515, GO:0045944, GO:0009615, GO:0006366, GO:0006368, GO:0006370, GO:0050434, GO:0032991, GO:0019904, GO:0042795, GO:0032091, GO:0000398, GO:0008543, GO:0016070, GO:1990841, GO:0008134, GO:0016251, GO:0005674, GO:0005669, GO:0001096, GO:0019211, GO:0019903	-0.47772	0.01868	0.99837	-0.21386	0.2601	0.99989	0.24297	0.02848	0.77929	-0.09023	0.38751	0.99996	0.03335	0.79606		0.27208	0.07029	0.99978	0.07537	0.5866	0.95293
SACS	sacsin molecular chaperone [Source:HGNC Symbol;Acc:HGNC:10519]	GO:0005737, GO:0005634, GO:0006457, GO:0051087, GO:0030424, GO:0030544, GO:0005739, GO:0030425, GO:0090084, GO:0070852, GO:0070628, GO:0005515	-0.4529	0.01873	0.99837	-0.33032	0.0525	0.99989	-0.05298	0.71238	0.99768	-0.14954	0.23446	0.99996	0.08008	0.60285		-0.14219	0.41315	0.99978	-0.01106	0.94887
LATS2	large tumor suppressor kinase 2 [Source:HGNC Symbol;Acc:HGNC:6515]	GO:0005524, GO:0005515, GO:0006468, GO:0004674, GO:0004672, GO:0090090, GO:0005634, GO:0005737, GO:0046872, GO:0000166, GO:0016301, GO:0016740, GO:0007049, GO:0016310, GO:0005829, GO:0005856, GO:0051301, GO:0034451, GO:0005815, GO:0000922, GO:0035556, GO:0009755, GO:0018105, GO:0043065, GO:0045736, GO:0000082, GO:0035329, GO:0046620	0.59572	0.01878	0.99837	0.25269	0.24113	0.99989	0.10204	0.50929		-0.08535	0.48638	0.99996	0.18403	0.16545		0.03723	0.80674	0.99978	0.31971	0.05252
ANKRD11	ankyrin repeat domain 11 [Source:HGNC Symbol;Acc:HGNC:21316]	GO:0005515, GO:0005634, GO:0005654, GO:0005829, GO:0005886, GO:0009653, GO:0001701, GO:0001894, GO:0035264, GO:0042475, GO:0048705, GO:0060323, GO:0060325, GO:0060348, GO:0042802	-0.46531	0.01909	0.99837	-0.24775	0.18347	0.99989	0.00386	0.9693	0.99768	-0.04004	0.68666	0.99996	-0.07111	0.39628	0.76897	-0.08353	0.50075	0.99978	-0.12934	0.16867	0.80804
PRRC2C	proline rich coiled-coil 2C [Source:HGNC Symbol;Acc:HGNC:24903]	GO:0005829, GO:0003723, GO:0005737, GO:0016020, GO:0010494, GO:0030154, GO:0008022, GO:0034063, GO:0002244	-0.39496	0.01911	0.99837	-0.15252	0.36237	0.99989	0.13375	0.16668	0.97585	0.02808	0.75699	0.99996	-0.09869	0.17	0.61803	-0.10767	0.35422	0.99978	-0.04604	0.56076	0.94643
AC092802.2	novel transcript, antisense to RWDD3		-0.52639	0.01921	0.99837	-0.12828	0.53578	0.99989	0.07047	0.63743	0.99768	-0.11096	0.39093	0.99996	-0.30597	0.02762		-0.17291	0.2811	0.99978	-0.31995	0.0326	0.52879
PTPN13	protein tyrosine phosphatase non-receptor type 13 [Source:HGNC Symbol;Acc:HGNC:9646]	GO:0005515, GO:0016791, GO:0004725, GO:0006470, GO:0005856, GO:0016311, GO:0005634, GO:0005737, GO:0005654, GO:0005829, GO:0005886, GO:0001650, GO:0016787, GO:0042995, GO:0004721, GO:0030027, GO:0070062, GO:0035335, GO:0001933, GO:0006661, GO:0014066, GO:0071345, GO:0036312, GO:0031047, GO:0043005, GO:0044297	-0.52435	0.01929	0.99837	-0.38641	0.05399	0.99989	0.11823	0.44696		0.03905	0.75113	0.99996	-0.18864	0.21753		0.01106	0.94775	0.99978	-0.00818	0.96032
ALG14	ALG14 UDP-N-acetylglucosaminyltransferase subunit [Source:HGNC Symbol;Acc:HGNC:28287]	GO:0006488, GO:0005634, GO:0016020, GO:0016021, GO:0005783, GO:0005789, GO:0031965, GO:0043541	-0.59577	0.0193	0.99837	-0.37439	0.08208	0.99989	0.03769	0.7999		-0.00924	0.9372	0.99996	-0.06936	0.64948		-0.00709	0.96738	0.99978	-0.16552	0.33987
AP5B1	adaptor related protein complex 5 subunit beta 1 [Source:HGNC Symbol;Acc:HGNC:25104]	GO:0016197, GO:0015031, GO:0005765, GO:0005515, GO:0030119	-0.48411	0.01931	0.99837	-0.1861	0.34125	0.99989	0.07345	0.59433	0.99768	-0.04527	0.71813	0.99996	-0.04668	0.76209		-0.06917	0.69051	0.99978	0.00222	0.98982
SYN3	synapsin III [Source:HGNC Symbol;Acc:HGNC:11496]	GO:0005524, GO:0008021, GO:0007269, GO:0016020, GO:0000166, GO:0031410, GO:0030054, GO:0014069, GO:0030672, GO:0045202, GO:0032228, GO:0098793	-0.56592	0.01933	0.99837	-0.11617	0.58555	0.99989	0.10895	0.4857		0.10052	0.4312	0.99996	-0.10862	0.4777		0.09705	0.57545	0.99978	-0.06767	0.69081
KRT5	keratin 5 [Source:HGNC Symbol;Acc:HGNC:6442]	GO:0045095, GO:0005634, GO:0005737, GO:0016020, GO:0005515, GO:0007010, GO:0005882, GO:0005829, GO:0070062, GO:0031424, GO:0005200, GO:0097110, GO:0008544, GO:0070268, GO:0031581, GO:0005886	0.44847	0.01935	0.99837	0.08283	0.66034	0.99989	0.06206	0.66524	0.99768	0.15826	0.20109	0.99996	0.18463	0.06931	0.44928	0.20313	0.10759	0.99978	0.2254	0.02349	0.47989
PSMD7	proteasome 26S subunit, non-ATPase 7 [Source:HGNC Symbol;Acc:HGNC:9565]	GO:0005515, GO:0005838, GO:0005634, GO:0016020, GO:0005654, GO:0042803, GO:0000502, GO:0070122, GO:0038095, GO:0005576, GO:0050852, GO:0005829, GO:0070062, GO:0000165, GO:0000209, GO:0002223, GO:0002479, GO:0006521, GO:0010972, GO:0016579, GO:0031145, GO:0031146, GO:0033209, GO:0038061, GO:0043161, GO:0043488, GO:0043687, GO:0055085, GO:0060071, GO:0061418, GO:0070498, GO:0090090, GO:0090263, GO:…	-0.43068	0.0194	0.99837	-0.26446	0.13754	0.99989	-0.1264	0.28985	0.99768	-0.05933	0.59484	0.99996	-0.0108	0.92631		0.06732	0.6584	0.99978	-0.1511	0.21993	0.833
TLK2P2	tousled like kinase 2 pseudogene 2 [Source:HGNC Symbol;Acc:HGNC:22227]		-0.59898	0.01942	0.99837	-0.18628	0.38388	0.99989	0.0409	0.68427		0.151	0.09347	0.99996	-0.18758	0.19856		-0.10559	0.53678	0.99978	-0.30656	0.07195
NRBP2	nuclear receptor binding protein 2 [Source:HGNC Symbol;Acc:HGNC:19339]	GO:0005524, GO:0006468, GO:0004672, GO:0005737, GO:0007399, GO:0004674, GO:0035556, GO:0006888, GO:0012505, GO:0043524, GO:0030182, GO:0016242	0.5317	0.01954	0.99837	0.14296	0.43434	0.99989	0.02101	0.89163		-0.00648	0.96075	0.99996	-0.07173	0.63068		0.19919	0.22617	0.99978	-0.06065	0.70916
DZIP1L	DAZ interacting zinc finger protein 1 like [Source:HGNC Symbol;Acc:HGNC:26551]	GO:0003676, GO:0005737, GO:0046872, GO:0005856, GO:0005814, GO:0005929, GO:0042995, GO:0005515, GO:0036064, GO:0060271, GO:0032880, GO:0007224, GO:0021532, GO:0033365, GO:0033504, GO:0061512, GO:1905349, GO:0005930	-0.59265	0.0196	0.99837	-0.18674	0.38623	0.99989	-0.04304	0.71362		0.07604	0.43413	0.99996	0.09399	0.51962		0.17848	0.27906	0.99978	0.04024	0.79579	0.97868
C13orf46	chromosome 13 open reading frame 46 [Source:HGNC Symbol;Acc:HGNC:53786]		-0.598	0.01964	0.99837	-0.37598	0.07784	0.99989	-0.03117	0.664		-0.03223	0.50713	0.99996	0.05787	0.3326		0.04105	0.52905	0.99978	0.07391	0.3245
ANKRD17	ankyrin repeat domain 17 [Source:HGNC Symbol;Acc:HGNC:23575]	GO:0005515, GO:0003723, GO:0003676, GO:0005634, GO:0005737, GO:0016020, GO:0005654, GO:0031965, GO:0016032, GO:0002376, GO:0045087, GO:0042742, GO:0003682, GO:0043123, GO:0000785, GO:1900087, GO:0045787, GO:0006275, GO:0001955, GO:0051151, GO:1900245, GO:1900246	-0.48338	0.01966	0.99837	-0.23867	0.20813	0.99989	0.10359	0.3747	0.99768	-0.03129	0.77201	0.99996	0.12695	0.21967	0.66664	0.08831	0.49118	0.99978	0.06027	0.58373	0.95293
AD000090.1	novel transcript, antisense to ATP4A		-0.56986	0.01972	0.99837	-0.26124	0.19396	0.99989	0.31778	0.02965		0.03223	0.74677	0.99996	-0.13043	0.35341		-0.16514	0.30704	0.99978	-0.03242	0.84197
DHDH	dihydrodiol dehydrogenase [Source:HGNC Symbol;Acc:HGNC:17887]	GO:0016491, GO:0055114, GO:0022900, GO:0005975, GO:0009055, GO:0047115, GO:0008746, GO:0047837, GO:0042843	0.59744	0.01974	0.99837	0.1726	0.39625	0.99989	-0.01697	0.83391		0.09417	0.21947	0.99996	-0.07409	0.26034		0.03535	0.72909	0.99978	-0.0476	0.60153
SNAPIN	SNAP associated protein [Source:HGNC Symbol;Acc:HGNC:17145]	GO:0006886, GO:0031083, GO:0005737, GO:0016020, GO:0006887, GO:0005794, GO:0005765, GO:0005829, GO:0031410, GO:0030054, GO:1904115, GO:0000139, GO:0005515, GO:0005764, GO:0045202, GO:0048471, GO:0016032, GO:0008021, GO:0030672, GO:0007040, GO:0008333, GO:0008089, GO:0032438, GO:0048490, GO:0000149, GO:0016079, GO:0031175, GO:0048489, GO:0030141, GO:0007269, GO:0032418, GO:0007042, GO:0007268, GO:…	0.47274	0.01989	0.99837	0.16214	0.40178	0.99989	-0.20916	0.15978	0.97076	0.00378	0.97654	0.99996	0.22546	0.1313		0.1631	0.3288	0.99978	0.14048	0.39142
AL022324.2	PHD finger protein 10 (PHF10) pseudogene		-0.57517	0.01997	0.99837	-0.22621	0.28852	0.99989	0.11881	0.35008		0.01903	0.83925	0.99996	-0.07729	0.53152		0.10818	0.48592	0.99978	-0.11022	0.43757
AL355499.1	novel transcript		-0.59446	0.02	0.99837	-0.29945	0.16367	0.99989	0.01678	0.88662		0.05433	0.55164	0.99996	-0.10419	0.39938		-0.10313	0.47409	0.99978	-0.01006	0.94799
PER1	period circadian regulator 1 [Source:HGNC Symbol;Acc:HGNC:8845]	GO:0005515, GO:0005634, GO:0005737, GO:0005654, GO:0005829, GO:0031490, GO:0007623, GO:0048511, GO:0032922, GO:0000976, GO:0000122, GO:0008134, GO:0045944, GO:0031625, GO:0043153, GO:0043967, GO:0045892, GO:0046329, GO:0042634, GO:2000323, GO:0000978, GO:0070888, GO:0042752, GO:0043124, GO:0001222, GO:0009416, GO:0070932, GO:0097167, GO:0019900, GO:0002028, GO:0009649, GO:0010608, GO:0043966, GO:…	0.55971	0.02004	0.99837	0.01396	0.94476	0.99989	-0.00435	0.97759		-0.05774	0.66116	0.99996	0.11109	0.35319		-0.28508	0.06826	0.99978	0.25628	0.06004	0.61704
DTX2	deltex E3 ubiquitin ligase 2 [Source:HGNC Symbol;Acc:HGNC:15973]	GO:0016567, GO:0007219, GO:0008270, GO:0046872, GO:0005634, GO:0005737, GO:0016740, GO:0005654, GO:0031965, GO:0005515, GO:0061630	0.48293	0.02007	0.99837	0.3532	0.06764	0.99989	-0.03792	0.76322	0.99768	0.01989	0.86377	0.99996	-0.11036	0.39945		-0.01467	0.92214	0.99978	-0.05528	0.69774	0.9633
GNRHR2	gonadotropin releasing hormone receptor 2 (pseudogene) [Source:HGNC Symbol;Acc:HGNC:16341]		-0.50122	0.0201	0.99837	-0.27281	0.10913	0.99989	-0.02164	0.78233		-0.02136	0.72213	0.99996	-0.0114	0.90019		-0.08927	0.3554	0.99978	-0.04039	0.71796
FRAT1	FRAT regulator of WNT signaling pathway 1 [Source:HGNC Symbol;Acc:HGNC:3944]	GO:0005737, GO:0043231, GO:0005829, GO:0016055, GO:0005515, GO:0060070, GO:1904886, GO:0090263	0.56769	0.0201	0.99837	0.1455	0.39821	0.99989	-0.27849	0.05885		-0.08576	0.47847	0.99996	0.18063	0.18372		0.19304	0.2368	0.99978	0.56688	0.0008
AC010336.1	novel transcript, antisense to LRRC8E		-0.53894	0.02016	0.99837	-0.19049	0.28615	0.99989	-0.06296	0.50039		-0.08585	0.17031	0.99996	-0.07405	0.57012		0.10505	0.51184	0.99978	0.20806	0.21292
DDX39B	DExD-box helicase 39B [Source:HGNC Symbol;Acc:HGNC:13917]	GO:0005524, GO:0003676, GO:0016607, GO:0000166, GO:0016787, GO:0003724, GO:0006397, GO:0008380, GO:0005634, GO:0005681, GO:0003723, GO:0051028, GO:0005737, GO:0005515, GO:0004386, GO:0006406, GO:0000398, GO:0044877, GO:0001889, GO:0045727, GO:0061051, GO:1904707, GO:2000573, GO:0016363, GO:0032991, GO:0042802, GO:0005654, GO:0016887, GO:0006405, GO:0031124, GO:0032786, GO:0000346, GO:0008186, GO:…	-0.52301	0.0204	0.99837	-0.14079	0.48866	0.99989	-0.07646	0.62458		-0.19783	0.13207	0.99996	-0.2664	0.08286		0.00426	0.98003	0.99978	0.01721	0.91772	0.99455
RASA3	RAS p21 protein activator 3 [Source:HGNC Symbol;Acc:HGNC:20331]	GO:0007165, GO:0005096, GO:0035556, GO:0043087, GO:0046580, GO:0016020, GO:0046872, GO:0005886, GO:0043547, GO:0051209, GO:0005829, GO:0000165, GO:0031235, GO:0015278	-0.57478	0.02042	0.99837	-0.28559	0.17975	0.99989	0.05263	0.71525		-0.03511	0.75426	0.99996	0.25076	0.04852		0.11486	0.41211	0.99978	0.18817	0.19727
FBRS	fibrosin [Source:HGNC Symbol;Acc:HGNC:20442]		0.44929	0.02046	0.99837	0.16989	0.36429	0.99989	-0.12068	0.35976	0.99768	-0.07356	0.52871	0.99996	0.10197	0.40666		0.11451	0.44127	0.99978	0.16452	0.20571	0.83198
HOXD4	homeobox D4 [Source:HGNC Symbol;Acc:HGNC:5138]	GO:0003677, GO:0006355, GO:0005634, GO:0003700, GO:0043565, GO:0005654, GO:0007275, GO:0000981, GO:0030054, GO:0005515, GO:0000977, GO:0000790, GO:1990837, GO:0009952, GO:0001228, GO:0045944, GO:0001501, GO:0048704, GO:0033613	-0.55461	0.02062	0.99837	-0.17072	0.41888	0.99989	-0.03407	0.75054		0.02184	0.79826	0.99996	-0.07056	0.41035		-0.09187	0.36891	0.99978	-0.03949	0.71737
GOLPH3	golgi phosphoprotein 3 [Source:HGNC Symbol;Acc:HGNC:15452]	GO:0070273, GO:0016020, GO:0015031, GO:0005794, GO:0043231, GO:0005886, GO:0005768, GO:0005739, GO:0005829, GO:0005515, GO:0005758, GO:0008289, GO:0032580, GO:0005802, GO:0016477, GO:0007030, GO:0019899, GO:0030032, GO:0010821, GO:0050714, GO:0031985, GO:0006890, GO:0032008, GO:0043001, GO:0009101, GO:0009306, GO:0043066, GO:0050901, GO:0060352, GO:0072752, GO:0048194, GO:0090161, GO:0090164, GO:…	0.49296	0.02068	0.99837	0.15333	0.44826	0.99989	-0.26222	0.08903		0.07427	0.57182	0.99996	0.04272	0.77108		0.01275	0.93803	0.99978	0.17318	0.27547	0.85877
CCN3	cellular communication network factor 3 [Source:HGNC Symbol;Acc:HGNC:7885]	GO:0005576, GO:0005515, GO:0005520, GO:0005737, GO:0043231, GO:0030054, GO:0005921, GO:0008083, GO:0002062, GO:0010468, GO:0044342, GO:0046676, GO:0048659, GO:0050728, GO:0060392, GO:1904057, GO:1990523, GO:0030424, GO:0030425, GO:0043025, GO:0062023, GO:0001525, GO:0007165, GO:0031012, GO:0007155, GO:0005178, GO:0010761, GO:0030308, GO:0005112, GO:0045747, GO:1901223, GO:0060326, GO:0008201, GO:…	0.57451	0.02078	0.99837	0.34968	0.10491	0.99989	0.08886	0.44633		-0.00236	0.97645	0.99996	-0.08551	0.57769		-0.32863	0.05866	0.99978	-0.23985	0.16079
AP001033.3	novel transcript, sense intronic to TWSG1		-0.58843	0.02083	0.99837	-0.5202	0.0116	0.99989	-0.10078	0.27713		-0.02329	0.76969	0.99996	-0.1513	0.23829		-0.10723	0.47902	0.99978	-0.2073	0.17325
METAP2	methionyl aminopeptidase 2 [Source:HGNC Symbol;Acc:HGNC:16672]	GO:0046872, GO:0008233, GO:0006508, GO:0016787, GO:0004177, GO:0008235, GO:0003723, GO:0005737, GO:0005829, GO:0005886, GO:0070006, GO:0070084, GO:0022400, GO:0016485, GO:0018206, GO:0031365	-0.40145	0.02084	0.99837	-0.24085	0.15768	0.99989	0.07024	0.39455	0.99768	0.03153	0.69522	0.99996	-0.08704	0.32717	0.74364	0.03138	0.79946	0.99978	-0.08765	0.3475	0.88964
FOXI1	forkhead box I1 [Source:HGNC Symbol;Acc:HGNC:3815]	GO:0006355, GO:0003700, GO:0043565, GO:0005634, GO:0043231, GO:0005730, GO:0003677, GO:0006357, GO:0000981, GO:0000790, GO:0030154, GO:0009653, GO:0000978, GO:1990837, GO:0045944, GO:0001228, GO:0000976, GO:0042472, GO:0045893, GO:0009792, GO:0008301	0.44287	0.02086	0.99837	0.44338	0.01973	0.99989	-0.01068	0.93902		-0.02799	0.79678	0.99996	-0.05511	0.71221		0.00028	0.99864	0.99978	0.01056	0.94828
CCDC142	coiled-coil domain containing 142 [Source:HGNC Symbol;Acc:HGNC:25889]		-0.52337	0.02087	0.99837	-0.33256	0.11121	0.99989	-0.09315	0.54917		-0.00307	0.98109	0.99996	-0.02672	0.86247		0.14958	0.38633	0.99978	-0.05763	0.73942
MEGF6	multiple EGF like domains 6 [Source:HGNC Symbol;Acc:HGNC:3232]	GO:0005509, GO:0005515, GO:0005576, GO:0008150, GO:0005575	0.52582	0.02092	0.99837	0.14723	0.45707	0.99989	0.05819	0.69296		0.03328	0.77788	0.99996	0.04716	0.7042		-0.12406	0.35617	0.99978	-0.01246	0.93216
MYO18B	myosin XVIIIB [Source:HGNC Symbol;Acc:HGNC:18150]	GO:0005524, GO:0005515, GO:0003774, GO:0016459, GO:0005634, GO:0005737, GO:0000166, GO:0003779, GO:0030017, GO:0016461, GO:0001570, GO:0001701, GO:0048739, GO:0030018, GO:0031941	-0.48689	0.02094	0.99837	-0.34024	0.03815	0.99989	-0.0051	0.83088		-0.00384	0.82083	0.99996	-0.00614	0.79138		-0.00061	0.98571	0.99978	0.01367	0.75181
CNTLN	centlein [Source:HGNC Symbol;Acc:HGNC:23432]	GO:0005737, GO:0005654, GO:0005829, GO:0005856, GO:0005814, GO:0005813, GO:0070062, GO:0019901, GO:0019904, GO:0030674, GO:0033365, GO:0010457	-0.40143	0.02105	0.99837	-0.26544	0.1346	0.99989	0.07009	0.6544		-0.00082	0.99499	0.99996	0.11119	0.38353		0.2027	0.16288	0.99978	0.1036	0.4458	0.92668
AC025280.1	novel transcript, sense intronic to CRISPLD2		-0.53178	0.02112	0.99837	-0.1363	0.47599	0.99989	0.02013	0.81809		0.01234	0.84879	0.99996	-0.16345	0.15378		-0.30513	0.01228	0.99978	-0.04525	0.76028
ARGLU1	arginine and glutamate rich 1 [Source:HGNC Symbol;Acc:HGNC:25482]	GO:0005634, GO:0005654, GO:0005829, GO:0005739, GO:0005515, GO:0045296	-0.49228	0.02138	0.99837	-0.21688	0.27395	0.99989	0.08966	0.327	0.99768	-0.00791	0.93144	0.99996	-0.18358	0.01608	0.24815	-0.14787	0.21536	0.99978	-0.17297	0.0183	0.41897
AC018628.2	novel transcript, antisense to MED13		-0.54554	0.02139	0.99837	-0.29129	0.16403	0.99989	-0.35241	0.02259		-0.19463	0.13937	0.99996	-0.05452	0.7238		0.08779	0.61216	0.99978	-0.01169	0.94642
AC092445.1	novel transcript, antisense to DKK2		-0.55656	0.02154	0.99837	-0.12257	0.56832	0.99989	-0.10531	0.47897	0.99768	-0.09037	0.48608	0.99996	0.06625	0.64167		-0.04831	0.76506	0.99978	-0.21643	0.17179	0.80898
RASL12	RAS like family 12 [Source:HGNC Symbol;Acc:HGNC:30289]	GO:0007165, GO:0016020, GO:0005525, GO:0003924, GO:0000166, GO:0016787, GO:0005515, GO:0005886, GO:0019003	0.53676	0.02158	0.99837	0.10166	0.62907	0.99989	-0.0107	0.92209		0.01186	0.88733	0.99996	-0.06555	0.61255		-0.1829	0.21118	0.99978	-0.07694	0.61661
ZNF559	zinc finger protein 559 [Source:HGNC Symbol;Acc:HGNC:28197]	GO:0003676, GO:0006355, GO:0005634, GO:0046872, GO:0003677, GO:0005515, GO:0003700, GO:0043565	-0.57672	0.02159	0.99837	-0.10478	0.61996	0.99989	-0.02871	0.84667		-0.03726	0.75223	0.99996	-0.15966	0.29784		-0.15018	0.3847	0.99978	-0.28256	0.10375
AC026523.2	novel transcript		-0.56452	0.02161	0.99837	-0.36004	0.09188	0.99989	-0.06034	0.6989		-0.04809	0.70545	0.99996	-0.22627	0.14189		0.02294	0.895	0.99978	-0.36015	0.03537
SUSD2	sushi domain containing 2 [Source:HGNC Symbol;Acc:HGNC:30667]	GO:0016020, GO:0016021, GO:0005886, GO:0005515, GO:0070062, GO:0051782, GO:1902807	0.55238	0.02165	0.99837	-0.04523	0.82426	0.99989	0.15555	0.28204		0.05286	0.63282	0.99996	-0.04147	0.72558		0.03553	0.80752	0.99978	0.00801	0.95629
IL18BP	interleukin 18 binding protein [Source:HGNC Symbol;Acc:HGNC:5987]	GO:0042007, GO:0032496, GO:0070301, GO:0071356, GO:0005615, GO:0005576, GO:2000272, GO:0070062, GO:0042088, GO:0035655, GO:0048019, GO:0071345	-0.56168	0.02167	0.99837	-0.41696	0.05132	0.99989	0.06864	0.63463		-0.03625	0.74252	0.99996	-0.18313	0.22328		-0.24633	0.15064	0.99978	-0.19769	0.25512
GNL3L	G protein nucleolar 3 like [Source:HGNC Symbol;Acc:HGNC:25553]	GO:0005525, GO:0005654, GO:0005730, GO:0005829, GO:0031397, GO:0005634, GO:0003723, GO:0016020, GO:0000166, GO:0005515, GO:0042254, GO:0031334, GO:0032091, GO:0031647, GO:0005697, GO:0032211, GO:1904816, GO:0033234	-0.42759	0.02168	0.99837	-0.23824	0.16907	0.99989	0.1437	0.15851	0.97076	-0.03472	0.72085	0.99996	-0.2959	0.00741	0.18692	-0.03399	0.78534	0.99978	-0.12938	0.24261	0.84906
COX7B	cytochrome c oxidase subunit 7B [Source:HGNC Symbol;Acc:HGNC:2291]	GO:0004129, GO:0005746, GO:0016020, GO:0016021, GO:0005743, GO:1902600, GO:0006119, GO:0022900, GO:0005739, GO:0005515, GO:0006123, GO:0007417, GO:0045277	0.42526	0.02172	0.99837	0.14117	0.43238	0.99989	-0.3782	0.00063	0.16917	0.12317	0.24357	0.99996	0.2827	0.00929	0.19775	0.09017	0.50202	0.99978	0.07956	0.49765	0.93647
AC005070.3	novel transcript, antisense to MLL5		-0.58647	0.02185	0.99837	-0.23844	0.25971	0.99989	0.06499	0.51384		0.07163	0.33947	0.99996	0.01332	0.90682		0.11731	0.41964	0.99978	0.00315	0.98223
LINC00504	long intergenic non-protein coding RNA 504 [Source:HGNC Symbol;Acc:HGNC:43555]		-0.5368	0.02197	0.99837	-0.16328	0.43729	0.99989	0.04878	0.74976	0.99768	-0.13909	0.29037	0.99996	-0.10523	0.46133		-0.01812	0.91126	0.99978	-0.26462	0.08868	0.69388
CLCN5	chloride voltage-gated channel 5 [Source:HGNC Symbol;Acc:HGNC:2023]	GO:0016020, GO:0055085, GO:0005247, GO:0006821, GO:0016021, GO:0005794, GO:0000166, GO:0005524, GO:0005829, GO:0005886, GO:0006811, GO:0005768, GO:0005765, GO:0000139, GO:0010008, GO:0005515, GO:0015297, GO:1902600, GO:1902476, GO:0042802, GO:0005887, GO:0034220, GO:0005254, GO:0005769, GO:0008021, GO:0007588, GO:0045177, GO:0015299, GO:0031404	0.50893	0.0221	0.99837	0.33359	0.10572	0.99989	0.00675	0.96481		0.09602	0.44333	0.99996	-0.13187	0.39177		-0.06203	0.7212	0.99978	-0.09377	0.58944
DFFA	DNA fragmentation factor subunit alpha [Source:HGNC Symbol;Acc:HGNC:2772]	GO:0006915, GO:0006309, GO:0060703, GO:0005737, GO:0005829, GO:0005886, GO:0000790, GO:0005515, GO:0005654, GO:0042981, GO:0005634, GO:0032991, GO:0019904, GO:0044183, GO:0032076, GO:0043065, GO:0061077, GO:0070242, GO:1900118, GO:1902511, GO:0007165	-0.43793	0.02217	0.99837	-0.20303	0.24061	0.99989	0.10725	0.38891	0.99768	0.01473	0.89853	0.99996	-0.04957	0.68403	0.9075	0.09482	0.51114	0.99978	0.05012	0.70949	0.96691
RIDA	reactive intermediate imine deaminase A homolog [Source:HGNC Symbol;Acc:HGNC:16897]	GO:0005634, GO:0003723, GO:0005737, GO:0016787, GO:0005739, GO:0005759, GO:0017148, GO:0005777, GO:0005515, GO:0090502, GO:0003729, GO:0016892, GO:0036041, GO:0042802, GO:0043167, GO:0046914, GO:0001822, GO:0007420, GO:0030324, GO:0033993, GO:0050680, GO:0070314, GO:1902074, GO:0005829, GO:0070062, GO:0019518, GO:0006402, GO:0019239, GO:0061157, GO:1901565	0.56482	0.0222	0.99837	-0.12839	0.54996	0.99989	0.01699	0.89905		0.1518	0.17761	0.99996	0.11811	0.40182		-0.0763	0.62496	0.99978	0.03618	0.82339
B3GALT5	beta-1,3-galactosyltransferase 5 [Source:HGNC Symbol;Acc:HGNC:920]	GO:0016020, GO:0006486, GO:0016021, GO:0016740, GO:0005783, GO:0005794, GO:0016757, GO:0000139, GO:0005515, GO:0008375, GO:0008376, GO:0016758, GO:0008499, GO:0008532, GO:0030311, GO:0009617	-0.43662	0.02221	0.99837	-0.38716	0.02945	0.99989	0.04135	0.79166		0.0025	0.98463	0.99996	0.05025	0.74383		0.03975	0.81815	0.99978	-0.0342	0.84286
TMEM158	transmembrane protein 158 (gene/pseudogene) [Source:HGNC Symbol;Acc:HGNC:30293]	GO:0016020, GO:0016021, GO:0042277	0.47382	0.02225	0.99837	0.05804	0.77034	0.99989	-0.22578	0.13006		-0.01393	0.91003	0.99996	-0.04012	0.79494		-0.04517	0.79487	0.99978	-0.21555	0.21652
BMP2	bone morphogenetic protein 2 [Source:HGNC Symbol;Acc:HGNC:1069]	GO:0008083, GO:0005615, GO:0010628, GO:0010629, GO:0008285, GO:2000726, GO:0010718, GO:0070374, GO:0045944, GO:0043569, GO:0030509, GO:0045669, GO:0045893, GO:0043231, GO:0005576, GO:0007275, GO:0030154, GO:0005515, GO:0055114, GO:0009986, GO:0005125, GO:0006954, GO:0007219, GO:0030177, GO:0051216, GO:0001503, GO:0000122, GO:0001934, GO:0007507, GO:0030335, GO:0001666, GO:0030282, GO:0060395, GO:…	0.55177	0.0223	0.99837	0.16746	0.43302	0.99989	-0.01579	0.87205		-0.03349	0.63442	0.99996	0.20215	0.14812		0.00279	0.98571	0.99978	0.05366	0.74053
RAPH1	Ras association (RalGDS/AF-6) and pleckstrin homology domains 1 [Source:HGNC Symbol;Acc:HGNC:14436]	GO:0007165, GO:0005737, GO:0016020, GO:0005829, GO:0005886, GO:0005856, GO:0030175, GO:0042995, GO:0005515, GO:0016604, GO:0030027, GO:0048675, GO:0031252	0.52243	0.02235	0.99837	0.12889	0.53741	0.99989	-0.03639	0.81622		-0.10252	0.42836	0.99996	0.14105	0.32759		-0.05863	0.72391	0.99978	0.23008	0.1404	0.78124
GIGYF2	GRB10 interacting GYF protein 2 [Source:HGNC Symbol;Acc:HGNC:11960]	GO:0005515, GO:0003723, GO:0016020, GO:0005829, GO:0005783, GO:0045296, GO:0032991, GO:0005794, GO:0017148, GO:0005768, GO:0070064, GO:0016441, GO:0048009, GO:0061157, GO:0010494, GO:0043204, GO:1990635, GO:0007631, GO:0008344, GO:0009791, GO:0021522, GO:0031571, GO:0035264, GO:0044267, GO:0048873, GO:0050881, GO:0050885, GO:0005737, GO:0016021, GO:0031982	-0.44863	0.02242	0.99837	-0.25722	0.16469	0.99989	0.0569	0.64886	0.99768	-0.13914	0.24233	0.99996	-0.00056	0.99554	0.99845	0.00539	0.966	0.99978	0.0341	0.74198	0.97132
NWD1	NACHT and WD repeat domain containing 1 [Source:HGNC Symbol;Acc:HGNC:27619]	GO:0005515, GO:0005737, GO:0000166, GO:0005524, GO:0005829, GO:0010628, GO:0032088	-0.58491	0.02243	0.99837	-0.17657	0.41146	0.99989	-0.09366	0.50204		0.02886	0.80042	0.99996	-0.10549	0.45858		0.01771	0.91217	0.99978	-0.40091	0.01179	0.35133
WDR20	WD repeat domain 20 [Source:HGNC Symbol;Acc:HGNC:19667]	GO:0005515, GO:0005654, GO:0016579	-0.54305	0.02255	0.99837	-0.27325	0.19022	0.99989	0.15685	0.31613		0.17239	0.18938	0.99996	-0.06124	0.69145		-0.13661	0.43167	0.99978	-0.06462	0.70969
KIAA1755	KIAA1755 [Source:HGNC Symbol;Acc:HGNC:29372]		-0.45956	0.02257	0.99837	-0.07985	0.66156	0.99989	-0.10046	0.44114		0.02165	0.84082	0.99996	-0.02201	0.86046		-0.09904	0.51028	0.99978	0.03279	0.83643
TGM2	transglutaminase 2 [Source:HGNC Symbol;Acc:HGNC:11778]	GO:0018149, GO:0003810, GO:0046872, GO:0016740, GO:0005829, GO:0005886, GO:0005739, GO:0016746, GO:0005925, GO:0005515, GO:0070062, GO:0062023, GO:0043065, GO:0045785, GO:0043277, GO:0005783, GO:0005525, GO:0019904, GO:0042802, GO:0001974, GO:0007200, GO:0018153, GO:0032471, GO:0043123, GO:0048661, GO:0050729, GO:0051482, GO:0051561, GO:0060445, GO:0060662, GO:0005737, GO:0031226	-0.56783	0.02263	0.99837	-0.27039	0.2099	0.99989	-0.0314	0.79453		-0.00266	0.97845	0.99996	-0.16042	0.15469		-0.08822	0.52612	0.99978	-0.09692	0.50023
MET	MET proto-oncogene, receptor tyrosine kinase [Source:HGNC Symbol;Acc:HGNC:7029]	GO:0005515, GO:0017154, GO:0071526, GO:0016021, GO:0005524, GO:0006468, GO:0004672, GO:0007169, GO:0004714, GO:0004713, GO:0045944, GO:1901299, GO:0016020, GO:0000166, GO:0016301, GO:0016740, GO:0016310, GO:0018108, GO:0005576, GO:0009986, GO:0005886, GO:0042802, GO:0005887, GO:0030182, GO:0007399, GO:0016477, GO:0000165, GO:0010507, GO:0007165, GO:0019903, GO:0043235, GO:0051897, GO:0007275, GO:…	0.5242	0.02266	0.99837	0.48527	0.02185	0.99989	0.16784	0.28118		0.02859	0.81503	0.99996	-0.23492	0.11881		-0.04519	0.7844	0.99978	-0.10129	0.54912
BX322234.1	novel transcript		0.4823	0.02267	0.99837	0.13882	0.49931	0.99989	-0.1654	0.27673		0.01583	0.89993	0.99996	-0.02075	0.87672		-0.09714	0.52761	0.99978	0.06011	0.67468	0.95956
BTN3A2	butyrophilin subfamily 3 member A2 [Source:HGNC Symbol;Acc:HGNC:1139]	GO:0016020, GO:0016021, GO:0005886, GO:0005515, GO:0002376, GO:0002250, GO:0009897, GO:0005102, GO:0001817, GO:0050776, GO:0050852, GO:0002456, GO:0032609	-0.56698	0.02274	0.99837	-0.22487	0.29542	0.99989	0.2044	0.17158		0.03208	0.80667	0.99996	-0.10266	0.48762		0.04387	0.79077	0.99978	-0.10309	0.52285
IRAK1	interleukin 1 receptor associated kinase 1 [Source:HGNC Symbol;Acc:HGNC:6112]	GO:0005524, GO:0005515, GO:0007165, GO:0006468, GO:0004674, GO:0004672, GO:0070498, GO:0032088, GO:1901224, GO:0005634, GO:0005737, GO:0000166, GO:0016301, GO:0016740, GO:0016310, GO:0005654, GO:0005829, GO:0016032, GO:0002376, GO:0045087, GO:0042802, GO:0005886, GO:0005811, GO:0071222, GO:0035556, GO:0043123, GO:0051092, GO:0010008, GO:0032991, GO:0019221, GO:0042803, GO:0046982, GO:0002224, GO:…	0.39778	0.02283	0.99837	0.22315	0.19931	0.99989	0.06394	0.56439	0.99768	0.06608	0.50581	0.99996	-0.06727	0.53939	0.86427	-0.10843	0.40907	0.99978	-0.07147	0.50363	0.93651
SLC30A4	solute carrier family 30 member 4 [Source:HGNC Symbol;Acc:HGNC:11015]	GO:0016021, GO:0055085, GO:0008324, GO:0006812, GO:0005737, GO:0016020, GO:0006811, GO:0005768, GO:0005765, GO:0010008, GO:0005515, GO:0005764, GO:0031902, GO:0005886, GO:0006829, GO:0005385, GO:0071577, GO:0061088, GO:0009636, GO:0010043, GO:0055069, GO:0005770	-0.58331	0.02285	0.99837	-0.10506	0.62495	0.99989	0.12394	0.40382		0.01658	0.88276	0.99996	-0.04636	0.7155		-0.12418	0.39934	0.99978	-0.06916	0.64308
RBM39	RNA binding motif protein 39 [Source:HGNC Symbol;Acc:HGNC:15923]	GO:0005634, GO:0003723, GO:0003676, GO:0006397, GO:0008380, GO:0016607, GO:0005654, GO:0015630, GO:0005515, GO:0034451, GO:0050733, GO:0032991, GO:0006396, GO:0048024	-0.47722	0.02297	0.99837	-0.19676	0.31108	0.99989	0.05396	0.58102	0.99768	0.039	0.66755	0.99996	-0.04346	0.59063	0.87973	-0.03858	0.73106	0.99978	0.03051	0.73162	0.97132
SPRY1	sprouty RTK signaling antagonist 1 [Source:HGNC Symbol;Acc:HGNC:11269]	GO:0005737, GO:0007275, GO:0008285, GO:0046580, GO:0070373, GO:0001759, GO:0016020, GO:0009966, GO:0060940, GO:0005794, GO:0005654, GO:0005829, GO:0005515, GO:0005886, GO:0048513, GO:0042059, GO:0010719, GO:0030512, GO:0040037, GO:0043407, GO:1902747, GO:0000132, GO:0001656, GO:0001657, GO:0034260, GO:0051387, GO:0060449	0.56625	0.02297	0.99837	0.55373	0.00992	0.99989	0.1953	0.21221		-0.01835	0.88784	0.99996	-0.05607	0.69175		-0.15194	0.31607	0.99978	-0.04825	0.74776	0.97132
BUD23	BUD23 rRNA methyltransferase and ribosome maturation factor [Source:HGNC Symbol;Acc:HGNC:16405]	GO:0008168, GO:0016435, GO:0070476, GO:0005634, GO:0003723, GO:0005737, GO:0016740, GO:0005654, GO:0005730, GO:0032259, GO:0006325, GO:0005515, GO:0048471, GO:0006364, GO:0042254, GO:0046982, GO:0031167, GO:2000234	-0.48231	0.02302	0.99837	-0.22571	0.2579	0.99989	0.01584	0.89889	0.99768	0.14856	0.18657	0.99996	-2e-05	0.9999		0.04693	0.75352	0.99978	-0.12549	0.38564	0.90034
KCNN3	potassium calcium-activated channel subfamily N member 3 [Source:HGNC Symbol;Acc:HGNC:6292]	GO:0016021, GO:0006813, GO:0005516, GO:0015269, GO:0016286, GO:0016020, GO:0006811, GO:0005886, GO:0043005, GO:0071805, GO:0043025, GO:0005737	-0.53263	0.02307	0.99837	-0.02914	0.88842	0.99989	0.15207	0.25842		0.0783	0.43748	0.99996	0.06708	0.62814		-0.14826	0.32151	0.99978	-0.0483	0.76144
CLIP2	CAP-Gly domain containing linker protein 2 [Source:HGNC Symbol;Acc:HGNC:2586]	GO:0005737, GO:0005856, GO:0005874, GO:0005634, GO:0008017, GO:0031122, GO:0005875, GO:0035371, GO:0051010, GO:0005881	-0.56503	0.02315	0.99837	-0.036	0.86295	0.99989	0.01685	0.89154		-0.04418	0.62552	0.99996	-0.01782	0.90182		0.18673	0.26576	0.99978	-0.14394	0.39168
C15orf40	chromosome 15 open reading frame 40 [Source:HGNC Symbol;Acc:HGNC:28443]	GO:0005737	-0.50226	0.02322	0.99837	-0.3452	0.09008	0.99989	0.07038	0.6522		-0.00735	0.95423	0.99996	-0.24439	0.11323		-0.03968	0.81739	0.99978	-0.10118	0.55344
RGP1	RGP1 homolog, RAB6A GEF complex partner 1 [Source:HGNC Symbol;Acc:HGNC:21965]	GO:0005737, GO:0016020, GO:0005829, GO:0005886, GO:0005085, GO:0005515, GO:0017137, GO:0000139, GO:0043547, GO:0017112, GO:0032991, GO:0042147, GO:0032588, GO:1903363, GO:0034066	0.45684	0.02325	0.99837	0.02683	0.88941	0.99989	-0.18941	0.22612		0.17936	0.17337	0.99996	0.1382	0.36561		0.00489	0.97726	0.99978	0.06325	0.70901
KTN1	kinectin 1 [Source:HGNC Symbol;Acc:HGNC:6467]	GO:0007018, GO:0019894, GO:0016020, GO:0016021, GO:0015031, GO:0030176, GO:0003723, GO:0005783, GO:0005789, GO:0005515, GO:0045296, GO:0044267, GO:0043687, GO:0005887, GO:0005788	-0.38182	0.02332	0.99837	-0.1625	0.32294	0.99989	0.13883	0.13835	0.96244	0.02225	0.80612	0.99996	0.01737	0.82006	0.94421	0.07199	0.50162	0.99978	0.09215	0.28801	0.86131
AC020656.1	novel transcript, antisense to LYZ		-0.5807	0.02345	0.99837	-0.24009	0.24851	0.99989	-0.04413	0.75869		-0.10893	0.30786	0.99996	-0.16668	0.24309		-0.06616	0.68598	0.99978	-0.17575	0.27996
PRELP	proline and arginine rich end leucine rich repeat protein [Source:HGNC Symbol;Acc:HGNC:9357]	GO:0005515, GO:0005201, GO:0062023, GO:0005576, GO:0005615, GO:0070062, GO:0001501, GO:0043202, GO:0005796, GO:1903561, GO:0008201, GO:0031012, GO:0018146, GO:0042340, GO:0030021, GO:0007569	-0.43438	0.0235	0.99837	0.00579	0.97416	0.99989	0.10522	0.48671		0.0314	0.79667	0.99996	0.02927	0.84934		0.11733	0.49963	0.99978	0.09396	0.58987
CFDP1	craniofacial development protein 1 [Source:HGNC Symbol;Acc:HGNC:1873]	GO:0005694, GO:0007275, GO:0000776, GO:0000775, GO:0000777, GO:0003674, GO:0008150, GO:0005575, GO:0007155, GO:0008360, GO:0042127, GO:2000270	-0.42517	0.02359	0.99837	-0.15505	0.3944	0.99989	-0.10618	0.37182	0.99768	-0.08638	0.43022	0.99996	-0.06379	0.59095	0.87973	0.01386	0.91782	0.99978	0.04613	0.72253	0.96936
MELTF	melanotransferrin [Source:HGNC Symbol;Acc:HGNC:7037]	GO:0005576, GO:0005615, GO:0016020, GO:0046872, GO:0005886, GO:0006811, GO:0009986, GO:0031225, GO:0005506, GO:0005515, GO:0055072, GO:0070062, GO:0044267, GO:0043687, GO:0005788, GO:1900025, GO:0046658, GO:0090091, GO:0006826, GO:0010756	0.45648	0.0237	0.99837	0.22134	0.24221	0.99989	-0.28748	0.03937	0.83694	0.04049	0.74534	0.99996	0.12769	0.31904		0.05409	0.71549	0.99978	-0.02896	0.83232	0.98545
TET3	tet methylcytosine dioxygenase 3 [Source:HGNC Symbol;Acc:HGNC:28313]	GO:0003677, GO:0008270, GO:0070579, GO:0006211, GO:0080111, GO:0005634, GO:0005737, GO:0046872, GO:0016491, GO:0055114, GO:0006325, GO:0005694, GO:0007275, GO:0051213, GO:0005515, GO:0045944, GO:0008327, GO:0006493, GO:0080182, GO:0044727, GO:0070989, GO:0001939, GO:0001940, GO:0005506	-0.47942	0.02384	0.99837	-0.46921	0.01601	0.99989	0.14001	0.36324		0.02052	0.87622	0.99996	0.03821	0.79716		-0.05696	0.73444	0.99978	0.08866	0.5901
STAT6	signal transducer and activator of transcription 6 [Source:HGNC Symbol;Acc:HGNC:11368]	GO:0003677, GO:0006355, GO:0005634, GO:0007165, GO:0003700, GO:0005737, GO:0005654, GO:0005829, GO:0005515, GO:0042802, GO:0000978, GO:0045944, GO:0000981, GO:0000790, GO:0006952, GO:0001228, GO:0019221, GO:0042127, GO:0019903, GO:0006357, GO:0120162, GO:0000977, GO:0032481, GO:0043434, GO:0007259, GO:0060397, GO:0043565, GO:0000122, GO:0002296, GO:0002829, GO:0033598, GO:0034097, GO:0035771, GO:…	0.44491	0.02425	0.99837	0.25934	0.16464	0.99989	-0.1661	0.21236	0.99757	0.01328	0.91323	0.99996	0.05223	0.71721		0.19506	0.23577	0.99978	-0.03285	0.83505	0.98545
AC010976.2	novel transcript, antisense to MYO7B		0.48717	0.02426	0.99837	0.13234	0.33712	0.99989	-0.0051	0.83088		-0.00384	0.82083	0.99996	0.0048	0.8361		0.00648	0.82561	0.99978	0.00639	0.82937
SLC16A1	solute carrier family 16 member 1 [Source:HGNC Symbol;Acc:HGNC:10922]	GO:0022857, GO:0055085, GO:0005887, GO:0008028, GO:0015718, GO:0015129, GO:0016020, GO:0016021, GO:0005886, GO:0035873, GO:0015293, GO:0043231, GO:0030054, GO:0005813, GO:0050900, GO:0005515, GO:0070062, GO:0007098, GO:0006090, GO:0150104, GO:0016324, GO:0016323, GO:0016328, GO:0009925, GO:0015130, GO:0046943, GO:0015728, GO:0035879, GO:1905039, GO:0042802, GO:0097159, GO:0006629, GO:0032094, GO:…	-0.499	0.02432	0.99837	-0.35772	0.06897	0.99989	0.09295	0.4626	0.99768	0.2369	0.04372	0.99996	0.21741	0.04393	0.37012	-0.04416	0.75226	0.99978	0.05479	0.64838	0.95903
RAB26	RAB26, member RAS oncogene family [Source:HGNC Symbol;Acc:HGNC:14259]	GO:0003924, GO:0005525, GO:0016020, GO:0015031, GO:0000166, GO:0005794, GO:0031410, GO:0000139, GO:0005515, GO:0030658, GO:0031226, GO:0005768, GO:0045055, GO:0030667, GO:0017157, GO:0043001, GO:0019002, GO:0035272, GO:0098993	0.5687	0.02448	0.99837	0.27716	0.19552	0.99989	0.05739	0.62278		-0.0299	0.70749	0.99996	0.03992	0.7946		-0.03083	0.85843	0.99978	0.06892	0.693
AL162458.1	novel transcript		-0.55919	0.02462	0.99837	-0.24528	0.2489	0.99989	0.12835	0.38167		-0.02762	0.80567	0.99996	-0.16325	0.27163		0.00674	0.96839	0.99978	0.0086	0.96054
PTPRA	protein tyrosine phosphatase receptor type A [Source:HGNC Symbol;Acc:HGNC:9664]	GO:0016791, GO:0004725, GO:0006470, GO:0016311, GO:0016020, GO:0016021, GO:0005886, GO:0016787, GO:0005925, GO:0030054, GO:0004721, GO:0005515, GO:0035335, GO:0070062, GO:0000165, GO:0005887, GO:0007411, GO:0043235, GO:0005001, GO:0006468, GO:0008286, GO:0050804, GO:0098685	-0.41015	0.02466	0.99837	-0.18336	0.28877	0.99989	0.28453	0.03054	0.787	-0.01141	0.92541	0.99996	-0.19762	0.16549		-0.26665	0.09631	0.99978	-0.18234	0.23811	0.84843
RBM15B	RNA binding motif protein 15B [Source:HGNC Symbol;Acc:HGNC:24303]	GO:0003676, GO:0006397, GO:0008380, GO:0005634, GO:0003723, GO:0016607, GO:0005654, GO:0005515, GO:0016032, GO:0006406, GO:0005635, GO:0000381, GO:0009048, GO:0000398, GO:0036396, GO:0001510	-0.48246	0.0247	0.99837	-0.41757	0.03655	0.99989	0.03638	0.78024	0.99768	0.10666	0.36448	0.99996	0.04725	0.70879		-0.21648	0.16463	0.99978	0.096	0.49155	0.93547
POLR3D	RNA polymerase III subunit D [Source:HGNC Symbol;Acc:HGNC:1080]	GO:0003677, GO:0006383, GO:0005666, GO:0005634, GO:0016607, GO:0005654, GO:0005829, GO:0003899, GO:0051607, GO:0002376, GO:0045087, GO:0032728, GO:0045089, GO:0032481, GO:0000790, GO:0003682	-0.45464	0.02493	0.99837	-0.06489	0.72003	0.99989	-0.00546	0.96822	0.99768	-0.09152	0.45711	0.99996	-0.14682	0.2798		-0.07504	0.63495	0.99978	0.02666	0.85134	0.99016
MARCKS	myristoylated alanine rich protein kinase C substrate [Source:HGNC Symbol;Acc:HGNC:6759]	GO:0005516, GO:0005737, GO:0016020, GO:0005856, GO:0003779, GO:0005925, GO:0005886, GO:0070062, GO:0015629, GO:0051015, GO:0005080, GO:0042802, GO:0051017, GO:0051764, GO:0005813, GO:0005938, GO:0032432, GO:0042585	-0.39441	0.02496	0.99837	-0.02002	0.90526	0.99989	0.17456	0.13151	0.96244	-0.12674	0.18656	0.99996	-0.05198	0.63506	0.89553	0.19004	0.15343	0.99978	-0.0044	0.96934	0.99827
PLCD1	phospholipase C delta 1 [Source:HGNC Symbol;Acc:HGNC:9060]	GO:0007165, GO:0005509, GO:0035556, GO:0006629, GO:0004435, GO:0008081, GO:0046872, GO:0016787, GO:0016042, GO:0005515, GO:0005886, GO:0070062, GO:0005546, GO:0005737, GO:0048015, GO:0043647, GO:0032794, GO:0006644, GO:0001525, GO:0042127, GO:0060716, GO:0005829	0.44194	0.02497	0.99837	0.11003	0.56005	0.99989	0.08095	0.56743		0.16415	0.15548	0.99996	0.12842	0.40529		0.01914	0.9121	0.99978	0.08608	0.61936
AC104164.1	transmembrane emp24 domain trafficking protein 2 (TMED2) pseudogene		-0.39867	0.02504	0.99837	-0.16757	0.24449	0.99989	-0.01072	0.83767		-0.02587	0.41787	0.99996	0.01965	0.75336		-0.04726	0.39912	0.99978	-0.05079	0.37603
LINC02693	long intergenic non-protein coding RNA 2693 [Source:HGNC Symbol;Acc:HGNC:27904]		-0.55484	0.02506	0.99837	0.03828	0.85737	0.99989	-0.07252	0.63943		-0.17134	0.16705	0.99996	-0.06694	0.62956		-0.13475	0.39431	0.99978	-0.10712	0.50797
ULK3	unc-51 like kinase 3 [Source:HGNC Symbol;Acc:HGNC:19703]	GO:0005524, GO:0006468, GO:0004672, GO:0005737, GO:0000407, GO:0000166, GO:0004674, GO:0016301, GO:0016740, GO:0016310, GO:0006914, GO:0005515, GO:0097542, GO:0045880, GO:0046777, GO:0090398, GO:0045879, GO:0072537	0.46807	0.02515	0.99837	0.00681	0.97169	0.99989	-0.16657	0.27526		0.043	0.74252	0.99996	-0.02404	0.8719		-0.01171	0.94396	0.99978	-0.00051	0.99752
HCFC1R1	host cell factor C1 regulator 1 [Source:HGNC Symbol;Acc:HGNC:21198]	GO:0005634, GO:0005737, GO:0005654	0.44893	0.02521	0.99837	0.29774	0.08134	0.99989	-0.09288	0.50643	0.99768	0.1354	0.25959	0.99996	0.18612	0.1093	0.52166	0.26427	0.0649	0.99978	0.12336	0.29376	0.86482
ATOX1	antioxidant 1 copper chaperone [Source:HGNC Symbol;Acc:HGNC:798]	GO:0046872, GO:0030001, GO:0006825, GO:0006811, GO:0005829, GO:0005515, GO:0006979, GO:0005507, GO:0016530, GO:0016531, GO:0032767, GO:0051117, GO:0006878, GO:0043066, GO:0060003	0.44664	0.02525	0.99837	0.09264	0.62792	0.99989	-0.0176	0.87603	0.99768	0.0343	0.73501	0.99996	-0.12086	0.29049	0.71642	-0.1648	0.22799	0.99978	-0.12917	0.26043	0.85219
MTRNR2L1	MT-RNR2 like 1 [Source:HGNC Symbol;Acc:HGNC:37155]	GO:0005737, GO:0005576, GO:2000272, GO:1900118, GO:0048019	-0.46915	0.02526	0.99837	-0.48136	0.01161	0.99989	0.16335	0.29516	0.99768	-0.30083	0.00454	0.99996	0.11906	0.23249	0.6771	0.30077	0.01659	0.99978	0.11518	0.27571	0.85877
GLI3	GLI family zinc finger 3 [Source:HGNC Symbol;Acc:HGNC:4319]	GO:0006355, GO:0003700, GO:0003676, GO:0007224, GO:0048568, GO:0009952, GO:0009953, GO:0005634, GO:0005737, GO:0046872, GO:0005929, GO:0006357, GO:0003677, GO:0005829, GO:0042995, GO:0005515, GO:0000977, GO:0045893, GO:0000981, GO:0045944, GO:0000122, GO:0097542, GO:1990837, GO:0005654, GO:0035108, GO:0090090, GO:0045892, GO:0042733, GO:0008013, GO:0042826, GO:0000978, GO:0035035, GO:0097546, GO:…	-0.43741	0.02531	0.99837	-0.06892	0.69568	0.99989	0.059	0.65661	0.99768	0.08962	0.45527	0.99996	-0.02645	0.84993		-0.20346	0.20587	0.99978	-0.10505	0.49162	0.93547
PKMYT1	protein kinase, membrane associated tyrosine/threonine 1 [Source:HGNC Symbol;Acc:HGNC:29650]	GO:0005524, GO:0006468, GO:0004672, GO:0000166, GO:0016301, GO:0016310, GO:0016020, GO:0005794, GO:0046872, GO:0004674, GO:0016740, GO:0007049, GO:0005783, GO:0005789, GO:0005654, GO:0005730, GO:0000139, GO:0005515, GO:0005634, GO:0005829, GO:0000086, GO:0010923, GO:0007088, GO:0000278, GO:0000079, GO:0051321, GO:0005737	0.51348	0.02531	0.99837	-0.08377	0.68867	0.99989	0.09218	0.47584	0.99768	-0.01607	0.89425	0.99996	-0.01321	0.92511		0.14204	0.35884	0.99978	0.21654	0.14319	0.78212
AC016831.4	novel transcript		0.47013	0.02534	0.99837	0.01234	0.9499	0.99989	0.05096	0.72438		-0.01375	0.90213	0.99996	-0.01193	0.93827		-0.07651	0.65726	0.99978	0.29773	0.08503
RPL7P14	ribosomal protein L7 pseudogene 14 [Source:HGNC Symbol;Acc:HGNC:35984]		-0.506	0.02535	0.99837	-0.19874	0.28431	0.99989	0.01805	0.84558		0.00923	0.89323	0.99996	0.00501	0.96361		-0.06615	0.56375	0.99978	0.03825	0.7742
SNHG19	small nucleolar RNA host gene 19 [Source:HGNC Symbol;Acc:HGNC:49574]		0.41057	0.02538	0.99837	0.11475	0.49307	0.99989	-0.17668	0.14132	0.96244	0.03313	0.75747	0.99996	0.05132	0.59185	0.87973	-0.01573	0.89454	0.99978	0.05926	0.54547	0.94643
SMG7	SMG7 nonsense mediated mRNA decay factor [Source:HGNC Symbol;Acc:HGNC:16792]	GO:0005515, GO:0000184, GO:0005829, GO:0045111, GO:0005634, GO:0005737, GO:0042162, GO:0070034, GO:0007004, GO:0005697, GO:0051721, GO:0032210, GO:0006406, GO:0035303	-0.36571	0.02539	0.99837	-0.00948	0.95184	0.99989	0.32094	0.00558	0.43498	-0.09594	0.41009	0.99996	-0.18965	0.08713	0.48265	0.02669	0.84448	0.99978	-0.12618	0.29326	0.86482
BOC	BOC cell adhesion associated, oncogene regulated [Source:HGNC Symbol;Acc:HGNC:17173]	GO:0005887, GO:0007411, GO:0007224, GO:0045663, GO:0005515, GO:0016020, GO:0016021, GO:0005654, GO:0005886, GO:0007155, GO:0051149, GO:0044295	0.46246	0.02549	0.99837	0.03858	0.81119	0.99989	-0.08249	0.56521	0.99768	0.06468	0.60668	0.99996	-0.16094	0.24697		-0.19986	0.21128	0.99978	-0.09203	0.55312	0.94643
TNFRSF12A	TNF receptor superfamily member 12A [Source:HGNC Symbol;Acc:HGNC:18152]	GO:0005886, GO:0005515, GO:0043065, GO:0016020, GO:0016021, GO:0006915, GO:0007155, GO:0007275, GO:0030154, GO:0001525, GO:0033209, GO:2001238, GO:0061041, GO:0006931, GO:0045765, GO:0045773, GO:0097191, GO:0001726, GO:0009986	0.51143	0.02562	0.99837	0.36284	0.08775	0.99989	-0.39813	0.00871	0.47388	-0.09411	0.47103	0.99996	0.15228	0.31668		0.16847	0.32629	0.99978	0.32065	0.06619
GDPD3	glycerophosphodiester phosphodiesterase domain containing 3 [Source:HGNC Symbol;Acc:HGNC:28638]	GO:0006629, GO:0008081, GO:0005737, GO:0016020, GO:0016021, GO:0046872, GO:0005783, GO:0005789, GO:0016787, GO:0048471, GO:0070062, GO:0006644, GO:0046475, GO:0070291, GO:0004622, GO:0034638	0.52121	0.02574	0.99837	-0.05993	0.78079	0.99989	0.04798	0.7453		0.01685	0.88456	0.99996	0.03842	0.79982		0.12926	0.45574	0.99978	-0.09103	0.60006
AC099494.2	novel transcript		-0.5511	0.02575	0.99837	-0.1977	0.32491	0.99989	0.00534	0.9443		-0.03656	0.43331	0.99996	0.01643	0.82201		0.09929	0.3349	0.99978	-0.03191	0.69725
UBE2H	ubiquitin conjugating enzyme E2 H [Source:HGNC Symbol;Acc:HGNC:12484]	GO:0000166, GO:0005524, GO:0016740, GO:0016567, GO:0005515, GO:0004842, GO:0005634, GO:0061631, GO:0000209, GO:0006511, GO:0070936, GO:0005829, GO:0043161, GO:0070979	0.39959	0.02576	0.99837	0.29089	0.09041	0.99989	0.07285	0.49257	0.99768	-0.05782	0.5619	0.99996	0.08012	0.37431	0.76368	-0.00475	0.97061	0.99978	0.16889	0.08538	0.69017
AC068587.4	novel transcript		-0.52343	0.02579	0.99837	-0.07792	0.70791	0.99989	-0.06499	0.67361		0.01069	0.93531	0.99996	-0.21857	0.08501		-0.04171	0.77589	0.99978	-0.18163	0.17044	0.80898
SLCO3A1	solute carrier organic anion transporter family member 3A1 [Source:HGNC Symbol;Acc:HGNC:10952]	GO:0005515, GO:0016020, GO:0055085, GO:0005886, GO:0001934, GO:0016021, GO:0006811, GO:0005887, GO:0015347, GO:0043252, GO:0051092, GO:0150104, GO:0015732	-0.48877	0.02612	0.99837	-0.12652	0.50308	0.99989	0.22561	0.11446	0.94488	-0.02023	0.8748	0.99996	0.03568	0.81683		-0.01161	0.9466	0.99978	-0.10009	0.56508
HMGB1P29	high mobility group box 1 pseudogene 29 [Source:HGNC Symbol;Acc:HGNC:39120]		-0.55016	0.02617	0.99837	-0.33755	0.11727	0.99989	0.04225	0.58017		0.00155	0.97482	0.99996	-0.069	0.36417		-0.03295	0.74241	0.99978	-0.11115	0.20535
NCL	nucleolin [Source:HGNC Symbol;Acc:HGNC:7667]	GO:0003676, GO:0005634, GO:0003723, GO:0005737, GO:0016020, GO:0005654, GO:0005730, GO:0003677, GO:0005515, GO:0005938, GO:0036464, GO:0001525, GO:0042802, GO:0070062, GO:0048026, GO:0005681, GO:0008022, GO:1990904, GO:0048027, GO:0017148, GO:0042162, GO:0044547, GO:0045944, GO:0071364, GO:1901838, GO:1990830	-0.40308	0.02617	0.99837	-0.2455	0.14661	0.99989	0.00329	0.97678	0.99768	-0.05129	0.61182	0.99996	0.01053	0.89731	0.96969	0.17165	0.15506	0.99978	0.01973	0.82638	0.98385
C6orf89	chromosome 6 open reading frame 89 [Source:HGNC Symbol;Acc:HGNC:21114]	GO:0005634, GO:0005737, GO:0016020, GO:0016021, GO:0005886, GO:0005794, GO:0000139, GO:0005730, GO:0030496, GO:0005515, GO:0042060, GO:0045787, GO:0050673, GO:1901727	-0.44344	0.02621	0.99837	-0.32473	0.09611	0.99989	-0.015	0.90409	0.99768	-0.06448	0.56775	0.99996	0.01058	0.93332		0.0342	0.81718	0.99978	0.01216	0.9302	0.99689
PTMA	prothymosin alpha [Source:HGNC Symbol;Acc:HGNC:9623]	GO:0005654, GO:0005829, GO:0005634, GO:0043066, GO:0005515, GO:0006351, GO:0033613, GO:0042393, GO:0043486	-0.36862	0.02674	0.99837	-0.05916	0.70784	0.99989	0.05647	0.63292	0.99768	-0.10971	0.3155	0.99996	0.02151	0.78878	0.93722	0.08658	0.42548	0.99978	0.07008	0.44757	0.92668
GLMP	glycosylated lysosomal membrane protein [Source:HGNC Symbol;Acc:HGNC:29436]	GO:0016020, GO:0016021, GO:0005765, GO:0045944, GO:0005634, GO:0005764, GO:0005829	0.39738	0.02675	0.99837	-0.03769	0.82937	0.99989	-0.06421	0.65691	0.99768	-0.03817	0.76392	0.99996	0.07476	0.60711		0.13829	0.39272	0.99978	0.03706	0.81512	0.98009
TMEM150A	transmembrane protein 150A [Source:HGNC Symbol;Acc:HGNC:24677]	GO:0016020, GO:0016021, GO:0005886, GO:0005515, GO:0005887, GO:0010506, GO:0005764, GO:0072659, GO:0046854, GO:0009056	0.5437	0.02679	0.99837	0.07594	0.72456	0.99989	-0.0099	0.94076		0.10708	0.32654	0.99996	-0.06578	0.56191		0.05931	0.67826	0.99978	0.13489	0.37031
CSRP2	cysteine and glycine rich protein 2 [Source:HGNC Symbol;Acc:HGNC:2470]	GO:0005634, GO:0046872, GO:0005925, GO:0007275, GO:0030154, GO:0005515, GO:0005737, GO:0003674, GO:0030036, GO:0030018, GO:0008307, GO:0045214, GO:0042805, GO:0060537	-0.47081	0.02698	0.99837	-0.08524	0.65958	0.99989	0.05806	0.70761		0.07307	0.57908	0.99996	0.31442	0.00091	0.05612	0.19665	0.11568	0.99978	0.21477	0.03337	0.52879
ATAD3C	ATPase family AAA domain containing 3C [Source:HGNC Symbol;Acc:HGNC:32151]	GO:0005739, GO:0007005, GO:0000166, GO:0005524, GO:0008270	-0.53526	0.02702	0.99837	-0.17964	0.40095	0.99989	-0.05993	0.69976		-0.08779	0.49462	0.99996	-0.10457	0.45087		0.05233	0.75167	0.99978	-0.14332	0.38036
SMC5	structural maintenance of chromosomes 5 [Source:HGNC Symbol;Acc:HGNC:20465]	GO:0006281, GO:0000724, GO:0030915, GO:0007062, GO:0005634, GO:0016607, GO:0000166, GO:0005524, GO:0007049, GO:0051301, GO:0005694, GO:0006974, GO:0030054, GO:0005515, GO:0006310, GO:0016605, GO:0000781, GO:0005654, GO:0035861, GO:0090398, GO:0051984, GO:0035061, GO:0034184, GO:0000722, GO:0007059, GO:0018393, GO:0019827, GO:0030261, GO:0044772, GO:0071459, GO:0000775, GO:0000803, GO:0005737	-0.41364	0.02704	0.99837	-0.04944	0.7772	0.99989	0.27813	0.04243	0.85316	0.14859	0.23803	0.99996	0.02555	0.8148	0.94421	-0.02521	0.85267	0.99978	0.03661	0.74915	0.97132
RSL1D1	ribosomal L1 domain containing 1 [Source:HGNC Symbol;Acc:HGNC:24534]	GO:0005634, GO:0003723, GO:0016020, GO:0005730, GO:0000470, GO:0045296, GO:0042981, GO:2000772, GO:0001649, GO:0030686, GO:0003730, GO:0048027, GO:0032880	-0.42642	0.02706	0.99837	-0.25844	0.11628	0.99989	-0.12173	0.23157	0.99768	0.02015	0.83042	0.99996	0.14684	0.12626	0.54515	0.07674	0.52719	0.99978	0.14921	0.12999	0.76794
IK	IK cytokine [Source:HGNC Symbol;Acc:HGNC:5958]	GO:0005634, GO:0006397, GO:0008380, GO:0005681, GO:0005737, GO:0016607, GO:0005856, GO:0005694, GO:0005515, GO:0016032, GO:0005654, GO:0000398, GO:0000922, GO:0042802, GO:0000381, GO:0097431, GO:0000278, GO:0000228, GO:0071005, GO:0034501, GO:0007094	-0.38817	0.02706	0.99837	-0.11645	0.50455	0.99989	0.06445	0.59081	0.99768	-0.04361	0.6716	0.99996	-0.04281	0.68608	0.9075	0.12728	0.34419	0.99978	0.01818	0.8797	0.99209
DRC3	dynein regulatory complex subunit 3 [Source:HGNC Symbol;Acc:HGNC:25384]	GO:0005515, GO:0005737, GO:0005856, GO:0005929, GO:0031514, GO:0042995, GO:0005930	-0.52866	0.0272	0.99837	-0.09896	0.62246	0.99989	-0.09078	0.29654		-0.03236	0.63601	0.99996	-0.10278	0.3427		-0.05856	0.6709	0.99978	-0.19502	0.12831
BOD1L1	biorientation of chromosomes in cell division 1 like 1 [Source:HGNC Symbol;Acc:HGNC:31792]	GO:0005654, GO:0005694, GO:0006281, GO:0006974, GO:0051721, GO:0005813, GO:0000922, GO:0031297, GO:0004864, GO:0005876, GO:0032515, GO:0000940, GO:0005737, GO:0007049, GO:0005856, GO:0051301, GO:0005815, GO:0000777	-0.45768	0.02726	0.99837	-0.13166	0.48969	0.99989	0.0645	0.57637	0.99768	-0.02182	0.8387	0.99996	-0.13222	0.14584	0.57751	-0.16204	0.16648	0.99978	-0.10626	0.29482	0.86482
CHTF18	chromosome transmission fidelity factor 18 [Source:HGNC Symbol;Acc:HGNC:18435]	GO:0005524, GO:0005634, GO:0016020, GO:0000166, GO:0007049, GO:0005654, GO:0005829, GO:0003677, GO:0032508, GO:0006260, GO:0005515, GO:0017116, GO:0003689, GO:1900264, GO:0031390	0.44712	0.02726	0.99837	0.0854	0.68143	0.99989	-0.17021	0.27211		-0.00441	0.97322	0.99996	-0.12867	0.35302		-0.17188	0.28046	0.99978	-0.23439	0.11659	0.74651
AC027097.2	novel transcript, antisense to ATP8B1		-0.54359	0.02733	0.99837	-0.26947	0.18387	0.99989	-0.02857	0.69625		-0.02331	0.66331	0.99996	-0.01258	0.91922		0.1361	0.36073	0.99978	-0.03088	0.83738
HCP5	HLA complex P5 [Source:HGNC Symbol;Acc:HGNC:21659]		0.54261	0.02736	0.99837	0.35856	0.09528	0.99989	0.067	0.51361		0.06351	0.41675	0.99996	0.0719	0.50545		-0.14762	0.19549	0.99978	-0.03005	0.81657
AC090825.1	novel transcript		-0.5252	0.02748	0.99837	-0.08957	0.65596	0.99989	-0.09398	0.42184		-0.12189	0.14953	0.99996	-0.0083	0.91503		0.1014	0.35728	0.99978	0.06367	0.55239
PAXIP1	PAX interacting protein 1 [Source:HGNC Symbol;Acc:HGNC:8624]	GO:0005634, GO:0005694, GO:0006281, GO:0006974, GO:0005515, GO:0006310, GO:0016363, GO:0005654, GO:0031398, GO:0043433, GO:0051568, GO:0044666, GO:0035097, GO:0030330, GO:0060261, GO:0006303, GO:0010212, GO:0045830, GO:0051571, GO:0035066, GO:0000416, GO:0001570, GO:0043542, GO:0048304, GO:0060612, GO:0060717, GO:1902749, GO:2001022	-0.38474	0.0276	0.99837	-0.17538	0.3132	0.99989	0.2287	0.10014	0.92534	-0.0919	0.46607	0.99996	-0.0719	0.59165		0.1102	0.45852	0.99978	-0.00554	0.9669	0.99827
AC053503.4	novel transcript, antisense to SPEG		0.43321	0.02781	0.99837	0.05318	0.56239	0.99989	0.02724	0.5848		-0.01239	0.56048	0.99996	-0.01998	0.57658		-0.03119	0.3922	0.99978	-0.03375	0.37111
NSUN3	NOP2/Sun RNA methyltransferase 3 [Source:HGNC Symbol;Acc:HGNC:26208]	GO:0008168, GO:0003723, GO:0016740, GO:0032259, GO:0005739, GO:0005759, GO:0000049, GO:0031167, GO:0016428, GO:0005762, GO:0070129, GO:0001510, GO:0002127	0.55885	0.02781	0.99837	0.15979	0.45371	0.99989	-0.03449	0.82163		-0.045	0.73211	0.99996	-0.17431	0.2586		-0.06353	0.71362	0.99978	-0.25056	0.14852
WDR60	WD repeat domain 60 [Source:HGNC Symbol;Acc:HGNC:21862]	GO:0005515, GO:0005929, GO:0005615, GO:0042995, GO:0030030, GO:0097546, GO:0005813, GO:0035735, GO:0097542, GO:0060271, GO:0000922, GO:0007018, GO:0045503, GO:0045504, GO:0005868, GO:0048704, GO:0042073, GO:0031021, GO:0000242, GO:0097014	-0.5037	0.02786	0.99837	-0.07037	0.73531	0.99989	0.06064	0.59494	0.99768	-0.09558	0.3677	0.99996	-0.09829	0.36809	0.7636	-0.01836	0.88274	0.99978	-0.14197	0.18524	0.82137
SLC66A2	solute carrier family 66 member 2 [Source:HGNC Symbol;Acc:HGNC:26188]	GO:0016020, GO:0016021, GO:0005829, GO:0005515, GO:0005802, GO:0005768, GO:0042147, GO:0045332	0.45744	0.02789	0.99837	0.3551	0.06327	0.99989	-0.06139	0.61467	0.99768	-0.11151	0.32819	0.99996	0.08855	0.4882		0.14711	0.31252	0.99978	0.23884	0.07412	0.64824
SNHG9	small nucleolar RNA host gene 9 [Source:HGNC Symbol;Acc:HGNC:33102]		0.44815	0.02795	0.99837	0.08456	0.64193	0.99989	-0.27085	0.03878	0.83214	0.05463	0.63373	0.99996	-0.02607	0.81981	0.94421	-0.10438	0.45765	0.99978	0.04329	0.72031	0.96809
S100A4	S100 calcium binding protein A4 [Source:HGNC Symbol;Acc:HGNC:10494]	GO:0005509, GO:0046914, GO:0005634, GO:0003723, GO:0046872, GO:0005615, GO:0005515, GO:0048471, GO:0042802, GO:0070062, GO:0062023, GO:0043123, GO:0005576, GO:0050786, GO:0001837, GO:0003779, GO:0048306, GO:0043005	0.50376	0.02806	0.99837	0.10579	0.5858	0.99989	-0.03088	0.77957	0.99768	0.14062	0.16573	0.99996	-0.20827	0.01057	0.20498	-0.12909	0.33793	0.99978	0.04722	0.64956	0.95903
CPTP	ceramide-1-phosphate transfer protein [Source:HGNC Symbol;Acc:HGNC:28116]	GO:0005737, GO:0120013, GO:0120009, GO:0005829, GO:0005634, GO:0016020, GO:0005886, GO:0005794, GO:0005768, GO:0010008, GO:0006869, GO:0008289, GO:0005640, GO:0006687, GO:0005543, GO:1902387, GO:1902388, GO:0035627, GO:0032691, GO:1900226, GO:0010507, GO:1902389	0.45475	0.02812	0.99837	0.091	0.63926	0.99989	-0.08376	0.5811	0.99768	0.09307	0.47686	0.99996	-0.20661	0.16621		-0.04188	0.80057	0.99978	-0.01858	0.90936	0.99391
ABCB11	ATP binding cassette subfamily B member 11 [Source:HGNC Symbol;Acc:HGNC:42]	GO:0016021, GO:0005524, GO:0042626, GO:0016887, GO:0015721, GO:0055085, GO:0016020, GO:0000166, GO:0005886, GO:0005768, GO:0016567, GO:0006631, GO:0016324, GO:0005515, GO:0035725, GO:0009986, GO:0055037, GO:0055038, GO:0070062, GO:0008559, GO:0042908, GO:0055091, GO:0005887, GO:0055088, GO:0006699, GO:0008206, GO:0042632, GO:0015432, GO:0006855, GO:0015722, GO:0005215, GO:0008554, GO:0015125, GO:…	-0.55816	0.02819	0.99837	-0.29116	0.15605	0.99989	0.04834	0.71391		-0.01429	0.88339	0.99996	-0.11611	0.43123		-0.27027	0.10427	0.99978	-0.221	0.19755
MAPK12	mitogen-activated protein kinase 12 [Source:HGNC Symbol;Acc:HGNC:6874]	GO:0005524, GO:0006468, GO:0004672, GO:0016301, GO:0016310, GO:0004707, GO:0000165, GO:0005634, GO:0005737, GO:0046872, GO:0000166, GO:0004674, GO:0016740, GO:0007049, GO:0005739, GO:0005515, GO:0000287, GO:0035556, GO:0010468, GO:0005654, GO:0005829, GO:0007165, GO:0007517, GO:0018105, GO:0007050, GO:0051149, GO:0045445, GO:0006975, GO:0010952, GO:0045786	0.48755	0.02819	0.99837	0.19089	0.32872	0.99989	-0.15733	0.31149		0.02109	0.87282	0.99996	0.06977	0.63178		0.1249	0.45965	0.99978	0.05835	0.73165
AP000845.1	novel transcript		-0.43526	0.02826	0.99837	-0.20065	0.18347	0.99989	0.02861	0.6489		0.01852	0.67883	0.99996	-0.03234	0.6643		-0.03123	0.7192	0.99978	-0.00613	0.95039
AL590822.3	novel transcript, antisense to MORN1		0.53739	0.02845	0.99837	-0.02721	0.86304	0.99989	-0.04088	0.61564		0.03556	0.60605	0.99996	0.03863	0.60611		-0.06787	0.2693	0.99978	-0.01883	0.81565
PSMB1	proteasome 20S subunit beta 1 [Source:HGNC Symbol;Acc:HGNC:9537]	GO:0004175, GO:0051603, GO:0005839, GO:0004298, GO:0005634, GO:0005737, GO:0005654, GO:0008233, GO:0006508, GO:0016787, GO:0005515, GO:0016032, GO:0000502, GO:0038095, GO:0005576, GO:0050852, GO:0005829, GO:0070062, GO:0000165, GO:0000209, GO:0002223, GO:0002479, GO:0006521, GO:0010498, GO:0010499, GO:0010972, GO:0016579, GO:0031145, GO:0031146, GO:0033209, GO:0038061, GO:0043161, GO:0043488, GO:…	0.42463	0.02847	0.99837	0.07686	0.67477	0.99989	-0.24543	0.02957	0.77929	0.03669	0.71676	0.99996	0.11636	0.41477	0.78741	0.04927	0.71693	0.99978	0.11206	0.3385	0.88492
HMGB1P27	high mobility group box 1 pseudogene 27 [Source:HGNC Symbol;Acc:HGNC:39118]		-0.56026	0.02868	0.99837	-0.08874	0.67904	0.99989	-0.0351	0.60503		-0.01826	0.72279	0.99996	-0.05319	0.42609		-0.04821	0.57947	0.99978	-0.06939	0.42522
DDR2	discoidin domain receptor tyrosine kinase 2 [Source:HGNC Symbol;Acc:HGNC:2731]	GO:0005524, GO:0016020, GO:0006468, GO:0005887, GO:0004672, GO:0007169, GO:0004714, GO:0004713, GO:0038062, GO:0016021, GO:0000166, GO:0016301, GO:0016740, GO:0016310, GO:0005886, GO:0018108, GO:0005925, GO:0015629, GO:0005515, GO:0031214, GO:0001503, GO:0030500, GO:0007165, GO:0007155, GO:0043235, GO:0046777, GO:0030198, GO:0051091, GO:0045860, GO:0048146, GO:0030199, GO:0005518, GO:0007275, GO:…	-0.43912	0.02875	0.99837	0.00574	0.97698	0.99989	0.08545	0.57657		0.08737	0.50584	0.99996	-0.23697	0.06074		-0.19205	0.19219	0.99978	-0.18143	0.18788	0.82168
AC025449.1	chromobox homolog 3 (CBX3) pseudogene		-0.54622	0.02883	0.99837	-0.26952	0.21054	0.99989	-0.15889	0.13187		-0.00426	0.96401	0.99996	-0.07036	0.59538		0.05647	0.722	0.99978	-0.06977	0.65428
LINC00672	long intergenic non-protein coding RNA 672 [Source:HGNC Symbol;Acc:HGNC:44353]	GO:0016020, GO:0016021	-0.53008	0.02891	0.99837	-0.26602	0.17331	0.99989	-0.04268	0.76563		0.01444	0.89912	0.99996	-0.04581	0.68712		-0.08279	0.5497	0.99978	-0.17063	0.20253
FDFT1	farnesyl-diphosphate farnesyltransferase 1 [Source:HGNC Symbol;Acc:HGNC:3629], farnesyl-diphosphate farnesyltransferase 1 [Source:NCBI gene (formerly Entrezgene);Acc:2222]	GO:0016021, GO:0016765, GO:0009058, GO:0016740, GO:0008610, GO:0004310, GO:0051996, GO:0016020, GO:0046872, GO:0005783, GO:0005789, GO:0006629, GO:0006694, GO:0006695, GO:0008202, GO:0008203, GO:0016126, GO:0003824, GO:0008152, GO:0005515, GO:0045540, GO:0019216, GO:0045338, GO:0043231	0.45704	0.02896	0.99837	0.06745	0.72605	0.99989	-0.0935	0.4248	0.99768	-0.00233	0.98226	0.99996	0.08867	0.43778	0.80529	-0.03651	0.78832	0.99978	0.01248	0.91816	0.99455
UBE2FP1	UBE2F pseudogene 1 [Source:HGNC Symbol;Acc:HGNC:44535]		-0.34797	0.02901	0.99837	-0.07436	0.61992	0.99989	-0.0075	0.7649		-0.00852	0.62971	0.99996	0.01523	0.58956
PIAS3	protein inhibitor of activated STAT 3 [Source:HGNC Symbol;Acc:HGNC:16861]	GO:0008270, GO:0005634, GO:0046872, GO:0016740, GO:0016925, GO:0005737, GO:0016607, GO:0005515, GO:0006357, GO:0005654, GO:0003712, GO:0008022, GO:0019899, GO:0019789, GO:0001085, GO:0061665, GO:0033235, GO:0033234, GO:0015459, GO:0047485, GO:0000122, GO:0009725, GO:0010628, GO:0010629, GO:0045671, GO:0045838, GO:0045892, GO:0071847, GO:0030425, GO:0045202	0.47176	0.02901	0.99837	0.13776	0.48309	0.99989	-0.05746	0.71214		0.07637	0.56204	0.99996	-0.0179	0.90509		0.2091	0.21125	0.99978	0.05197	0.75536
RNVU1-25	RNA, variant U1 small nuclear 25 [Source:HGNC Symbol;Acc:HGNC:54428]		0.46543	0.02914	0.99837	-0.06763	0.74065	0.99989	0.08143	0.5753	0.99768	0.11168	0.37084	0.99996	-0.51285	0	0.001	-0.2109	0.21368	0.99978	0.04747	0.65947	0.95956
PANK2	pantothenate kinase 2 [Source:HGNC Symbol;Acc:HGNC:15894]	GO:0005524, GO:0015937, GO:0004594, GO:0005634, GO:0005737, GO:0000166, GO:0016301, GO:0016740, GO:0016310, GO:0005829, GO:0005739, GO:0005758, GO:0015939, GO:0019217, GO:0090207, GO:1904251, GO:0007286, GO:0009060, GO:0051881, GO:0070584, GO:0016020, GO:0016021	-0.40511	0.02916	0.99837	-0.24243	0.17306	0.99989	-0.11437	0.42473	0.99768	-0.099	0.43508	0.99996	-0.25062	0.07624		-0.12147	0.44198	0.99978	-0.21739	0.17134	0.80898
PLPP1	phospholipid phosphatase 1 [Source:HGNC Symbol;Acc:HGNC:9228]	GO:0005886, GO:0006644, GO:0006629, GO:0008195, GO:0016020, GO:0016021, GO:0007165, GO:0016787, GO:0005901, GO:0019216, GO:0000810, GO:0016324, GO:0045121, GO:0042392, GO:0042577, GO:0106235, GO:0006670, GO:0006672, GO:0046839, GO:0005515, GO:0005887, GO:0070062, GO:0008285, GO:0016791, GO:0007205, GO:0030148, GO:0030518, GO:0030521, GO:0016311	0.49488	0.02925	0.99837	0.27308	0.18447	0.99989	-0.02913	0.84942		0.07999	0.52921	0.99996	0.15029	0.32675		0.11173	0.51878	0.99978	0.0269	0.87525
AL034370.1	RNA-binding region (RNP1, RRM) containing 2 (RNPC2) pseudogene		-0.39284	0.02944	0.99837	-0.15114	0.29896	0.99989	0.00331	0.94309		0.01035	0.78283	0.99996	0.00715	0.91081		-0.00299	0.96961	0.99978	0.01174	0.8866
AVIL	advillin [Source:HGNC Symbol;Acc:HGNC:14188]	GO:0051015, GO:0003779, GO:0007010, GO:0005737, GO:0005856, GO:0005925, GO:0030054, GO:0042995, GO:0043005, GO:0030424, GO:0030027, GO:0005515, GO:0051693, GO:0005546, GO:0060271, GO:0007015, GO:0015629, GO:0051016, GO:0007399, GO:0005884, GO:0010592, GO:0008154, GO:0051014, GO:0010976, GO:0071933, GO:1900480	-0.55748	0.02948	0.99837	-0.51086	0.01677	0.99989	0.08287	0.52086		-0.00233	0.98029	0.99996	-0.09829	0.39509		0.02487	0.86465	0.99978	-0.01626	0.9125
RPRD1B	regulation of nuclear pre-mRNA domain containing 1B [Source:HGNC Symbol;Acc:HGNC:16209]	GO:0005634, GO:0005654, GO:0005515, GO:0042802, GO:0070940, GO:0045944, GO:0008284, GO:0042795, GO:0000993, GO:0016591, GO:0010564, GO:0031124	-0.47149	0.02953	0.99837	-0.25452	0.19801	0.99989	0.05517	0.70406	0.99768	0.05575	0.66276	0.99996	-0.11137	0.41316		0.12674	0.40259	0.99978	-0.12518	0.39316	0.90654
SEPTIN14P19	septin 14 pseudogene 19 [Source:HGNC Symbol;Acc:HGNC:51707]		-0.52806	0.02961	0.99837	-0.38392	0.04219	0.99989	-0.01899	0.77836		-0.03667	0.43559	0.99996	-0.03123	0.68344		-0.05839	0.49787	0.99978	-0.04434	0.61665
CEBPZOS	CEBPZ opposite strand [Source:HGNC Symbol;Acc:HGNC:49288]	GO:0016020, GO:0016021, GO:0005739, GO:0031966	-0.50181	0.02961	0.99837	-0.22147	0.27809	0.99989	0.06776	0.64912	0.99768	-0.06597	0.60318	0.99996	-0.01601	0.91527		0.05733	0.73185	0.99978	-0.02125	0.8974
AC018737.2	TEC		-0.55392	0.02963	0.99837	-0.09087	0.66626	0.99989	0.07922	0.52339		0.00367	0.96784	0.99996	-0.16235	0.19742		-0.01985	0.89863	0.99978	-0.07078	0.65496
AL136366.1	novel transcript		0.55604	0.02963	0.99837	0.01719	0.93553	0.99989	0.08568	0.47131		-0.03277	0.68051	0.99996	0.00213	0.97811		0.00815	0.93165	0.99978	0.09229	0.41066
MTND4P12	MT-ND4 pseudogene 12 [Source:HGNC Symbol;Acc:HGNC:42199]		-0.55532	0.02979	0.99837	-0.39065	0.06773	0.99989	0.2082	0.12965	0.96244	0.23818	0.05198	0.99996	0.08104	0.5559		0.06781	0.67173	0.99978	-0.19989	0.18786	0.82168
SMARCA4	SWI/SNF related, matrix associated, actin dependent regulator of chromatin, subfamily a, member 4 [Source:HGNC Symbol;Acc:HGNC:11100]	GO:0006355, GO:0005634, GO:0005524, GO:0005515, GO:0016887, GO:0016817, GO:0042393, GO:0043044, GO:0016514, GO:0000166, GO:0016787, GO:0004386, GO:0051091, GO:0045944, GO:0045893, GO:0003723, GO:0016020, GO:0006325, GO:0000790, GO:0005615, GO:0005730, GO:0007399, GO:0008134, GO:0003677, GO:0005654, GO:0032991, GO:0047485, GO:0003713, GO:0000122, GO:1904837, GO:0045892, GO:0000978, GO:0006337, GO:…	-0.41481	0.02979	0.99837	-0.2095	0.23868	0.99989	0.26829	0.00253	0.3034	0.12184	0.15491	0.99996	-0.10563	0.21327	0.66318	0.00275	0.98129	0.99978	-0.11591	0.17445	0.80898
LINC01744	long intergenic non-protein coding RNA 1744 [Source:HGNC Symbol;Acc:HGNC:52532]		-0.5389	0.0298	0.99837	-0.12908	0.52867	0.99989	0.04407	0.68682		0.01945	0.80931	0.99996	0.00247	0.98243		-0.08883	0.456	0.99978	-0.05515	0.67265
RHOF	ras homolog family member F, filopodia associated [Source:HGNC Symbol;Acc:HGNC:15703]	GO:0005525, GO:0003924, GO:0007264, GO:0005737, GO:0016020, GO:0000166, GO:0005886, GO:0005856, GO:0043231, GO:0019901, GO:0031410, GO:0005829, GO:0070062, GO:0051056, GO:0016477, GO:0007015, GO:0005938, GO:0008360, GO:0030036, GO:0043312, GO:0030865, GO:0032956, GO:0042995, GO:0030667	0.51754	0.0299	0.99837	0.16856	0.42792	0.99989	0.17913	0.24786		0.3201	0.01505	0.99996	0.16222	0.28282		-0.04207	0.80446	0.99978	0.04168	0.80973
ZNF587	zinc finger protein 587 [Source:HGNC Symbol;Acc:HGNC:30955]	GO:0006355, GO:0003676, GO:0005634, GO:0046872, GO:0003677, GO:0005515	-0.46968	0.03001	0.99837	-0.16009	0.41785	0.99989	0.05684	0.69464	0.99768	0.03068	0.80988	0.99996	-0.26003	0.05428		-0.06736	0.65277	0.99978	-0.25033	0.085	0.69017
RPL34P22	ribosomal protein L34 pseudogene 22 [Source:HGNC Symbol;Acc:HGNC:36454]		-0.48895	0.03026	0.99837	-0.11706	0.52054	0.99989	0.07814	0.56721		-0.06893	0.47615	0.99996	0.05828	0.61413		0.04723	0.72299	0.99978	-0.03971	0.76154
GORASP2	golgi reassembly stacking protein 2 [Source:HGNC Symbol;Acc:HGNC:17500]	GO:0005515, GO:0016020, GO:0005794, GO:0005783, GO:0005789, GO:0000139, GO:0030154, GO:0007283, GO:0007030, GO:0034976, GO:0006996, GO:0070925, GO:0061951	0.44215	0.03043	0.99837	0.06692	0.72796	0.99989	-0.14229	0.30153	0.99768	-0.02747	0.81735	0.99996	-0.00025	0.9985		-0.00935	0.95138	0.99978	0.01759	0.90427	0.99376
RPH3A	rabphilin 3A [Source:HGNC Symbol;Acc:HGNC:17056]	GO:0006886, GO:0046872, GO:0017137, GO:0016020, GO:0015031, GO:0005886, GO:0031410, GO:0030054, GO:0042995, GO:0005515, GO:0045202, GO:0045211, GO:0008289, GO:0005544, GO:0005509, GO:0030672, GO:0043197, GO:0005829, GO:0043005, GO:0005794, GO:0008270, GO:0044877, GO:0005546, GO:0008021, GO:0032991, GO:0030141, GO:0019898, GO:0008430, GO:0042301, GO:0070679, GO:1901981, GO:0061669	-0.53887	0.03045	0.99837	0.11777	0.585	0.99989	0.09895	0.52443	0.99768	-0.4673	0.00016	0.36361	-0.08555	0.5785		0.32135	0.06288	0.99978	-0.00692	0.96758
SLC24A3	solute carrier family 24 member 3 [Source:HGNC Symbol;Acc:HGNC:10977]	GO:0016021, GO:0005886, GO:0006811, GO:0055085, GO:0008273, GO:0010629, GO:0010628, GO:0016020, GO:0015293, GO:0006813, GO:0015297, GO:0006814, GO:0006816, GO:0098656, GO:0005887, GO:0150104, GO:0006874, GO:0070588, GO:0071805, GO:0005262, GO:0035725, GO:0044214, GO:0071944, GO:0030282	-0.47684	0.03061	0.99837	-0.16834	0.39562	0.99989	0.05747	0.669		0.05759	0.58633	0.99996	0.07456	0.62251		0.00297	0.9861	0.99978	-0.26755	0.11519
TNRC18	trinucleotide repeat containing 18 [Source:HGNC Symbol;Acc:HGNC:11962]	GO:0003682, GO:0005654, GO:0005829, GO:0005739, GO:0031965	-0.4181	0.03074	0.99837	-0.16714	0.36344	0.99989	0.0452	0.73587	0.99768	-0.14449	0.23668	0.99996	-0.22914	0.08748		-0.14187	0.34984	0.99978	-0.15873	0.27809	0.86131
PLA2G4F	phospholipase A2 group IVF [Source:HGNC Symbol;Acc:HGNC:27396]	GO:0005509, GO:0004620, GO:0009395, GO:0005737, GO:0016020, GO:0046872, GO:0005886, GO:0016787, GO:0005739, GO:0006629, GO:0004623, GO:0102567, GO:0102568, GO:0016042, GO:0005829, GO:0005544, GO:0031982, GO:0047498, GO:0036148, GO:0036149, GO:0036150, GO:0036151, GO:0036152, GO:0006644, GO:0046475, GO:0032587, GO:0004622, GO:0001516, GO:0015908, GO:0050482, GO:0071236, GO:0071407	0.47951	0.03081	0.99837	0.01689	0.89192	0.99989	-0.07598	0.5552		-0.08299	0.38863	0.99996	-0.05106	0.20381		0.02565	0.74267	0.99978	-0.0368	0.56447
TRNT1	tRNA nucleotidyl transferase 1 [Source:HGNC Symbol;Acc:HGNC:17341]	GO:0003723, GO:0006396, GO:0000166, GO:0005524, GO:0016740, GO:0008033, GO:0005739, GO:0016779, GO:0000049, GO:0005654, GO:0005759, GO:0005622, GO:1990180, GO:0034062, GO:0052927, GO:0052928, GO:0052929, GO:0001680, GO:0042780	-0.45729	0.03095	0.99837	-0.21243	0.25534	0.99989	0.136	0.38175		0.04203	0.73984	0.99996	-0.09311	0.54599		-0.19468	0.26158	0.99978	-0.05495	0.74991
SCRG1	stimulator of chondrogenesis 1 [Source:HGNC Symbol;Acc:HGNC:17036]	GO:0005576, GO:0005515, GO:0005794, GO:0007399, GO:0005615, GO:0005737, GO:0044306, GO:0097168	-0.54834	0.03129	0.99837	-0.49736	0.02064	0.99989	0.06111	0.65367		0.11927	0.26783	0.99996	-0.08031	0.59427		-0.26657	0.12175	0.99978	-0.17926	0.28131
RAB4A	RAB4A, member RAS oncogene family [Source:HGNC Symbol;Acc:HGNC:9781]	GO:0005525, GO:0003924, GO:0032482, GO:0005737, GO:0016020, GO:0006886, GO:0015031, GO:0000166, GO:0005886, GO:0005768, GO:0030100, GO:0012505, GO:0005515, GO:0048471, GO:0001671, GO:0019905, GO:0035255, GO:0051117, GO:0007264, GO:0032781, GO:0005829, GO:0032593, GO:0043231, GO:0055037, GO:0098837, GO:0098993, GO:0055038, GO:0031901, GO:0070062, GO:0019003, GO:0031982, GO:0006661, GO:0030659, GO:…	0.47552	0.03132	0.99837	0.28671	0.1546	0.99989	-0.22039	0.1244	0.96244	-0.00186	0.98816	0.99996	-0.08182	0.54705		0.08614	0.57299	0.99978	0.00902	0.94844	0.99763
DTNB	dystrobrevin beta [Source:HGNC Symbol;Acc:HGNC:3058]	GO:0008270, GO:0005737, GO:0046872, GO:0005515, GO:0005886, GO:0045202, GO:0099536	-0.47842	0.03137	0.99837	-0.22163	0.28185	0.99989	-0.13656	0.33554	0.99768	-0.27669	0.02318	0.99996	-0.01904	0.88123		0.01978	0.89174	0.99978	-0.16259	0.24037	0.84906
MTRNR2L8	MT-RNR2 like 8 [Source:HGNC Symbol;Acc:HGNC:37165]	GO:0005737, GO:0005576, GO:2000272, GO:1900118, GO:0048019	-0.46706	0.03138	0.99837	-0.0909	0.64738	0.99989	0.6013	0	0.00017	0.06489	0.62199	0.99996	0.02148	0.861	0.95573	0.06776	0.64367	0.99978	0.05673	0.67287	0.95956
RASSF7	Ras association domain family member 7 [Source:HGNC Symbol;Acc:HGNC:1166]	GO:0007165, GO:0070507, GO:0005737, GO:0005856, GO:0006915, GO:0005515, GO:0034451, GO:0005815	0.46028	0.03149	0.99837	0.3375	0.084	0.99989	-0.10995	0.41541	0.99768	-0.09927	0.40714	0.99996	-0.11157	0.42614		0.0445	0.7751	0.99978	-0.1721	0.26798	0.85658
NAPEPLD	N-acyl phosphatidylethanolamine phospholipase D [Source:HGNC Symbol;Acc:HGNC:21683]	GO:0008270, GO:0070290, GO:0005634, GO:0016020, GO:0046872, GO:0005829, GO:0005794, GO:0016787, GO:0005768, GO:0006629, GO:0016042, GO:0000139, GO:0005769, GO:0031901, GO:0005654, GO:0005737, GO:0042802, GO:0009395, GO:0070062, GO:0005635, GO:0050729, GO:0001523, GO:0090336, GO:0042622, GO:0001659, GO:0070292, GO:0043227, GO:0102200, GO:0048874, GO:0070291, GO:0004620, GO:0006644, GO:0007568, GO:…	-0.47755	0.03155	0.99837	-0.10784	0.59183	0.99989	0.09281	0.52307		0.13563	0.24135	0.99996	-0.22795	0.1395		-0.1324	0.44566	0.99978	-0.24595	0.15665
TENM4	teneurin transmembrane protein 4 [Source:HGNC Symbol;Acc:HGNC:29945]	GO:0016021, GO:0007165, GO:0005634, GO:0005737, GO:0016020, GO:0005886, GO:0007275, GO:0030154, GO:0042995, GO:0042803, GO:0005515, GO:0043005, GO:0048666, GO:0031641, GO:0031643, GO:0007157, GO:0046982, GO:0048714, GO:2000543, GO:0050839, GO:0042802, GO:0001702, GO:0032289, GO:0060038, GO:0060912, GO:0005887	-0.54944	0.0316	0.99837	-0.0573	0.78932	0.99989	-0.00763	0.89749		0.02771	0.58177	0.99996	-0.08304	0.31152		-0.06529	0.52757	0.99978	-0.10501	0.27556
PRSS23	serine protease 23 [Source:HGNC Symbol;Acc:HGNC:14370]	GO:0006508, GO:0004252, GO:0008233, GO:0016787, GO:0005576, GO:0005515, GO:0008236, GO:0070062, GO:0044267, GO:0043687, GO:0005788, GO:0005634	0.5098	0.03163	0.99837	0.37105	0.07347	0.99989	-0.21372	0.15793		-0.21469	0.10085	0.99996	-0.00375	0.97948		-0.13563	0.40538	0.99978	0.06351	0.70901
HIGD1A	HIG1 hypoxia inducible domain family member 1A [Source:HGNC Symbol;Acc:HGNC:29527]	GO:0016020, GO:0016021, GO:0005654, GO:0055114, GO:0005739, GO:0005743, GO:0031966, GO:0070469, GO:0043066, GO:0061418, GO:0097250, GO:0032991, GO:0042149, GO:0071456, GO:0071902, GO:0090201, GO:0005634	0.47751	0.03166	0.99837	0.05758	0.77697	0.99989	-0.01485	0.91859	0.99768	0.11964	0.3434	0.99996	0.13412	0.31181		0.05742	0.70588	0.99978	0.07174	0.61984	0.95726
DOCK4	dedicator of cytokinesis 4 [Source:HGNC Symbol;Acc:HGNC:19192]	GO:0005085, GO:0005096, GO:0007264, GO:0043547, GO:0005515, GO:1904754, GO:0005737, GO:0016020, GO:0005794, GO:0005730, GO:0005829, GO:0005886, GO:0042995, GO:0017124, GO:0030971, GO:0060326, GO:0030676, GO:0030165, GO:0048365, GO:1904694, GO:0032420, GO:0032421	-0.47466	0.03173	0.99837	-0.16173	0.41725	0.99989	0.13153	0.35812		0.05402	0.61744	0.99996	-0.10096	0.5113		0.05111	0.76521	0.99978	0.04166	0.80507
C8orf34	chromosome 8 open reading frame 34 [Source:HGNC Symbol;Acc:HGNC:30905]		-0.53934	0.03181	0.99837	-0.13951	0.5023	0.99989	0.03222	0.76334		-0.01364	0.85349	0.99996	-0.05793	0.61828		-0.00729	0.95849	0.99978	-0.06395	0.6517
AP2A1	adaptor related protein complex 2 subunit alpha 1 [Source:HGNC Symbol;Acc:HGNC:561]	GO:0006886, GO:0016192, GO:0030117, GO:0015031, GO:0030131, GO:0035615, GO:0072583, GO:0030122, GO:0016020, GO:0005886, GO:0006897, GO:0005905, GO:0005515, GO:0005829, GO:0060071, GO:0019886, GO:0006895, GO:0061024, GO:0048013, GO:0030666, GO:0006898, GO:0034383, GO:0036020, GO:0140312, GO:0050690, GO:0019901, GO:0032802, GO:0030669, GO:0045334, GO:0050750, GO:1900126, GO:0030130, GO:0008022, GO:…	-0.44672	0.03181	0.99837	-0.22714	0.23479	0.99989	0.18946	0.2075	0.99718	0.00153	0.99072	0.99996	-0.08506	0.57834		0.1305	0.45195	0.99978	-0.184	0.28273
ARHGEF17	Rho guanine nucleotide exchange factor 17 [Source:HGNC Symbol;Acc:HGNC:21726]	GO:0005515, GO:0005085, GO:0005089, GO:0005829, GO:0051056, GO:0007186, GO:0030036, GO:0043065	0.42445	0.03187	0.99837	0.20048	0.28054	0.99989	0.1138	0.4381	0.99768	0.01502	0.90753	0.99996	0.25056	0.10341		0.04265	0.80587	0.99978	0.15405	0.37258
AL139424.3	novel transcript		-0.51961	0.03193	0.99837	-0.22247	0.25224	0.99989	0.02214	0.84943		0.0183	0.83678	0.99996	-0.03583	0.78054		-0.11764	0.42718	0.99978	-0.10091	0.50041
NCSTN	nicastrin [Source:HGNC Symbol;Acc:HGNC:17091]	GO:0016021, GO:0016485, GO:0005515, GO:0016020, GO:0006508, GO:0005765, GO:0005925, GO:0031410, GO:0042470, GO:0030659, GO:0007219, GO:0005886, GO:0005887, GO:0070062, GO:0044267, GO:0010008, GO:0043312, GO:0048013, GO:0035577, GO:0035333, GO:0043065, GO:0005783, GO:0005794, GO:0042982, GO:0051117, GO:0031293, GO:0070765, GO:0070851, GO:0006509, GO:0007220, GO:0034205, GO:0042987, GO:0043085, GO:…	0.47543	0.03199	0.99837	0.02686	0.89714	0.99989	-0.19185	0.2094		0.06321	0.62727	0.99996	0.40933	0.00731		-0.02248	0.89711	0.99978	0.24843	0.14734
DDX10	DEAD-box helicase 10 [Source:HGNC Symbol;Acc:HGNC:2735]	GO:0005524, GO:0003676, GO:0003723, GO:0000166, GO:0016787, GO:0003724, GO:0004386, GO:0005634, GO:0006364, GO:0097065	-0.41009	0.0321	0.99837	-0.25059	0.13601	0.99989	-0.01462	0.89704	0.99768	0.00089	0.99326	0.99996	0.03233	0.80951		-0.0606	0.70299	0.99978	-0.04595	0.75154	0.97132
FAM50B	family with sequence similarity 50 member B [Source:HGNC Symbol;Acc:HGNC:18789]	GO:0005634, GO:0005515, GO:0006325	0.50201	0.03235	0.99837	0.22432	0.29416	0.99989	-0.13812	0.37645		-0.0084	0.94915	0.99996	-0.05026	0.72436		-0.09945	0.54701	0.99978	-0.08267	0.62135
TUBG2	tubulin gamma 2 [Source:HGNC Symbol;Acc:HGNC:12419]	GO:0005525, GO:0007017, GO:0005874, GO:0003924, GO:0007020, GO:0031122, GO:0000930, GO:0005737, GO:0000166, GO:0005856, GO:0005815, GO:0005634, GO:0000226, GO:0005813, GO:0005819, GO:0005829, GO:0000278, GO:0005200, GO:0005198, GO:0007052, GO:0000070, GO:0000212, GO:0015630, GO:0000242, GO:0005876, GO:0005881	0.47948	0.03248	0.99837	0.15694	0.4471	0.99989	-0.32396	0.01414	0.60519	-0.07202	0.54082	0.99996	-0.15737	0.29307		-0.11706	0.47631	0.99978	-0.28451	0.08886
SIGIRR	single Ig and TIR domain containing [Source:HGNC Symbol;Acc:HGNC:30575]	GO:0005515, GO:0007165, GO:0016020, GO:0016021, GO:0005886, GO:0071345, GO:0001960, GO:0006953, GO:0031665, GO:0043433, GO:0045079	0.44463	0.03256	0.99837	-0.04531	0.81757	0.99989	0.15652	0.2121	0.99757	0.12055	0.29563	0.99996	0.07938	0.57763		0.03268	0.84005	0.99978	0.34398	0.02122	0.46507
MAL	mal, T cell differentiation protein [Source:HGNC Symbol;Acc:HGNC:6817]	GO:0016020, GO:0016021, GO:0005783, GO:0006915, GO:0016324, GO:0045121, GO:0030154, GO:0005515, GO:0008289, GO:0019911, GO:0002175, GO:0042552, GO:0098737, GO:1902043, GO:0019898, GO:0044853, GO:0120003, GO:0016505, GO:0007417, GO:0001766, GO:0045176	0.53271	0.03256	0.99837	0.16309	0.37674	0.99989	0.05268	0.32803		0.00093	0.97514	0.99996	-0.01773	0.53597		0.02878	0.62518	0.99978	-0.02197	0.54547
AL031708.1	novel protein	GO:0005634, GO:0003682	-0.53549	0.03291	0.99837	-0.2856	0.18539	0.99989	-0.03236	0.80118		-0.02588	0.79435	0.99996	-0.00154	0.99135		0.1724	0.30264	0.99978	-0.08881	0.59137
LPL	lipoprotein lipase [Source:HGNC Symbol;Acc:HGNC:6677]	GO:0052689, GO:0006629, GO:0004465, GO:0005576, GO:0004806, GO:0005515, GO:0005615, GO:0042632, GO:0050729, GO:0070328, GO:0032731, GO:0032755, GO:1904469, GO:0010744, GO:0016020, GO:0046872, GO:0005886, GO:0016787, GO:0006631, GO:0016042, GO:0042803, GO:0034361, GO:0042627, GO:0008201, GO:0008970, GO:0052739, GO:0052740, GO:0005509, GO:0017129, GO:0009409, GO:0009617, GO:0019432, GO:0019433, GO:…	-0.49612	0.03297	0.99837	-0.08164	0.69744	0.99989	0.16384	0.13867		0.15577	0.06909	0.99996	0.14055	0.36192		0.33479	0.05402	0.99978	0.08878	0.6109
DDIT4	DNA damage inducible transcript 4 [Source:HGNC Symbol;Acc:HGNC:24944]	GO:0005737, GO:0009968, GO:0005829, GO:0006915, GO:0005739, GO:0071889, GO:0001666, GO:0032007, GO:0032984, GO:0042771, GO:0045820, GO:0071549, GO:0072593, GO:0051607, GO:0007420, GO:0030182, GO:0005622, GO:0032006, GO:0001764, GO:0048011, GO:1902532, GO:0033137, GO:0010801, GO:1901216	0.43058	0.03299	0.99837	0.29411	0.11727	0.99989	-0.00285	0.98544	0.99862	0.16391	0.15171	0.99996	0.03009	0.78244	0.93251	-0.18121	0.22117	0.99978	-0.0828	0.63518	0.95764
MORC4	MORC family CW-type zinc finger 4 [Source:HGNC Symbol;Acc:HGNC:23485]	GO:0008270, GO:0005634, GO:0046872, GO:0005654, GO:0005515	-0.52745	0.03313	0.99837	-0.23357	0.27563	0.99989	0.13064	0.36258	0.99768	0.09258	0.46788	0.99996	-0.1877	0.17752		0.06062	0.71977	0.99978	-0.14756	0.38152
ADCY6	adenylate cyclase 6 [Source:HGNC Symbol;Acc:HGNC:237]	GO:0005886, GO:0035556, GO:0009190, GO:0004016, GO:0006171, GO:0016849, GO:0016020, GO:0016021, GO:0046872, GO:0000166, GO:0005524, GO:0005929, GO:0016829, GO:0042995, GO:0005515, GO:0005887, GO:0032420, GO:0007186, GO:0007193, GO:0031226, GO:0007189, GO:0019901, GO:0097746, GO:0010977, GO:0005080, GO:0003091, GO:0007190, GO:0007212, GO:0034199, GO:0035811, GO:0071377, GO:0071380, GO:0071870, GO:…	-0.48905	0.03315	0.99837	-0.27492	0.17512	0.99989	0.01508	0.92273		-0.0332	0.80094	0.99996	0.09752	0.52716		0.21853	0.20802	0.99978	0.0742	0.67078
RPL35P6	ribosomal protein L35 pseudogene 6 [Source:HGNC Symbol;Acc:HGNC:35520]		-0.46785	0.03324	0.99837	-0.2317	0.19741	0.99989	-0.03427	0.57226		0.0175	0.73437	0.99996	-0.05414	0.63723		-0.0418	0.76057	0.99978	-0.10144	0.45482
ATP6V0A4	ATPase H+ transporting V0 subunit a4 [Source:HGNC Symbol;Acc:HGNC:866]	GO:0015078, GO:1902600, GO:0033179, GO:0000220, GO:0016020, GO:0016021, GO:0005886, GO:0006811, GO:0005768, GO:0005765, GO:0016324, GO:0005903, GO:0016471, GO:0045177, GO:0005515, GO:0070062, GO:0034220, GO:0010008, GO:0030670, GO:0008286, GO:0033572, GO:0090383, GO:0051117, GO:0007605, GO:0001503, GO:0006885, GO:0007588, GO:0046961, GO:0007035, GO:0031526	0.49802	0.03324	0.99837	0.43048	0.04172	0.99989	-0.12281	0.42975		0.09165	0.48136	0.99996	0.11731	0.36015		0.10275	0.48779	0.99978	0.11299	0.40674	0.91422
MT1F	metallothionein 1F [Source:HGNC Symbol;Acc:HGNC:7398]	GO:0046872, GO:0005634, GO:0005737, GO:0008270, GO:0005515, GO:0045926, GO:0006882, GO:0010273, GO:0071276, GO:0071280, GO:0071294	0.51485	0.03339	0.99837	0.34764	0.10514	0.99989	0.16458	0.26208		0.17751	0.13226	0.99996	0.22557	0.10259		0.31542	0.04967	0.99978	0.21714	0.13706	0.77795
DLD	dihydrolipoamide dehydrogenase [Source:HGNC Symbol;Acc:HGNC:2898]	GO:0050660, GO:0055114, GO:0016491, GO:0045454, GO:0004148, GO:0016668, GO:0005634, GO:0000166, GO:0005654, GO:0005929, GO:0031514, GO:0005739, GO:0005759, GO:0031410, GO:0042995, GO:0005515, GO:0043544, GO:0051287, GO:0006086, GO:0006103, GO:0006120, GO:0006508, GO:0007369, GO:0007568, GO:0009106, GO:0042391, GO:0048240, GO:0051068, GO:0001669, GO:0043159, GO:0045252, GO:0045254, GO:0006554, GO:…	0.41295	0.03355	0.99837	0.11941	0.53156	0.99989	0.08025	0.57337	0.99768	0.10181	0.419	0.99996	0.06652	0.6006		-0.0388	0.79355	0.99978	0.12994	0.34257	0.88867
TSPAN18	tetraspanin 18 [Source:HGNC Symbol;Acc:HGNC:20660]	GO:0016021, GO:0016020, GO:0005887	-0.48446	0.03359	0.99837	-0.56347	0.00805	0.99989	0.05708	0.54738		0.12329	0.12475	0.99996	0.25817	0.09118		0.1865	0.27998	0.99978	0.10997	0.52599
FAM131A	family with sequence similarity 131 member A [Source:HGNC Symbol;Acc:HGNC:28308]		0.51875	0.03373	0.99837	0.44652	0.03578	0.99989	-0.20742	0.17971		-0.03282	0.79685	0.99996	0.02326	0.88021		-0.0298	0.86378	0.99978	0.32478	0.05738
RAMP2-AS1	RAMP2 antisense RNA 1 [Source:HGNC Symbol;Acc:HGNC:44358]		-0.46419	0.03378	0.99837	-0.0506	0.78696	0.99989	-0.19033	0.19117		-0.23516	0.0376	0.99996	-0.0461	0.66891		-0.02071	0.87735	0.99978	-0.01076	0.93671
FAM3D	FAM3 metabolism regulating signaling molecule D [Source:HGNC Symbol;Acc:HGNC:18665]	GO:0070093, GO:0016020, GO:0016021, GO:0007165, GO:0005576, GO:0005125, GO:0005615, GO:0046676	0.4683	0.03391	0.99837	0.676	0.00089	0.99989	-0.16665	0.27978		0.06536	0.61023	0.99996	-0.01688	0.88956		-0.05483	0.69972	0.99978	-0.03602	0.8055
AC012676.4	novel transcript, sense intronic with DNAJA3		-0.53793	0.03398	0.99837	-0.25998	0.22796	0.99989	0.07031	0.57389		-0.05779	0.48856	0.99996	-0.001	0.99273		-0.10281	0.40382	0.99978	-0.01974	0.88361
SUSD4	sushi domain containing 4 [Source:HGNC Symbol;Acc:HGNC:25470]	GO:0016020, GO:0016021, GO:0005576, GO:0002376, GO:0045087, GO:0006958, GO:0030449, GO:0045957, GO:0045959	0.45782	0.03399	0.99837	0.023	0.89771	0.99989	0.09994	0.52304		0.07968	0.54293	0.99996	0.18387	0.23314		0.0555	0.74931	0.99978	-0.0117	0.9463
LMOD1	leiomodin 1 [Source:HGNC Symbol;Acc:HGNC:6647]	GO:0003779, GO:0005523, GO:0051694, GO:0006936, GO:0005737, GO:0005829, GO:0005856, GO:0030017, GO:0030016, GO:0007015, GO:0016020, GO:0005884, GO:0030838, GO:0030239, GO:0005865, GO:0045010	-0.53845	0.03406	0.99837	0.14815	0.48496	0.99989	0.04226	0.4878		0.00992	0.79242	0.99996	-0.00224	0.96393		-0.00073	0.99006	0.99978	-0.00105	0.98621
LINC00924	long intergenic non-protein coding RNA 924 [Source:HGNC Symbol;Acc:HGNC:27081]		-0.48525	0.03418	0.99837	-0.17135	0.35302	0.99989	-0.04333	0.5838		-0.01538	0.79983	0.99996	-0.13169	0.17901		0.03488	0.78792	0.99978	-0.16753	0.15383
OTUD6B	OTU deubiquitinase 6B [Source:HGNC Symbol;Acc:HGNC:24281]	GO:0008233, GO:0008234, GO:0036459, GO:0006508, GO:0016787, GO:0016579, GO:0004843, GO:0043248, GO:0008283, GO:0016281	-0.4748	0.0342	0.99837	-0.23099	0.24883	0.99989	-0.00213	0.98793	0.99874	-0.1093	0.38518	0.99996	-0.29096	0.03429		-0.08438	0.58456	0.99978	-0.30684	0.0409	0.55482
ITSN1	intersectin 1 [Source:HGNC Symbol;Acc:HGNC:6183]	GO:0005515, GO:0005509, GO:0005634, GO:0005737, GO:0016020, GO:0015031, GO:0046872, GO:0005886, GO:0006887, GO:0005768, GO:0035556, GO:0031410, GO:0030054, GO:0042995, GO:0005085, GO:0012505, GO:0045202, GO:0043005, GO:0016032, GO:0055037, GO:0030027, GO:0006897, GO:0005905, GO:0005829, GO:0051056, GO:0005635, GO:0060090, GO:0007186, GO:0070064, GO:0061024, GO:0048013, GO:0043065, GO:0016197, GO:…	-0.4511	0.03431	0.99837	-0.20474	0.29479	0.99989	0.09857	0.52835	0.99768	-0.03066	0.79769	0.99996	0.07096	0.57591		0.08601	0.55467	0.99978	0.1143	0.39088	0.90521
MMP24OS	MMP24 opposite strand [Source:HGNC Symbol;Acc:HGNC:44421]		0.45712	0.03431	0.99837	0.2957	0.13576	0.99989	-0.12969	0.28084	0.99768	-0.06304	0.56176	0.99996	0.03894	0.79626		0.08598	0.6114	0.99978	-0.17425	0.29439
DOCK9-DT	DOCK9 divergent transcript [Source:HGNC Symbol;Acc:HGNC:43696]		0.44693	0.03432	0.99837	0.13657	0.29902	0.99989	0.08695	0.32502		0.02799	0.63672	0.99996	-0.03429	0.78901		-0.11767	0.43195	0.99978	0.04484	0.78014
MYO18A	myosin XVIIIA [Source:HGNC Symbol;Acc:HGNC:31104]	GO:0003677, GO:0005524, GO:0005515, GO:0051015, GO:0003774, GO:0016459, GO:0006259, GO:0008094, GO:0003723, GO:0005737, GO:0016020, GO:0000166, GO:0005856, GO:0005794, GO:0030054, GO:0045202, GO:0009986, GO:0000139, GO:0150051, GO:0005802, GO:0016477, GO:0043066, GO:0050714, GO:0007030, GO:0005793, GO:0043030, GO:0043531, GO:0031032, GO:0042641, GO:1903028, GO:0048194, GO:0090161, GO:0090164, GO:…	-0.44898	0.03434	0.99837	-0.20673	0.29483	0.99989	0.40026	0.00054	0.16242	0.00211	0.98406	0.99996	-0.04166	0.76054		-0.0051	0.97423	0.99978	0.05249	0.71978	0.96809
GPD1L	glycerol-3-phosphate dehydrogenase 1 like [Source:HGNC Symbol;Acc:HGNC:28956]	GO:0055114, GO:0006072, GO:0009331, GO:0051287, GO:0016616, GO:0004367, GO:0046168, GO:0005975, GO:0016491, GO:0042803, GO:0060373, GO:0002027, GO:0005737, GO:0005829, GO:0070062, GO:0017080, GO:0044325, GO:2000649, GO:0005886, GO:0006654, GO:0033137, GO:2000010, GO:0086005, GO:0010765, GO:0006734, GO:0019674, GO:0090038, GO:0016020	0.48106	0.03442	0.99837	0.18609	0.35493	0.99989	-0.06564	0.67274		-0.02015	0.87535	0.99996	0.13566	0.37804		0.0264	0.8792	0.99978	0.29655	0.08126
KCNK15	potassium two pore domain channel subfamily K member 15 [Source:HGNC Symbol;Acc:HGNC:13814]	GO:0016020, GO:0005267, GO:0071805, GO:0016021, GO:0006811, GO:0006813, GO:0034765, GO:0005886, GO:0005887, GO:0022841, GO:0030322, GO:0061337	-0.51563	0.03463	0.99837	-0.14321	0.47975	0.99989	-0.17998	0.08967		-0.09676	0.24854	0.99996	0.08156	0.55879		-0.27834	0.05838	0.99978	-0.21041	0.17494
VGLL1	vestigial like family member 1 [Source:HGNC Symbol;Acc:HGNC:20985]	GO:0006355, GO:0005634, GO:0005654, GO:1903508, GO:0005515, GO:0003713, GO:0006357	0.53968	0.03466	0.99837	0.3448	0.10918	0.99989	0.04634	0.76135		-0.08035	0.50348	0.99996	-0.05399	0.50313		-0.00422	0.96838	0.99978	-0.04195	0.6671
AC018442.1	leucine zipper-EF-hand containing transmembrane protein 1 (LETM1) pseudogene		-0.43699	0.03487	0.99837	-0.18687	0.24434	0.99989	0.04065	0.35787		0.00931	0.71559	0.99996	0.02422	0.54529		0.03829	0.45445	0.99978	0.02829	0.55917
POLH	DNA polymerase eta [Source:HGNC Symbol;Acc:HGNC:9181]	GO:0006281, GO:0003684, GO:0005634, GO:0046872, GO:0016740, GO:0005654, GO:0005829, GO:0003677, GO:0006974, GO:0005515, GO:0006260, GO:0016779, GO:0003887, GO:0071897, GO:0006290, GO:0006301, GO:0071494, GO:0019985, GO:0005657, GO:0042276, GO:0035861, GO:0009314, GO:0000731, GO:0070987, GO:0010225, GO:0006282	-0.45962	0.03494	0.99837	0.0524	0.79455	0.99989	0.02771	0.84438	0.99768	-0.16902	0.18248	0.99996	0.01583	0.90812		0.17221	0.26688	0.99978	0.07954	0.58728	0.95315
CISH	cytokine inducible SH2 containing protein [Source:HGNC Symbol;Acc:HGNC:1984]	GO:0035556, GO:0016567, GO:0009968, GO:0005515, GO:0040008, GO:0043551, GO:0046935, GO:0046854, GO:0005942, GO:0005829, GO:0003674, GO:0005575, GO:0043687, GO:0001558, GO:0038111, GO:0007205, GO:0005886	0.52753	0.03496	0.99837	0.30531	0.15635	0.99989	0.13683	0.35457		-0.03605	0.74974	0.99996	-0.0313	0.82802		-0.21409	0.1821	0.99978	0.09483	0.57658
KRT14	keratin 14 [Source:HGNC Symbol;Acc:HGNC:6416]	GO:0005198, GO:0005634, GO:0005737, GO:0005515, GO:0005882, GO:0005829, GO:0070062, GO:0031424, GO:0005200, GO:0008544, GO:0070268, GO:1990254, GO:0007568, GO:0031581, GO:0042633, GO:0045110, GO:0045095	0.48973	0.03516	0.99837	0.51345	0.01151	0.99989	0.10752	0.48583		0.00709	0.9571	0.99996	-0.02591	0.86496		0.05149	0.76249	0.99978	0.16633	0.31609
EML6	EMAP like 6 [Source:HGNC Symbol;Acc:HGNC:35412]	GO:0005515, GO:0005737, GO:0005856, GO:0005874, GO:0008017	-0.53527	0.03522	0.99837	-0.28083	0.19239	0.99989	-0.09524	0.51155		-0.07075	0.53	0.99996	0.07283	0.63706		0.00357	0.98363	0.99978	0.00771	0.96476
FGD5P1	FYVE, RhoGEF and PH domain containing 5 pseudogene 1 [Source:HGNC Symbol;Acc:HGNC:44498]		-0.52057	0.03529	0.99837	-0.07353	0.71978	0.99989	-0.03544	0.70643		-0.05636	0.40331	0.99996	0.03157	0.75714		0.06875	0.5819	0.99978	0.01942	0.87467
PRR13	proline rich 13 [Source:HGNC Symbol;Acc:HGNC:24528]	GO:0005634, GO:0005654, GO:0005829, GO:0005515	0.45699	0.03531	0.99837	0.20566	0.30734	0.99989	-0.12039	0.26019	0.99768	-0.07581	0.44479	0.99996	0.03562	0.78023		0.05492	0.69958	0.99978	0.0309	0.81349	0.97986
ISG20L2	interferon stimulated exonuclease gene 20 like 2 [Source:HGNC Symbol;Acc:HGNC:25745]	GO:0003676, GO:0000175, GO:0005634, GO:0003723, GO:0016787, GO:0005730, GO:0090305, GO:0004518, GO:0005515, GO:0004527, GO:0090503, GO:0042254, GO:0005654, GO:0006364	-0.38531	0.03534	0.99837	-0.36637	0.03859	0.99989	-0.14084	0.25402	0.99768	-0.02794	0.79926	0.99996	-0.12916	0.26612		0.01964	0.88539	0.99978	0.08111	0.51555	0.93934
AC024560.4	novel transcript		0.48638	0.03535	0.99837	0.1993	0.34646	0.99989	0.08259	0.5978		0.07695	0.55736	0.99996	-0.09539	0.53487		0.02752	0.87409	0.99978	0.24415	0.15859
S100A1	S100 calcium binding protein A1 [Source:HGNC Symbol;Acc:HGNC:10486]	GO:0005509, GO:0008016, GO:0005737, GO:0046872, GO:0005515, GO:0042802, GO:1903672, GO:0005634, GO:0042803, GO:0016529, GO:0005576, GO:0048306, GO:0000122, GO:1901387, GO:0030018, GO:0031430, GO:0031672, GO:0031674, GO:0043005, GO:0032991, GO:0021762, GO:0002224, GO:0035556, GO:0044548, GO:0051000, GO:0051117	0.53801	0.03537	0.99837	0.30562	0.1562	0.99989	0.06412	0.68211		0.18964	0.14743	0.99996	0.0713	0.63359		0.10111	0.53139	0.99978	-0.02428	0.87672	0.99209
CACNG5	calcium voltage-gated channel auxiliary subunit gamma 5 [Source:HGNC Symbol;Acc:HGNC:1409]	GO:0016021, GO:0016020, GO:0006816, GO:0005886, GO:0034220, GO:0030054, GO:0045202, GO:0045211, GO:0070588, GO:0014069, GO:0098839, GO:2000311, GO:0032281, GO:0061337, GO:0005245, GO:0098978, GO:0098943, GO:0016247, GO:0019226, GO:0051968, GO:0098970, GO:0099590, GO:0015075, GO:0098962	-0.5199	0.03549	0.99837	-0.15036	0.46159	0.99989	0.13347	0.31291		-0.07334	0.41604	0.99996	0.01331	0.91127		0.10864	0.44441	0.99978	0.0664	0.65203
TBC1D31	TBC1 domain family member 31 [Source:HGNC Symbol;Acc:HGNC:30888]	GO:0005515, GO:0005813	-0.42879	0.03551	0.99837	-0.36512	0.0541	0.99989	-0.27946	0.07185		-0.00101	0.99373	0.99996	0.10306	0.50377		-0.08817	0.61196	0.99978	0.18864	0.27319
AL512625.3	novel transcript		-0.53867	0.03556	0.99837	-0.05053	0.81468	0.99989	-0.02185	0.88183		-0.11632	0.30061	0.99996	-0.21219	0.16879		-0.0787	0.65032	0.99978	-0.18051	0.27564
AL592211.1	novel transcript		-0.53133	0.03556	0.99837	-0.2902	0.16143	0.99989	-0.05778	0.60191		0.02659	0.77266	0.99996	-0.09286	0.44748		0.02386	0.87645	0.99978	0.0678	0.65918
SCX	scleraxis bHLH transcription factor [Source:HGNC Symbol;Acc:HGNC:32322]	GO:0046983, GO:0005634, GO:0043066, GO:0003677, GO:0007275, GO:0030154, GO:0005515, GO:0045893, GO:0043565, GO:0006351, GO:0006357, GO:0000981, GO:0045944, GO:0000977, GO:0000790, GO:0032502, GO:0010628, GO:0030509, GO:0001228, GO:0008284, GO:0070888, GO:0002062, GO:0030199, GO:0001958, GO:0043425, GO:0060008, GO:0005667, GO:0001894, GO:0001707, GO:0032967, GO:0035990, GO:0035993, GO:0061036, GO:…	0.44626	0.03557	0.99837	0.28124	0.15351	0.99989	0.08719	0.54199		0.15751	0.16893	0.99996	0.07068	0.63378		0.03827	0.82153	0.99978	0.04562	0.79005
CARM1	coactivator associated arginine methyltransferase 1 [Source:HGNC Symbol;Acc:HGNC:23393]	GO:0016274, GO:0018216, GO:0005634, GO:0005737, GO:0016740, GO:0005654, GO:0005829, GO:0008168, GO:0032259, GO:0006325, GO:0005515, GO:0016032, GO:0035246, GO:0003713, GO:0030374, GO:0006977, GO:0006355, GO:0035242, GO:0019919, GO:0000976, GO:0070577, GO:0019216, GO:0042054, GO:0045600, GO:0033146, GO:0008013, GO:0016571, GO:0008276, GO:0008469, GO:0035642, GO:0042803, GO:0003420, GO:0006479, GO:…	-0.39521	0.03571	0.99837	-0.21903	0.20886	0.99989	0.06948	0.48999	0.99768	-0.04697	0.62731	0.99996	-0.04129	0.65602	0.8983	0.14496	0.2548	0.99978	0.04224	0.67658	0.95959
AC104454.2	novel transcript		-0.32565	0.03574	0.99837	-0.09963	0.47753	0.99989	0.05883	0.39412		-0.01662	0.62822	0.99996	-0.02947	0.72292		0.036	0.74	0.99978	0.02126	0.84488
HCCS	holocytochrome c synthase [Source:HGNC Symbol;Acc:HGNC:4837]	GO:0004408, GO:0005739, GO:0016020, GO:0046872, GO:0005743, GO:0016829, GO:0005515, GO:0009887, GO:0055114, GO:0018063	0.48364	0.03577	0.99837	-0.04025	0.84955	0.99989	-0.15759	0.29876	0.99768	-0.01029	0.93458	0.99996	0.04487	0.76981		0.01221	0.94339	0.99978	0.12767	0.45078
CCDC120	coiled-coil domain containing 120 [Source:HGNC Symbol;Acc:HGNC:28910]	GO:0120103, GO:0005737, GO:0005856, GO:0005814, GO:0005768, GO:0007275, GO:0042995, GO:0005515, GO:0043005, GO:0030426, GO:0008104, GO:0034454	0.53796	0.03583	0.99837	0.18698	0.37029	0.99989	-0.05804	0.70311		-0.08931	0.49579	0.99996	0.10121	0.5025		-0.09943	0.55607	0.99978	-0.04099	0.81213
AC021766.1	TEC		-0.53757	0.03597	0.99837	-0.34046	0.10859	0.99989	-0.06415	0.37116		0.02118	0.74603	0.99996	-0.05464	0.65694		-0.07879	0.60139	0.99978	-0.10157	0.49499
SAA2	serum amyloid A2 [Source:HGNC Symbol;Acc:HGNC:10514]	GO:0005576, GO:0034364, GO:0005515, GO:0006953, GO:0070062	0.53703	0.03603	0.99837	0.43027	0.03934	0.99989	-0.02339	0.68478		0.02742	0.59911	0.99996	0.08795	0.28646		-0.04515	0.53175	0.99978	0.05229	0.58373
AL031595.3	novel transcript, sense overlapping PARVB		-0.50579	0.03611	0.99837	-0.13782	0.51855	0.99989	0.22332	0.1538		-0.0127	0.92123	0.99996	-0.17978	0.24381		0.08617	0.62007	0.99978	0.02719	0.87513
CDK2AP2	cyclin dependent kinase 2 associated protein 2 [Source:HGNC Symbol;Acc:HGNC:30833]	GO:0005634, GO:0005737, GO:0016301, GO:0016310, GO:0005874, GO:0005515, GO:0070507, GO:2000035, GO:2000134	0.42572	0.0362	0.99837	0.07772	0.69148	0.99989	-0.24282	0.06513	0.89334	-0.20443	0.0846	0.99996	0.16677	0.21263		0.10456	0.49487	0.99978	0.29738	0.03389	0.53162
AC084125.4	novel transcript, antisense to RECQL4		0.53688	0.0362	0.99837	0.13381	0.51298	0.99989	-0.06023	0.49081		-0.05107	0.39419	0.99996	-0.06002	0.48176		0.07967	0.50954	0.99978	-0.07813	0.43023
MAP2	microtubule associated protein 2 [Source:HGNC Symbol;Acc:HGNC:6839]	GO:0015631, GO:0008017, GO:0001578, GO:0021954, GO:0005737, GO:0043025, GO:0005856, GO:0042995, GO:0030425, GO:0005874, GO:0005515, GO:0005516, GO:0043005, GO:0000226, GO:0031175, GO:0005875, GO:0002162, GO:0048156, GO:0005198, GO:0005829, GO:0043194, GO:1903827, GO:0044294, GO:0031113, GO:0016358, GO:0030517, GO:0031115, GO:0048813, GO:1901953, GO:1902513, GO:1903744, GO:1904527, GO:2000575, GO:…	0.53043	0.03622	0.99837	0.19064	0.37557	0.99989	-0.21129	0.16556		-0.13714	0.29585	0.99996	0.0429	0.77871		-0.14362	0.39808	0.99978	0.2245	0.19835
FBXL19-AS1	FBXL19 antisense RNA 1 [Source:HGNC Symbol;Acc:HGNC:27557]		-0.53108	0.03625	0.99837	-0.2398	0.26556	0.99989	0.001	0.99424		-0.0379	0.72934	0.99996	0.02498	0.8639		-0.00536	0.97406	0.99978	0.08365	0.6248
LAMB1	laminin subunit beta 1 [Source:HGNC Symbol;Acc:HGNC:6486]	GO:0016020, GO:0005604, GO:0007155, GO:0005576, GO:0005615, GO:0005515, GO:0048471, GO:0005201, GO:0070062, GO:0044267, GO:0016477, GO:0062023, GO:0009887, GO:0009888, GO:0034446, GO:0070831, GO:0043256, GO:0043687, GO:0030335, GO:0005178, GO:0005788, GO:0030198, GO:0005198, GO:0031175, GO:0043259, GO:0050679, GO:0035987, GO:0021812, GO:0042476, GO:0005606, GO:0005607, GO:0043257	-0.48872	0.03626	0.99837	0.14124	0.46539	0.99989	0.24685	0.11469		0.17482	0.18258	0.99996	0.05066	0.73813		0.11132	0.50881	0.99978	-0.09933	0.55831
HDAC10	histone deacetylase 10 [Source:HGNC Symbol;Acc:HGNC:18128]	GO:0016787, GO:0005634, GO:0005737, GO:0046872, GO:0008270, GO:0006325, GO:0006476, GO:0006281, GO:0006974, GO:0005515, GO:0006914, GO:0006310, GO:0005654, GO:0000122, GO:0004407, GO:0019213, GO:0006355, GO:0000118, GO:0019899, GO:0045892, GO:0033558, GO:0042826, GO:0032425, GO:0016575, GO:0016236, GO:0034983, GO:0047609, GO:0047611, GO:0014003, GO:0035825, GO:0106047, GO:0106048	0.44423	0.03628	0.99837	0.42814	0.02156	0.99989	0.15198	0.32311		-0.14148	0.2827	0.99996	-0.0208	0.89091		-0.10657	0.52888	0.99978	-0.07773	0.65499
RBM28	RNA binding motif protein 28 [Source:HGNC Symbol;Acc:HGNC:21863]	GO:0003676, GO:0006397, GO:0008380, GO:0005634, GO:0005681, GO:0003723, GO:0005730	-0.4075	0.0365	0.99837	-0.35631	0.04742	0.99989	0.18995	0.13454	0.96244	0.07125	0.536	0.99996	-0.07779	0.51485		-0.01694	0.90294	0.99978	0.05195	0.67986	0.9602
SNHG4	small nucleolar RNA host gene 4 [Source:HGNC Symbol;Acc:HGNC:32964]		-0.49278	0.03654	0.99837	-0.2153	0.30748	0.99989	-0.09332	0.55099		-0.00964	0.94114	0.99996	-0.08788	0.56905		0.07579	0.66231	0.99978	-0.27872	0.10999
PNMT	phenylethanolamine N-methyltransferase [Source:HGNC Symbol;Acc:HGNC:9160]	GO:0008168, GO:0016740, GO:0032259, GO:0005515, GO:0005737, GO:0042423, GO:0005829, GO:0008170, GO:0004603, GO:0042418	0.3356	0.03656	0.99837	0.22046	0.05024	0.99989	-0.0077	0.9066		-0.02665	0.54497	0.99996	-0.00338	0.94764		0.01214	0.85254	0.99978	-0.01844	0.74372
AC145124.1	novel transcript		-0.51605	0.03659	0.99837	-0.22953	0.28702	0.99989	0.04759	0.74681		0.09339	0.43069	0.99996	-0.12656	0.40722		-0.30446	0.07523	0.99978	-0.24063	0.16682
VTCN1	V-set domain containing T cell activation inhibitor 1 [Source:HGNC Symbol;Acc:HGNC:28873]	GO:0016020, GO:0016021, GO:0043066, GO:0005886, GO:0002376, GO:0002250, GO:0009897, GO:0005102, GO:0001817, GO:0050776, GO:0050852, GO:0003674, GO:0042130, GO:0050868, GO:0001562, GO:0032609, GO:0032633, GO:0032743, GO:0042102	0.39196	0.03669	0.99837	0.26108	0.16837	0.99989	-0.08122	0.49311	0.99768	0.03324	0.76716	0.99996	0.02404	0.86014		-0.22591	0.1486	0.99978	-0.09058	0.52872	0.94425
TMEM202-AS1	TMEM202 antisense RNA 1 [Source:HGNC Symbol;Acc:HGNC:53265]		-0.44869	0.03671	0.99837	-0.34782	0.0323	0.99989	0.04165	0.44796		0.00035	0.99084	0.99996	0.08801	0.19448		0.09889	0.23748	0.99978	0.05012	0.4985
COL6A3	collagen type VI alpha 3 chain [Source:HGNC Symbol;Acc:HGNC:2213]	GO:0005515, GO:0004867, GO:0005615, GO:0007155, GO:0005576, GO:0005581, GO:0010951, GO:0030414, GO:0010466, GO:0070062, GO:0062023, GO:0030020, GO:0031012, GO:0042383, GO:0005788, GO:0030198, GO:1903561, GO:0007517, GO:0005589	-0.46858	0.03688	0.99837	0.03935	0.84118	0.99989	-0.00239	0.98068		0.10008	0.22725	0.99996	0.15541	0.16053		0.0124	0.91477	0.99978	0.17975	0.18468
PIBF1	progesterone immunomodulatory binding factor 1 [Source:HGNC Symbol;Acc:HGNC:23352]	GO:0005634, GO:0005737, GO:0005856, GO:0005576, GO:0005615, GO:0005515, GO:0002376, GO:0034451, GO:0005815, GO:0005813, GO:0060271, GO:0032695, GO:0032733, GO:0090307, GO:0042532, GO:0007080, GO:0042531, GO:0042976, GO:0005136, GO:1905515, GO:0071539, GO:0031393, GO:0032815, GO:0042802	-0.49249	0.03702	0.99837	-0.06239	0.76426	0.99989	0.15115	0.33437		0.19713	0.12874	0.99996	0.06451	0.67461		0.04968	0.77366	0.99978	0.07079	0.6792
EPB41L2	erythrocyte membrane protein band 4.1 like 2 [Source:HGNC Symbol;Acc:HGNC:3379]	GO:0005856, GO:0005198, GO:0003779, GO:0008092, GO:0005737, GO:0016020, GO:0007049, GO:0005654, GO:0005886, GO:0005925, GO:0051301, GO:0030054, GO:0005515, GO:0005938, GO:0008180, GO:0030866, GO:0005829, GO:0070062, GO:0031032, GO:0099738, GO:0008091, GO:1904778, GO:0030507, GO:0042731	-0.43729	0.03705	0.99837	-0.32008	0.10601	0.99989	-0.23173	0.13888		-0.01718	0.89579	0.99996	0.09966	0.42968		0.0179	0.90105	0.99978	0.05196	0.72679
ZC2HC1A	zinc finger C2HC-type containing 1A [Source:HGNC Symbol;Acc:HGNC:24277]	GO:0046872, GO:0005515	-0.50634	0.0371	0.99837	-0.21672	0.26631	0.99989	0.10236	0.50703		-0.0484	0.68728	0.99996	-0.27402	0.0608		-0.32551	0.05123	0.99978	-0.2159	0.17753	0.80913
CASKIN1	CASK interacting protein 1 [Source:HGNC Symbol;Acc:HGNC:20879]	GO:0005515, GO:0005737, GO:0007165, GO:0042802, GO:0016020	0.46925	0.03744	0.99837	0.16115	0.43041	0.99989	-0.08631	0.55347		-0.08447	0.46621	0.99996	0.0528	0.73228		-0.03378	0.84586	0.99978	0.05766	0.74026
KDM4A	lysine demethylase 4A [Source:HGNC Symbol;Acc:HGNC:22978]	GO:0005634, GO:0046872, GO:0016491, GO:0055114, GO:0008270, GO:0006325, GO:0051213, GO:0005515, GO:0016032, GO:0032454, GO:0006338, GO:0032452, GO:0035097, GO:0005654, GO:0031625, GO:0010507, GO:0033169, GO:0051864, GO:0045892, GO:0035064, GO:0010629, GO:0016577, GO:0070544	-0.38808	0.03747	0.99837	-0.26175	0.14725	0.99989	-0.00337	0.97861	0.99802	0.00364	0.97427	0.99996	0.12602	0.27494	0.70738	0.10232	0.45311	0.99978	0.11325	0.35837	0.88964
PLCD4	phospholipase C delta 4 [Source:HGNC Symbol;Acc:HGNC:9062]	GO:0007165, GO:0005509, GO:0035556, GO:0006629, GO:0004435, GO:0046488, GO:0008081, GO:0007340, GO:0004629, GO:0005634, GO:0005737, GO:0016020, GO:0046872, GO:0005783, GO:0005829, GO:0005886, GO:0016787, GO:0031965, GO:0016042, GO:0005085, GO:0005515, GO:0005789, GO:0048015, GO:0043647	0.39425	0.03754	0.99837	0.03818	0.65781	0.99989	-0.01055	0.76354		0.00079	0.97784	0.99996	-0.07616	0.3611		-0.08767	0.39407	0.99978	-0.13943	0.15661
KLHL13	kelch like family member 13 [Source:HGNC Symbol;Acc:HGNC:22931]	GO:0005515, GO:0007049, GO:0016567, GO:0051301, GO:0004842, GO:0030496, GO:0005829, GO:0043687, GO:0047485, GO:0031463, GO:0032465, GO:0097602	-0.49199	0.03757	0.99837	-0.1874	0.33032	0.99989	-0.01649	0.75243		-0.02468	0.51377	0.99996	0.00799	0.74462		0.04194	0.49745	0.99978	0.01157	0.83902
ZNF525	zinc finger protein 525 [Source:HGNC Symbol;Acc:HGNC:29423]	GO:0006355, GO:0003676, GO:0046872	-0.50403	0.03758	0.99837	0.00643	0.97561	0.99989	-0.04573	0.77018		-0.08992	0.49226	0.99996	0.00699	0.96376		-0.10656	0.53911	0.99978	-0.11941	0.48856
LINC00943	long intergenic non-protein coding RNA 943 [Source:HGNC Symbol;Acc:HGNC:48639]		-0.53179	0.03772	0.99837	-0.22978	0.28455	0.99989	0.02607	0.85426		-0.03669	0.73662	0.99996	-0.06952	0.62267		0.11347	0.49489	0.99978	-0.07373	0.66254
PPIAP41	peptidylprolyl isomerase A pseudogene 41 [Source:HGNC Symbol;Acc:HGNC:53665]		-0.53102	0.03777	0.99837	-0.24851	0.24849	0.99989	0.14973	0.12825		0.14607	0.06301	0.99996	-0.08178	0.46323		-0.08987	0.48556	0.99978	-0.13189	0.32979
SETMAR	SET domain and mariner transposase fusion gene [Source:HGNC Symbol;Acc:HGNC:10762]	GO:0008270, GO:0005634, GO:0005515, GO:0018024, GO:0034968, GO:0046872, GO:0016740, GO:0005730, GO:0008168, GO:0032259, GO:0016787, GO:0003677, GO:0006325, GO:0005694, GO:0006281, GO:0006974, GO:0042803, GO:0004518, GO:0003824, GO:0008152, GO:0004519, GO:0071157, GO:2001034, GO:0035861, GO:0003690, GO:0031297, GO:0003697, GO:0006303, GO:0051568, GO:0042800, GO:2000373, GO:0008283, GO:0000793, GO:…	0.50129	0.03787	0.99837	0.01805	0.933	0.99989	0.11597	0.44706		0.03394	0.77879	0.99996	0.16708	0.27662		0.09388	0.58231	0.99978	0.19874	0.24018
ORAI3	ORAI calcium release-activated calcium modulator 3 [Source:HGNC Symbol;Acc:HGNC:28185]	GO:0016021, GO:0016020, GO:0005886, GO:0002115, GO:0005515, GO:0070588, GO:0015279	0.49603	0.03789	0.99837	0.11102	0.6011	0.99989	-0.09191	0.53011		0.18192	0.14375	0.99996	0.23558	0.12568		0.2503	0.14959	0.99978	0.27732	0.11069
ASCC3	activating signal cointegrator 1 complex subunit 3 [Source:HGNC Symbol;Acc:HGNC:18697]	GO:0005524, GO:0003676, GO:0005634, GO:0003723, GO:0016607, GO:0016020, GO:0000166, GO:0005829, GO:0016787, GO:0006281, GO:0006974, GO:0004386, GO:0003678, GO:0005515, GO:0005654, GO:0005622, GO:0008283, GO:0043138, GO:0032508, GO:0006307, GO:0099053	-0.38164	0.03793	0.99837	-0.08459	0.61093	0.99989	0.33587	0.02088	0.7235	0.19138	0.13786	0.99996	-0.10567	0.46813		-0.05909	0.716	0.99978	-0.0219	0.88845	0.99287
SBF2	SET binding factor 2 [Source:HGNC Symbol;Acc:HGNC:2135]	GO:0043087, GO:0019208, GO:0005737, GO:0016020, GO:0005768, GO:0042995, GO:0005085, GO:0010008, GO:0005515, GO:0006914, GO:0048471, GO:0030424, GO:0005829, GO:0017112, GO:0042552, GO:0019902, GO:0035091, GO:0005774	-0.46805	0.03794	0.99837	-0.22542	0.27066	0.99989	0.01189	0.92035	0.99768	0.12672	0.25162	0.99996	-0.19849	0.06916	0.44928	-0.03805	0.79757	0.99978	-0.14282	0.22646	0.8368
EMBP1	embigin pseudogene 1 [Source:HGNC Symbol;Acc:HGNC:38661]		-0.53169	0.03799	0.99837	-0.18152	0.28026	0.99989	-0.18569	0.21029		-0.08494	0.48173	0.99996	0.01963	0.89702		-0.21258	0.21165	0.99978	-0.20169	0.24364
AC097376.3	novel transcript, antisense to RAB33B		-0.48841	0.038	0.99837	-0.39315	0.06246	0.99989	0.0461	0.76519		0.06254	0.63497	0.99996	-0.17673	0.1607		0.04749	0.77069	0.99978	-0.11594	0.36765	0.89222
NPIPB13	nuclear pore complex interacting protein family, member B13 [Source:HGNC Symbol;Acc:HGNC:41989]	GO:0016020, GO:0016021, GO:0005654	-0.40441	0.03802	0.99837	-0.16607	0.29199	0.99989	0.13845	0.0349		0.01306	0.54224	0.99996	-0.05484	0.18765		0.00618	0.93301	0.99978	-0.01755	0.79139
NOP14	NOP14 nucleolar protein [Source:HGNC Symbol;Acc:HGNC:16821]	GO:0032040, GO:0005634, GO:0003723, GO:0016020, GO:0005654, GO:0005730, GO:0006364, GO:0042254, GO:0042274, GO:0019899, GO:0030490, GO:0000447, GO:0000472, GO:0000480, GO:0030686, GO:0030515, GO:0000462, GO:0030692	-0.40819	0.03805	0.99837	-0.15926	0.39664	0.99989	0.07174	0.54888	0.99768	0.08473	0.44396	0.99996	0.06286	0.61529		0.01636	0.91037	0.99978	0.07594	0.58845	0.95406
ARL9	ADP ribosylation factor like GTPase 9 [Source:HGNC Symbol;Acc:HGNC:23592]	GO:0005525, GO:0000166	-0.53111	0.03819	0.99837	-0.36676	0.08863	0.99989	-0.08182	0.51948		-0.10839	0.23154	0.99996	-0.03022	0.68414		0.03379	0.74835	0.99978	0.01892	0.85279
ITFG1	integrin alpha FG-GAP repeat containing 1 [Source:HGNC Symbol;Acc:HGNC:30697]	GO:0016020, GO:0016021, GO:0005576, GO:0070062	0.47467	0.03826	0.99837	0.1028	0.62088	0.99989	-0.13307	0.39193		0.14555	0.26399	0.99996	0.04671	0.75973		0.13428	0.43219	0.99978	0.01554	0.92685
AL442125.1	novel transcript, sense intronic to TMCO3		-0.51911	0.03832	0.99837	-0.20134	0.32734	0.99989	-0.07109	0.55785		-0.02353	0.80288	0.99996	-0.0606	0.66651		-0.00079	0.9961	0.99978	-0.10912	0.50335
GAREM1	GRB2 associated regulator of MAPK1 subtype 1 [Source:HGNC Symbol;Acc:HGNC:26136]	GO:0005886, GO:0005515, GO:0051781, GO:0070374, GO:0008284, GO:0070064, GO:0007173, GO:0071364	0.46502	0.0384	0.99837	0.33634	0.09382	0.99989	0.17952	0.22493	0.99768	0.13888	0.28892	0.99996	0.2195	0.15198		-0.19489	0.26206	0.99978	0.16666	0.33035
UPF2	UPF2 regulator of nonsense mediated mRNA decay [Source:HGNC Symbol;Acc:HGNC:17854]	GO:0005515, GO:0003723, GO:0005634, GO:0000184, GO:0005737, GO:0005829, GO:0048471, GO:0036464, GO:0035145, GO:0005844, GO:0042162, GO:0006406, GO:0001889, GO:0031100	-0.41489	0.03857	0.99837	-0.31849	0.09794	0.99989	0.01637	0.89787	0.99768	0.01535	0.89946	0.99996	-0.22941	0.04836		0.11256	0.4194	0.99978	-0.2869	0.0313	0.52404
DGKG	diacylglycerol kinase gamma [Source:HGNC Symbol;Acc:HGNC:2853]	GO:0007165, GO:0005509, GO:0035556, GO:0004143, GO:0007205, GO:0016301, GO:0003951, GO:0005737, GO:0016020, GO:0046872, GO:0000166, GO:0005524, GO:0016740, GO:0016310, GO:0005856, GO:0005829, GO:0005886, GO:0046486, GO:0030168, GO:0008289, GO:0046339, GO:0046834, GO:0006654, GO:0048666, GO:0050773, GO:0090038	-0.512	0.03866	0.99837	0.05956	0.77154	0.99989	0.04108	0.56244		-0.02855	0.47489	0.99996	-0.08086	0.39811		-0.08174	0.49571	0.99978	0.00321	0.98007
ETNK2	ethanolamine kinase 2 [Source:HGNC Symbol;Acc:HGNC:25575]	GO:0000166, GO:0005524, GO:0016301, GO:0016740, GO:0016310, GO:0006629, GO:0005515, GO:0006646, GO:0008654, GO:0004305, GO:0001701, GO:0001890, GO:0009791, GO:0035264, GO:0005829, GO:0008150, GO:0005575	0.52918	0.03872	0.99837	0.17062	0.39504	0.99989	-0.14294	0.3468		0.165	0.19696	0.99996	0.22783	0.13223		-0.1015	0.54196	0.99978	0.08129	0.63757
FAM153CP	family with sequence similarity 153 member C, pseudogene [Source:HGNC Symbol;Acc:HGNC:33936]		-0.524	0.03885	0.99837	0.08087	0.70681	0.99989	0.03842	0.80563		-0.08757	0.50437	0.99996	0.04557	0.76682		0.10684	0.53773	0.99978	-0.15641	0.3699
PCSK6	proprotein convertase subtilisin/kexin type 6 [Source:HGNC Symbol;Acc:HGNC:8569]	GO:0006508, GO:0004252, GO:0008233, GO:0016787, GO:0005615, GO:0016020, GO:0005783, GO:0005576, GO:0012505, GO:0005515, GO:0008236, GO:0005886, GO:0009986, GO:0062023, GO:0005796, GO:0004175, GO:0016485, GO:0009100, GO:0070268, GO:0008201, GO:0032455, GO:0051004, GO:0048406, GO:0016486, GO:0032902, GO:0032940, GO:0007354, GO:0007368, GO:0030510	-0.50291	0.03887	0.99837	-0.082	0.6968	0.99989	0.07441	0.6335		-0.13741	0.27236	0.99996	0.00077	0.99333		-0.10026	0.28484	0.99978	-0.03762	0.73062
AC023355.2			-0.50715	0.03905	0.99837	-0.28783	0.15329	0.99989	0.051	0.49852		-0.015	0.74911	0.99996	-0.01694	0.74932		0.15178	0.12638	0.99978	0.04394	0.57192
AC011346.1	novel transcript, antisense to SPINK9, SPINK7 and SPINK13		-0.47599	0.03907	0.99837	-0.17888	0.39019	0.99989	0.03875	0.79561	0.99768	-0.09436	0.47316	0.99996	-0.24206	0.09097		-0.14362	0.37141	0.99978	-0.25151	0.105	0.71811
RBM25	RNA binding motif protein 25 [Source:HGNC Symbol;Acc:HGNC:23244]	GO:0003676, GO:0006397, GO:0008380, GO:0005634, GO:0003723, GO:0005737, GO:0016607, GO:0005515, GO:0003729, GO:0000381, GO:0042981	-0.41688	0.03918	0.99837	-0.16118	0.39853	0.99989	-0.01685	0.87934	0.99768	-0.06773	0.52494	0.99996	0.02141	0.78702	0.93637	0.05787	0.61316	0.99978	-0.11151	0.1962	0.82731
ID4	inhibitor of DNA binding 4, HLH protein [Source:HGNC Symbol;Acc:HGNC:5363]	GO:0005634, GO:0005737, GO:0046983, GO:0045892, GO:0005654, GO:0005515, GO:0000122, GO:0030154, GO:0032922, GO:0140416, GO:0001085, GO:0000082, GO:0001649, GO:0007405, GO:0007420, GO:0007623, GO:0008284, GO:0010628, GO:0021766, GO:0021895, GO:0022010, GO:0034613, GO:0045444, GO:0045599, GO:0045665, GO:0045944, GO:0048712, GO:0048715, GO:0060512, GO:0060740, GO:0060741, GO:0061682	-0.44653	0.03919	0.99837	0.16417	0.40892	0.99989	0.03101	0.84188		0.02003	0.87402	0.99996	0.00942	0.93908	0.98643	-0.09687	0.4871	0.99978	-0.0213	0.86289	0.99204
FKBP14	FKBP prolyl isomerase 14 [Source:HGNC Symbol;Acc:HGNC:18625]	GO:0005509, GO:0003755, GO:0046872, GO:0016853, GO:0005783, GO:0005788, GO:0005515, GO:0000413, GO:0036498	-0.39121	0.03919	0.99837	-0.25988	0.17262	0.99989	0.15322	0.30277	0.99768	-0.03883	0.7673	0.99996	-0.03087	0.8313		0.15149	0.37783	0.99978	0.04635	0.7668	0.97132
F11R	F11 receptor [Source:HGNC Symbol;Acc:HGNC:14685]	GO:0007155, GO:0051497, GO:0005886, GO:0005515, GO:0016020, GO:0016021, GO:0030054, GO:0016032, GO:0046718, GO:0050900, GO:0005923, GO:0043547, GO:0045296, GO:0070062, GO:0070160, GO:0006954, GO:0030198, GO:0035633, GO:0005911, GO:0042803, GO:0030165, GO:0072659, GO:2000249, GO:0001618, GO:0007179, GO:0032991, GO:0005178, GO:0008360, GO:0098609, GO:0050892, GO:0007159, GO:0035683, GO:1902396, GO:…	0.41594	0.03935	0.99837	0.08216	0.65513	0.99989	-0.20778	0.1146	0.94488	0.05621	0.6197	0.99996	0.15478	0.23921		0.08798	0.55944	0.99978	0.21469	0.11493	0.74199
PCF11-AS1	PCF11 antisense RNA 1 [Source:HGNC Symbol;Acc:HGNC:52263]		0.51383	0.03935	0.99837	0.22517	0.29593	0.99989	0.01164	0.9076		0.0207	0.7886	0.99996	-0.01028	0.92893		-0.10333	0.39402	0.99978	-0.12223	0.35782
TRRAP	transformation/transcription domain associated protein [Source:HGNC Symbol;Acc:HGNC:12347]	GO:0005634, GO:0016573, GO:0000123, GO:0005515, GO:0005794, GO:0005654, GO:0006325, GO:0016310, GO:0016578, GO:0003712, GO:0006355, GO:0016579, GO:0043967, GO:1904837, GO:0033276, GO:0006281, GO:0000125, GO:0030914, GO:0000124, GO:0035267, GO:0043968, GO:0000812, GO:0016301, GO:0016740	-0.44085	0.0394	0.99837	-0.24491	0.21143	0.99989	0.09236	0.54842		-0.07182	0.58522	0.99996	-0.15908	0.25193		0.08035	0.59945	0.99978	-0.07323	0.62061	0.95726
ARSA	arylsulfatase A [Source:HGNC Symbol;Acc:HGNC:713]	GO:0003824, GO:0008484, GO:0016787, GO:0004065, GO:0006914, GO:0007339, GO:0007417, GO:0007584, GO:0009268, GO:0043627, GO:0045471, GO:0051597, GO:0001669, GO:0005615, GO:0005737, GO:0005764, GO:0005768, GO:0005886, GO:0016021, GO:0031232, GO:0046872, GO:0005783, GO:0005515, GO:0005509, GO:0005576, GO:0006687, GO:0070062, GO:0043312, GO:0005788, GO:0043202, GO:0035578, GO:0004098	0.46165	0.03945	0.99837	0.46096	0.02258	0.99989	0.10696	0.48445		0.17779	0.15065	0.99996	0.15616	0.31106		0.13124	0.44979	0.99978	0.01467	0.93251
AC018892.3	TEC		-0.4677	0.03949	0.99837	-0.32282	0.0711	0.99989	-0.02116	0.66402		-0.00668	0.85149	0.99996	-0.09165	0.31471		-0.07963	0.49174	0.99978	-0.05472	0.64693
CD9	CD9 molecule [Source:HGNC Symbol;Acc:HGNC:1709]	GO:0016021, GO:0005515, GO:0016020, GO:0005886, GO:0007155, GO:0005576, GO:0005925, GO:0005615, GO:0005887, GO:0007338, GO:0014905, GO:0070062, GO:0007342, GO:0035036, GO:0002576, GO:0005178, GO:0030666, GO:1903561, GO:0030168, GO:0031092, GO:0031623, GO:0030669, GO:0032991, GO:0071404, GO:0051271, GO:0090331, GO:0007420, GO:0008285, GO:0008347, GO:0009414, GO:0014003, GO:0030913, GO:1905521, GO:…	0.4059	0.03969	0.99837	0.10968	0.54663	0.99989	-0.14712	0.30059	0.99768	0.04153	0.73869	0.99996	0.2553	0.09748	0.5001	0.0147	0.92955	0.99978	0.28425	0.09673	0.7031
VHL	von Hippel-Lindau tumor suppressor [Source:HGNC Symbol;Acc:HGNC:12687]	GO:0005634, GO:0005737, GO:0016020, GO:0043066, GO:0005783, GO:0005654, GO:0016567, GO:0005739, GO:0005515, GO:0045893, GO:0005829, GO:0050821, GO:0043687, GO:0061418, GO:0008134, GO:0019899, GO:0045597, GO:0008285, GO:0000122, GO:0004842, GO:0006508, GO:0006355, GO:0000902, GO:1990756, GO:0010629, GO:0046426, GO:0061428	-0.36507	0.03972	0.99837	-0.1436	0.41711	0.99989	0.23172	0.06767	0.90402	0.08229	0.488	0.99996	0.0192	0.85542	0.95279	0.24012	0.10241	0.99978	0.04646	0.67761	0.95982
PLOD1	procollagen-lysine,2-oxoglutarate 5-dioxygenase 1 [Source:HGNC Symbol;Acc:HGNC:9081]	GO:0055114, GO:0016491, GO:0008475, GO:0005506, GO:0016705, GO:0031418, GO:0016020, GO:0046872, GO:0005783, GO:0051213, GO:0005515, GO:0030867, GO:0005789, GO:0070062, GO:0001666, GO:0017185, GO:0008544, GO:1902494	0.38769	0.03977	0.99837	0.1477	0.40942	0.99989	-0.1646	0.16473	0.97226	-0.01773	0.86975	0.99996	0.17482	0.1126	0.5236	-0.07677	0.57224	0.99978	0.24032	0.03828	0.54469
KIRREL1-IT1	KIRREL1 intronic transcript 1 [Source:HGNC Symbol;Acc:HGNC:41412]		-0.39647	0.03978	0.99837	-0.08744	0.60048	0.99989	0.00133	0.97477		-0.00887	0.72902	0.99996	-0.01103	0.73029		0.00035	0.99396	0.99978	0.00079	0.98625
TMEM192	transmembrane protein 192 [Source:HGNC Symbol;Acc:HGNC:26775]	GO:0016020, GO:0016021, GO:0005654, GO:0005768, GO:0005770, GO:0005765, GO:0042803, GO:0005764, GO:0048471	-0.48444	0.03979	0.99837	-0.26061	0.21202	0.99989	0.2142	0.13558	0.96244	-0.05598	0.66321	0.99996	-0.29518	0.03358		-0.0402	0.8005	0.99978	-0.29675	0.04319	0.56231
FGD4	FYVE, RhoGEF and PH domain containing 4 [Source:HGNC Symbol;Acc:HGNC:19125]	GO:0046872, GO:0005085, GO:0005737, GO:0005856, GO:0005794, GO:0003779, GO:0030175, GO:0042995, GO:0001726, GO:0030027, GO:0005089, GO:0030036, GO:0005829, GO:0007010, GO:0051056, GO:0007186, GO:0046847, GO:0008360, GO:0043087, GO:0043065, GO:0031267, GO:0030032, GO:0030035	0.4314	0.04004	0.99837	0.27659	0.14564	0.99989	0.05835	0.64278	0.99768	0.03629	0.74731	0.99996	-0.03442	0.80386		-0.02714	0.87066	0.99978	0.06877	0.64533	0.95839
MALL	mal, T cell differentiation protein like [Source:HGNC Symbol;Acc:HGNC:6818]	GO:0016020, GO:0016021, GO:0005515, GO:0005886, GO:0045121, GO:0042552, GO:0019911, GO:0000139, GO:0042632, GO:0030136, GO:0031410	0.51617	0.04012	0.99837	0.37503	0.07778	0.99989	-0.02545	0.86992		-0.09206	0.46469	0.99996	0.12306	0.38377		-0.16387	0.32753	0.99978	-0.1557	0.33176	0.88354
AL603840.1	novel transcript		-0.49651	0.04015	0.99837	-0.15221	0.4416	0.99989	0.06777	0.53087		-0.06488	0.34421	0.99996	-0.01298	0.89938		0.18295	0.15749	0.99978	0.04271	0.73949
PGP	phosphoglycolate phosphatase [Source:HGNC Symbol;Acc:HGNC:8909]	GO:0016791, GO:0046872, GO:0016787, GO:0005975, GO:0004721, GO:0004725, GO:0000287, GO:0005737, GO:0000121, GO:0008967, GO:0043136, GO:0098519, GO:0006114, GO:0006650, GO:0016311, GO:0035335, GO:0045721	0.43692	0.0402	0.99837	-0.00276	0.98884	0.99989	0.1304	0.36193	0.99768	-0.01014	0.93685	0.99996	0.06257	0.62193		-0.05374	0.72771	0.99978	-0.09311	0.50598	0.93701
AC007792.1	TEC		-0.34758	0.04023	0.99837	-0.17671	0.18263	0.99989	0.00156	0.9703		0.00889	0.77748	0.99996	0.02292	0.64514		0.05944	0.3937	0.99978	0.04532	0.49929
CHKA	choline kinase alpha [Source:HGNC Symbol;Acc:HGNC:1937]	GO:0005737, GO:0000166, GO:0005524, GO:0016301, GO:0016740, GO:0016310, GO:0006629, GO:0006646, GO:0008654, GO:0005829, GO:0006656, GO:0008144, GO:0006869, GO:0004103, GO:0004104, GO:0004305, GO:0033265, GO:0042802, GO:0006580, GO:0006657, GO:0009636, GO:0019695, GO:1904681	0.38862	0.04026	0.99837	-0.05492	0.76308	0.99989	0.08514	0.47085	0.99768	0.14475	0.17912	0.99996	-0.10001	0.46961		-0.16707	0.28925	0.99978	-0.03256	0.82522	0.98318
CGAS	cyclic GMP-AMP synthase [Source:HGNC Symbol;Acc:HGNC:21367]	GO:0005634, GO:0005737, GO:0016020, GO:0046872, GO:0000166, GO:0005524, GO:0016740, GO:0005886, GO:0003677, GO:0005525, GO:0005829, GO:0006281, GO:0006974, GO:0016032, GO:0051607, GO:0002376, GO:0045087, GO:0016779, GO:0008289, GO:0005515, GO:0003682, GO:2000042, GO:0035861, GO:0003690, GO:0005546, GO:0032481, GO:0002218, GO:0002230, GO:0071360, GO:0038001, GO:2000774, GO:0043950, GO:0010753, GO:…	-0.50931	0.04028	0.99837	0.09914	0.63749	0.99989	0.09971	0.48974		0.09091	0.42707	0.99996	0.26784	0.04406		0.18122	0.22246	0.99978	0.30201	0.05601
AC087473.1	novel transcript		-0.47903	0.04028	0.99837	-0.21644	0.30225	0.99989	0.0728	0.58104	0.99768	0.05051	0.67688	0.99996	-0.18926	0.12059		-0.25275	0.07673	0.99978	-0.33099	0.01392	0.36184
RPS3AP38	RPS3A pseudogene 38 [Source:HGNC Symbol;Acc:HGNC:36145]		-0.51496	0.04037	0.99837	-0.30329	0.12946	0.99989	0.01934	0.84179		-0.04659	0.49075	0.99996	-0.17489	0.15641		-0.10548	0.46403	0.99978	-0.03302	0.83172
FCRL2	Fc receptor like 2 [Source:HGNC Symbol;Acc:HGNC:14875]	GO:0016020, GO:0016021, GO:0005886, GO:0005515, GO:0009986, GO:0007166, GO:0005887, GO:0004888, GO:0019903, GO:0007267, GO:0035591	-0.49273	0.04065	0.99837	-0.2225	0.23751	0.99989	0.16985	0.05757		0.0818	0.16204	0.99996	-0.09239	0.47641		0.10761	0.50209	0.99978	-0.1588	0.29931
RRBP1	ribosome binding protein 1 [Source:HGNC Symbol;Acc:HGNC:10448]	GO:0030176, GO:0005783, GO:0015031, GO:0003723, GO:0016020, GO:0016021, GO:0005789, GO:0038023, GO:0006412, GO:0001649, GO:0005840	-0.381	0.04071	0.99837	-0.23428	0.1905	0.99989	0.27225	0.00169	0.26484	-0.06158	0.46073	0.99996	0.01525	0.86813	0.95925	0.00518	0.96531	0.99978	0.00489	0.95825	0.99827
FILIP1	filamin A interacting protein 1 [Source:HGNC Symbol;Acc:HGNC:21015]	GO:0005737, GO:0005730, GO:0005856, GO:0005886, GO:0015629	-0.47544	0.04089	0.99837	-0.01778	0.92788	0.99989	-0.01505	0.92338		-0.09952	0.4499	0.99996	-0.08086	0.59648		0.0804	0.6404	0.99978	-0.10395	0.54795
DPM3	dolichyl-phosphate mannosyltransferase subunit 3, regulatory [Source:HGNC Symbol;Acc:HGNC:3007]	GO:0006486, GO:0016020, GO:0016021, GO:0005783, GO:0005789, GO:0043085, GO:0005515, GO:0006506, GO:0005975, GO:0031647, GO:0004582, GO:0018279, GO:0035268, GO:0035269, GO:0033185, GO:0008047, GO:0030176, GO:0018406, GO:0031501	0.41319	0.04089	0.99837	0.08765	0.6358	0.99989	-0.07356	0.5809	0.99768	0.08784	0.45654	0.99996	0.12109	0.31482		0.1004	0.46309	0.99978	0.025	0.84223	0.98702
AL357552.3			-0.5115	0.04092	0.99837	-0.50785	0.00983	0.99989	-0.01378	0.8806		-0.06114	0.32776	0.99996	-0.04792	0.67545		-0.16044	0.24244	0.99978	-0.22066	0.09147
WIF1	WNT inhibitory factor 1 [Source:HGNC Symbol;Acc:HGNC:18081]	GO:0005576, GO:0007275, GO:0016055, GO:0005515, GO:0009986, GO:0005102, GO:0017147, GO:0048856, GO:0007165, GO:0030178, GO:0045600	0.52368	0.04094	0.99837	0.86132	6e-05	0.99989	0.07519	0.22622		0.01753	0.61003	0.99996	0.00441	0.94833		-0.0594	0.38239	0.99978	-0.03789	0.63839
MSN	moesin [Source:HGNC Symbol;Acc:HGNC:7373]	GO:0005856, GO:0008092, GO:0003779, GO:0045177, GO:0005634, GO:0005737, GO:0016020, GO:0005829, GO:0005886, GO:0005925, GO:0005615, GO:0016324, GO:0030175, GO:0042995, GO:0005515, GO:0007010, GO:0048471, GO:0016032, GO:0005902, GO:0031528, GO:0070062, GO:0019901, GO:0010628, GO:0071944, GO:0072562, GO:0071437, GO:0072678, GO:0045198, GO:0008360, GO:0005102, GO:0035722, GO:0005200, GO:0031982, GO:…	-0.39704	0.04105	0.99837	0.07271	0.69808	0.99989	0.04252	0.69483	0.99768	-0.06995	0.4769	0.99996	0.08594	0.38518	0.76439	0.14891	0.20437	0.99978	0.02742	0.78081	0.97589
GON4L	gon-4 like [Source:HGNC Symbol;Acc:HGNC:25973]	GO:0003677, GO:0006355, GO:0005634, GO:0005654, GO:0045892, GO:0016604, GO:0003714, GO:0030183, GO:0003712	-0.42356	0.04116	0.99837	-0.29079	0.13688	0.99989	-0.05602	0.65655	0.99768	0.00462	0.96837	0.99996	-0.02254	0.83597	0.9506	-0.07724	0.55437	0.99978	-0.18619	0.10212	0.71497
C5orf63	chromosome 5 open reading frame 63 [Source:HGNC Symbol;Acc:HGNC:40051]	GO:0055114	-0.43282	0.04129	0.99837	-0.18848	0.32349	0.99989	-0.01934	0.89741	0.99768	-0.13799	0.29083	0.99996	-0.06187	0.68485		0.03128	0.85333	0.99978	-0.15735	0.35475
ARHGEF5	Rho guanine nucleotide exchange factor 5 [Source:HGNC Symbol;Acc:HGNC:13209]	GO:0005515, GO:0005085, GO:0035556, GO:0005634, GO:0005737, GO:0005654, GO:0005829, GO:0005886, GO:0030054, GO:0042995, GO:0008289, GO:0090630, GO:0005089, GO:0002102, GO:0051056, GO:0032956, GO:0071944, GO:0007186, GO:0005525, GO:0051091, GO:0051496, GO:0043065, GO:0051493, GO:0043507, GO:0002408, GO:0030036, GO:0043087, GO:0043547, GO:0071803, GO:1904591	0.43655	0.0413	0.99837	0.26685	0.16981	0.99989	0.0747	0.59805	0.99768	-0.03753	0.76564	0.99996	-0.05681	0.69703		0.06048	0.7074	0.99978	-0.07739	0.61186	0.95672
NCKAP5	NCK associated protein 5 [Source:HGNC Symbol;Acc:HGNC:29847]	GO:0008150, GO:0005575, GO:0007019, GO:0001578, GO:0035371	-0.51433	0.04136	0.99837	-0.07157	0.73899	0.99989	-0.17255	0.23466		-0.03714	0.75436	0.99996	0.00422	0.97814		-0.10795	0.53451	0.99978	-0.17948	0.30386
MAP1B	microtubule associated protein 1B [Source:HGNC Symbol;Acc:HGNC:6836]	GO:0005874, GO:0008017, GO:0000226, GO:0007399, GO:0043025, GO:0005737, GO:0005829, GO:0005856, GO:0030054, GO:0042995, GO:0005515, GO:0045202, GO:0043197, GO:0015631, GO:0030425, GO:0003779, GO:0005875, GO:0016358, GO:0005198, GO:0030424, GO:0007409, GO:0009987, GO:0048675, GO:0036477, GO:0097441, GO:0097440, GO:0005543, GO:0044877, GO:0001578, GO:0001764, GO:0007026, GO:0007416, GO:0009611, GO:…	-0.46888	0.04141	0.99837	0.06312	0.7594	0.99989	0.07426	0.5987	0.99768	0.09305	0.45925	0.99996	0.00813	0.94849		0.0702	0.63277	0.99978	-0.07724	0.56396	0.94751
CCDC88A	coiled-coil domain containing 88A [Source:HGNC Symbol;Acc:HGNC:25523]	GO:0005515, GO:0003779, GO:0016477, GO:0032956, GO:0005737, GO:0016020, GO:0005783, GO:0005886, GO:0005856, GO:0005794, GO:0005814, GO:0005829, GO:0031410, GO:0042995, GO:0042803, GO:0005085, GO:0006260, GO:0007399, GO:0030030, GO:0030027, GO:0008017, GO:0035091, GO:0036064, GO:0005813, GO:0042169, GO:0061024, GO:0051959, GO:0030705, GO:0031122, GO:0042127, GO:0030032, GO:0005092, GO:0032148, GO:…	-0.41231	0.04144	0.99837	0.05914	0.75493	0.99989	0.06562	0.65249	0.99768	0.05336	0.67672	0.99996	0.01873	0.84978	0.95255	0.06434	0.60978	0.99978	-0.01625	0.8792	0.99209
TFEB	transcription factor EB [Source:HGNC Symbol;Acc:HGNC:11753]	GO:0006355, GO:0046983, GO:0045893, GO:0006959, GO:0005634, GO:0005654, GO:0005737, GO:0016020, GO:0003677, GO:0005765, GO:0003700, GO:0005829, GO:0006914, GO:0005764, GO:0002376, GO:0002250, GO:0005515, GO:0000981, GO:0000790, GO:1990837, GO:0045944, GO:0010508, GO:0009267, GO:0019899, GO:0000976, GO:0007040, GO:0032418, GO:0034198, GO:0001892, GO:0010468	0.4693	0.04144	0.99837	0.11202	0.59091	0.99989	0.13273	0.39357		-0.09561	0.42754	0.99996	0.11642	0.4457		0.18185	0.28339	0.99978	0.07916	0.6386
AC006116.9	novel transcript		-0.49807	0.04153	0.99837	-0.12487	0.52016	0.99989	0.01067	0.90398		0.01287	0.85769	0.99996	0.00306	0.97852		-0.01998	0.88027	0.99978	-0.08007	0.54344
GABARAPL2	GABA type A receptor associated protein like 2 [Source:HGNC Symbol;Acc:HGNC:13291]	GO:0006914, GO:0005737, GO:0016020, GO:0015031, GO:0005783, GO:0005789, GO:0005794, GO:0005829, GO:0031410, GO:0000139, GO:0005515, GO:0005776, GO:0000421, GO:0006891, GO:0008017, GO:0031625, GO:0000149, GO:0000045, GO:0000422, GO:0006995, GO:0016236, GO:0050811, GO:0048487, GO:0005622, GO:0032781, GO:0051117, GO:0097352, GO:0070972, GO:1901799	0.43921	0.04156	0.99837	0.31323	0.10106	0.99989	-0.16267	0.22321	0.99768	-0.02462	0.84049	0.99996	0.00079	0.99537		-0.0596	0.70225	0.99978	-0.02392	0.87146	0.99204
VPS25	vacuolar protein sorting 25 homolog [Source:HGNC Symbol;Acc:HGNC:28122]	GO:0071985, GO:0000814, GO:0005634, GO:0005737, GO:0016020, GO:0015031, GO:0005768, GO:0005829, GO:0042803, GO:0010008, GO:0005515, GO:0005654, GO:0070062, GO:0016197, GO:0016236, GO:0036258, GO:0005198, GO:0047485, GO:0007175, GO:0043328	0.47696	0.04156	0.99837	0.09345	0.65728	0.99989	-0.1566	0.2931	0.99768	-0.04819	0.70999	0.99996	-0.06237	0.67688		-0.11918	0.47619	0.99978	-0.14677	0.37084
NFXL1	nuclear transcription factor, X-box binding like 1 [Source:HGNC Symbol;Acc:HGNC:18726]	GO:0008270, GO:0006355, GO:0005634, GO:0003700, GO:0016020, GO:0016021, GO:0046872, GO:0006357, GO:0000981, GO:0000977, GO:0000790	-0.42572	0.0416	0.99837	-0.20317	0.27962	0.99989	0.08394	0.5619	0.99768	0.07102	0.58583	0.99996	-0.35433	0.01733		-0.36007	0.03165	0.99978	-0.27669	0.09045
CCDC85B	coiled-coil domain containing 85B [Source:HGNC Symbol;Acc:HGNC:24926]	GO:0005634, GO:0005737, GO:0005856, GO:0005912, GO:0030054, GO:0030154, GO:0005515, GO:0016032, GO:0040008, GO:0005815, GO:0005813, GO:0030308, GO:0045892, GO:0045599, GO:0070097	-0.51735	0.04165	0.99837	-0.07105	0.74182	0.99989	0.06759	0.59494		0.00217	0.9814	0.99996	-0.01077	0.90663		0.00652	0.95374	0.99978	-0.09469	0.34823
CRNDE	colorectal neoplasia differentially expressed [Source:HGNC Symbol;Acc:HGNC:37078]		0.41384	0.04183	0.99837	0.03623	0.85212	0.99989	-0.16494	0.24465	0.99768	0.06272	0.60325	0.99996	-0.0773	0.5378		0.06269	0.65457	0.99978	-0.01234	0.92493	0.99554
RN7SL113P	RNA, 7SL, cytoplasmic 113, pseudogene [Source:HGNC Symbol;Acc:HGNC:46129]		-0.39226	0.04187	0.99837	-0.27547	0.05502	0.99989	-0.0051	0.83088		-0.00384	0.82083	0.99996	-0.01421	0.7491		-0.01567	0.76202	0.99978	-0.04195	0.31371
RN7SL440P	RNA, 7SL, cytoplasmic 440, pseudogene [Source:HGNC Symbol;Acc:HGNC:46456]		-0.51618	0.04189	0.99837	-0.3086	0.13625	0.99989	0.03359	0.75835		0.01937	0.81144	0.99996	-0.0953	0.44939		-0.09521	0.52358	0.99978	-0.11276	0.44935
CADM1	cell adhesion molecule 1 [Source:HGNC Symbol;Acc:HGNC:5951]	GO:0016020, GO:0016021, GO:0005886, GO:0006915, GO:0007155, GO:0030054, GO:0007275, GO:0030154, GO:0042803, GO:0005515, GO:0045202, GO:0016032, GO:0002376, GO:0016323, GO:0007283, GO:0005102, GO:0005911, GO:0007156, GO:0030165, GO:0045954, GO:0034332, GO:0007157, GO:0050715, GO:0008037, GO:0042271, GO:0051606	-0.35644	0.0419	0.99837	-0.2305	0.21015	0.99989	-0.20821	0.13544	0.96244	-0.19611	0.10757	0.99996	0.06127	0.6285		-0.02773	0.85138	0.99978	0.16993	0.1915	0.82731
GLIS3	GLIS family zinc finger 3 [Source:HGNC Symbol;Acc:HGNC:28510]	GO:0005634, GO:0003676, GO:0006357, GO:0046872, GO:0003677, GO:0000977, GO:0000981, GO:0045944, GO:0000122, GO:0006366	-0.51014	0.04191	0.99837	-0.0407	0.83126	0.99989	0.0589	0.64996		0.02938	0.76618	0.99996	-0.11181	0.45285		-0.20966	0.21187	0.99978	-0.25887	0.11521
KNOP1	lysine rich nucleolar protein 1 [Source:HGNC Symbol;Acc:HGNC:34404]	GO:0005634, GO:0003723, GO:0005730, GO:0005515	-0.39364	0.04206	0.99837	-0.19723	0.23746	0.99989	0.24823	0.01733	0.64702	0.02123	0.82572	0.99996	-0.14628	0.11261	0.5236	0.09928	0.41718	0.99978	-0.16989	0.0797	0.67279
KRT7	keratin 7 [Source:HGNC Symbol;Acc:HGNC:6445]	GO:0045095, GO:0005634, GO:0005737, GO:0005515, GO:0016032, GO:0005882, GO:0005829, GO:0070062, GO:0031424, GO:0070268	0.32391	0.04224	0.99837	0.25617	0.11012	0.99989	0.19364	0.03392	0.81949	0.09431	0.29061	0.99996	0.06742	0.39694	0.76897	0.15746	0.2102	0.99978	0.08392	0.33318	0.88354
DUOX1	dual oxidase 1 [Source:HGNC Symbol;Acc:HGNC:3062]	GO:0055114, GO:0005509, GO:0016491, GO:0020037, GO:0006979, GO:0004601, GO:0016174, GO:0050665, GO:0016020, GO:0016021, GO:0046872, GO:0005783, GO:0005886, GO:0016324, GO:0009986, GO:0042446, GO:0098869, GO:0005515, GO:0006590, GO:0042744, GO:0031252, GO:0006952, GO:0019221, GO:0051591, GO:0050661, GO:2000147, GO:0090303, GO:0042554, GO:0043020, GO:0016175, GO:0042335, GO:0072593	-0.52034	0.04234	0.99837	-0.02374	0.91231	0.99989	0.04893	0.74481		0.07088	0.55943	0.99996	-0.19587	0.19228		0.07094	0.67974	0.99978	-0.22329	0.19893
RN7SL602P	RNA, 7SL, cytoplasmic 602, pseudogene [Source:HGNC Symbol;Acc:HGNC:46618]		-0.50312	0.04241	0.99837	-0.1232	0.54884	0.99989	0.05742	0.60178		0.00218	0.97893	0.99996	-0.03827	0.76758		0.05441	0.72006	0.99978	-0.06586	0.6685
BCL9	BCL9 transcription coactivator [Source:HGNC Symbol;Acc:HGNC:1008]	GO:0003713, GO:0008013, GO:0060070, GO:0005634, GO:0014908, GO:0035019, GO:0035914, GO:0045944, GO:0005737, GO:0005794, GO:0005801, GO:0016055, GO:0005515, GO:0005654, GO:1904837, GO:1990907	-0.38512	0.04242	0.99837	-0.34836	0.06773	0.99989	-0.05725	0.70171	0.99768	-0.09045	0.48594	0.99996	-0.08358	0.58371		0.00581	0.97275	0.99978	0.00738	0.96484
PPP1R18	protein phosphatase 1 regulatory subunit 18 [Source:HGNC Symbol;Acc:HGNC:29413]	GO:0019902, GO:0005737, GO:0005856, GO:0003779, GO:0005515	0.39982	0.04252	0.99837	0.28631	0.13568	0.99989	-0.17633	0.24017	0.99768	-0.02822	0.82753	0.99996	0.03111	0.81024		-0.0787	0.59465	0.99978	0.04534	0.74312	0.97132
GRK5	G protein-coupled receptor kinase 5 [Source:HGNC Symbol;Acc:HGNC:4544]	GO:0005524, GO:0007165, GO:0004703, GO:0006468, GO:0004674, GO:0004672, GO:0005634, GO:0005737, GO:0016607, GO:0016020, GO:0000166, GO:0016301, GO:0016740, GO:0016310, GO:0043066, GO:0005829, GO:0005886, GO:0006915, GO:0031965, GO:0016055, GO:0005515, GO:0008289, GO:0007186, GO:0046777, GO:0008277, GO:0007188, GO:0005543, GO:0008284, GO:0047696, GO:0007217, GO:0005080, GO:0045444, GO:0051726	-0.50668	0.04263	0.99837	-0.13777	0.51746	0.99989	0.09739	0.37203		0.04692	0.56085	0.99996	-0.03079	0.79307		0.14594	0.33226	0.99978	0.08876	0.55658
ANKRD65	ankyrin repeat domain 65 [Source:HGNC Symbol;Acc:HGNC:42950]	GO:0005515	0.50438	0.04276	0.99837	0.14677	0.49533	0.99989	0.03789	0.78518		0.07279	0.49808	0.99996	-0.12716	0.37379		-0.1249	0.43361	0.99978	-0.31968	0.03858	0.54543
EIF4G3	eukaryotic translation initiation factor 4 gamma 3 [Source:HGNC Symbol;Acc:HGNC:3298]	GO:0005515, GO:0003723, GO:0003743, GO:0000339, GO:0006412, GO:0006413, GO:0006417, GO:0003729, GO:0005829, GO:0016281, GO:0008135, GO:0006446	-0.40682	0.04279	0.99837	-0.12851	0.48895	0.99989	0.18402	0.15427	0.96408	0.08888	0.46833	0.99996	-0.03381	0.77285	0.92971	-0.12265	0.39406	0.99978	0.0421	0.73519	0.97132
AC010531.3	novel transcript, antisense to MAP1LC3B		-0.49864	0.0428	0.99837	-0.19433	0.33225	0.99989	0.04622	0.68508		0.05236	0.55112	0.99996	0.0346	0.78551		0.07447	0.60184	0.99978	-0.06167	0.65961
C16orf91	chromosome 16 open reading frame 91 [Source:HGNC Symbol;Acc:HGNC:27558]	GO:0016020, GO:0016021	0.50973	0.04289	0.99837	0.1074	0.61231	0.99989	-0.06183	0.66745		0.0511	0.6543	0.99996	0.0622	0.64277		-0.04849	0.74472	0.99978	0.14864	0.35753
TMEM52	transmembrane protein 52 [Source:HGNC Symbol;Acc:HGNC:27916]	GO:0016020, GO:0016021	0.51852	0.04297	0.99837	0.2765	0.17993	0.99989	-0.05253	0.6516		0.04328	0.63747	0.99996	-0.04359	0.51094		-0.02953	0.71757	0.99978	-0.03653	0.6734
RASSF2	Ras association domain family member 2 [Source:HGNC Symbol;Acc:HGNC:9883]	GO:0007165, GO:0042981, GO:0050821, GO:0005737, GO:0005634, GO:0005794, GO:0007049, GO:0005654, GO:0005829, GO:0005886, GO:0006468, GO:0005694, GO:0005515, GO:0000776, GO:0000775, GO:0000777, GO:0032991, GO:0004672, GO:0043065, GO:0045860, GO:0001501, GO:0001503, GO:0031954, GO:0033137, GO:0038168, GO:0045667, GO:0045670, GO:0046330, GO:0046849, GO:0048872, GO:1901222, GO:1901223	0.42098	0.04318	0.99837	0.10187	0.60109	0.99989	0.1447	0.28276		0.21236	0.05254	0.99996	-0.02844	0.84694		-0.01522	0.92805	0.99978	-0.00089	0.99583
AL449403.3	novel transcript		0.4886	0.0432	0.99837	0.29626	0.10694	0.99989	0.00153	0.96914		-0.01045	0.59319	0.99996	-0.00212	0.95639		0.04035	0.52516	0.99978	0.04977	0.44576
PNPT1	polyribonucleotide nucleotidyltransferase 1 [Source:HGNC Symbol;Acc:HGNC:23166]	GO:0003723, GO:0006396, GO:0003676, GO:0006402, GO:0004654, GO:0006397, GO:0005737, GO:0016020, GO:0016740, GO:0005829, GO:0016787, GO:0005739, GO:0005759, GO:0090305, GO:0004518, GO:0005515, GO:0005758, GO:0004527, GO:0016779, GO:0000175, GO:0090503, GO:0051260, GO:0035458, GO:0006401, GO:0034599, GO:0061014, GO:2000772, GO:0045926, GO:0008266, GO:0035198, GO:0070207, GO:0071850, GO:0043631, GO:…	-0.41427	0.04322	0.99837	-0.1574	0.40354	0.99989	0.08095	0.56157	0.99768	0.00987	0.93644	0.99996	-0.03506	0.79981		0.08349	0.59786	0.99978	-0.17886	0.23548	0.84397
TRIM56	tripartite motif containing 56 [Source:HGNC Symbol;Acc:HGNC:19028]	GO:0008270, GO:0003723, GO:0005737, GO:0046872, GO:0016740, GO:0004842, GO:0051607, GO:0002376, GO:0045087, GO:0005654, GO:0005829, GO:0045893, GO:0000785, GO:0070534, GO:0034340, GO:0032479, GO:0032608	-0.4364	0.04328	0.99837	-0.02857	0.88635	0.99989	0.04847	0.70653	0.99768	-0.12939	0.28055	0.99996	0.0377	0.73859		0.16242	0.27569	0.99978	-5e-05	0.99965	0.99999
SQOR	sulfide quinone oxidoreductase [Source:HGNC Symbol;Acc:HGNC:20390]	GO:0055114, GO:0016491, GO:0005739, GO:0048038, GO:0070224, GO:0071949, GO:0070221, GO:0005743, GO:0070813	0.48009	0.04339	0.99837	0.20449	0.3394	0.99989	-0.10073	0.48193	0.99768	0.06038	0.63155	0.99996	-0.0916	0.55256		-0.16749	0.3349	0.99978	-0.19352	0.26596
KLF3-AS1	KLF3 antisense RNA 1 [Source:HGNC Symbol;Acc:HGNC:25796]		-0.47264	0.04356	0.99837	-0.08001	0.67693	0.99989	-0.00749	0.90891		0.05735	0.34544	0.99996	-0.06942	0.56837		-0.0267	0.85791	0.99978	-0.06183	0.67398
AL157893.2	novel transcript		-0.50906	0.04368	0.99837	-0.28924	0.15302	0.99989	-0.08591	0.50887		-0.09164	0.33081	0.99996	-0.21821	0.03879		0.05137	0.71574	0.99978	-0.08154	0.57767
VIPR1	vasoactive intestinal peptide receptor 1 [Source:HGNC Symbol;Acc:HGNC:12694]	GO:0007186, GO:0016021, GO:0004930, GO:0016020, GO:0007166, GO:0004999, GO:0004888, GO:0007165, GO:0005886, GO:0005515, GO:0007188, GO:0005887, GO:0043235, GO:0008528, GO:0017046, GO:0008284, GO:0007187	0.44272	0.04398	0.99837	0.00463	0.98001	0.99989	-0.05411	0.72349		-0.03469	0.78313	0.99996	0.01075	0.94031		0.16791	0.3198	0.99978	-0.12309	0.45641
UBE2Q2P1	ubiquitin conjugating enzyme E2 Q2 pseudogene 1 [Source:HGNC Symbol;Acc:HGNC:37439]		-0.47937	0.04423	0.99837	-0.09071	0.67064	0.99989	0.09028	0.50436	0.99768	0.05348	0.66	0.99996	-0.3028	0.04503		-0.16536	0.32661	0.99978	-0.41021	0.01503
CKAP5	cytoskeleton associated protein 5 [Source:HGNC Symbol;Acc:HGNC:28959]	GO:0005737, GO:0016020, GO:0007049, GO:0005730, GO:0005856, GO:0005886, GO:0051301, GO:0005694, GO:0005813, GO:0005515, GO:0000776, GO:0000775, GO:0005815, GO:0005819, GO:0000777, GO:0000922, GO:0005829, GO:0045296, GO:0008017, GO:0000086, GO:0010389, GO:0097711, GO:0032991, GO:0007019, GO:0035371, GO:0007051, GO:0007052, GO:0000930, GO:0043021, GO:0046785, GO:0050658, GO:0015630, GO:0061863, GO:…	-0.34218	0.04439	0.99837	-0.25762	0.11914	0.99989	0.10651	0.3163	0.99768	-0.16463	0.10818	0.99996	-0.08611	0.4554	0.82091	-0.04292	0.75913	0.99978	-0.05956	0.62394	0.95764
MTRNR2L5	MT-RNR2 like 5 [Source:HGNC Symbol;Acc:HGNC:37162]	GO:0005739, GO:0005737, GO:0005576, GO:2000272, GO:0003674, GO:0005575, GO:1900118, GO:0048019, GO:0072734, GO:1902109	-0.30202	0.04453	0.99837	-0.07188	0.60653	0.99989	0.01668	0.75933		0.01012	0.78782	0.99996	0.00534	0.9242		0.00962	0.89557	0.99978	0.00864	0.90765
FASN	fatty acid synthase [Source:HGNC Symbol;Acc:HGNC:3594]	GO:0055114, GO:0003824, GO:0016491, GO:0016788, GO:0009058, GO:0016740, GO:0031177, GO:0004312, GO:0003723, GO:0005737, GO:0016020, GO:0005794, GO:0005829, GO:0005886, GO:0016787, GO:0016829, GO:0006629, GO:0006631, GO:0006633, GO:0008152, GO:0005515, GO:0042470, GO:0004313, GO:0004314, GO:0004315, GO:0004316, GO:0004317, GO:0004320, GO:0008659, GO:0008693, GO:0016295, GO:0016296, GO:0016297, GO:…	0.37479	0.04456	0.99837	0.0704	0.69195	0.99989	0.11771	0.22577	0.99768	0.08385	0.36548	0.99996	-0.06181	0.53727	0.86409	0.06011	0.6315	0.99978	0.00374	0.96871	0.99827
KREMEN2	kringle containing transmembrane protein 2 [Source:HGNC Symbol;Acc:HGNC:18797]	GO:0016055, GO:0016020, GO:0016021, GO:0005886, GO:0090090, GO:0030279, GO:0060173, GO:0031901	0.50633	0.04461	0.99837	-0.05974	0.75458	0.99989	-0.01756	0.84196		0.10107	0.20343	0.99996	0.01928	0.75183		0.15606	0.11641	0.99978	0.04007	0.57611
LINC02018	long intergenic non-protein coding RNA 2018 [Source:HGNC Symbol;Acc:HGNC:52853]		-0.51167	0.04472	0.99837	-0.22876	0.28864	0.99989	0.03168	0.81075		0.02289	0.82718	0.99996	-0.12485	0.37624		0.06486	0.69463	0.99978	-0.15589	0.34919
AP000350.7	novel transcript, antisense to SLC2A11		-0.50132	0.04474	0.99837	-0.35124	0.0772	0.99989	0.07874	0.45525		0.00025	0.9972	0.99996	-0.07421	0.46803		-0.05914	0.64446	0.99978	-0.14917	0.19855
AP001107.9	novel transcript, antisense to SLC29A2		-0.50724	0.04503	0.99837	-0.0799	0.69847	0.99989	0.11295	0.30478		0.09514	0.25471	0.99996	0.08858	0.42994		0.21081	0.1335	0.99978	0.02989	0.818
RPS18	ribosomal protein S18 [Source:HGNC Symbol;Acc:HGNC:10401]	GO:0003735, GO:0006412, GO:0005840, GO:0003723, GO:0003676, GO:0005634, GO:0005737, GO:0016020, GO:0005829, GO:0005925, GO:0005515, GO:0022627, GO:0019843, GO:0005654, GO:0070062, GO:0019083, GO:0006413, GO:0000184, GO:0015935, GO:0006614, GO:0045202, GO:0005581	0.33525	0.04511	0.99837	0.24706	0.13216	0.99989	-0.20319	0.04836	0.85316	0.02379	0.78814	0.99996	0.10318	0.24488	0.68461	-0.04004	0.724	0.99978	0.0397	0.66097	0.95956
MAPK10	mitogen-activated protein kinase 10 [Source:HGNC Symbol;Acc:HGNC:6872]	GO:0005524, GO:0006468, GO:0004672, GO:0004707, GO:0004674, GO:0016301, GO:0016740, GO:0016310, GO:0000165, GO:0048511, GO:0005634, GO:0005737, GO:0016020, GO:0000166, GO:0005886, GO:0005739, GO:0005515, GO:0038095, GO:0035556, GO:0010468, GO:0005654, GO:0005829, GO:0000187, GO:0007165, GO:0042752, GO:0007254, GO:0051090, GO:0009416, GO:0004705, GO:0004708, GO:0000122, GO:0007258, GO:0009414, GO:…	-0.4791	0.04514	0.99837	-0.20229	0.33678	0.99989	0.03473	0.82066		0.04447	0.73556	0.99996	-0.252	0.08852		-0.07309	0.65908	0.99978	-0.14637	0.36353
LZIC	leucine zipper and CTNNBIP1 domain containing [Source:HGNC Symbol;Acc:HGNC:17497]	GO:0008013, GO:0005515, GO:0010212	-0.42802	0.04526	0.99837	-0.26456	0.17981	0.99989	0.11763	0.44224		0.05448	0.6791	0.99996	0.16687	0.24123		0.18239	0.25398	0.99978	0.1342	0.38453	0.90015
TRPV3	transient receptor potential cation channel subfamily V member 3 [Source:HGNC Symbol;Acc:HGNC:18084]	GO:0016020, GO:0016021, GO:0005216, GO:0006811, GO:0006816, GO:0005262, GO:0070588, GO:0009266, GO:0034220, GO:0005515, GO:0055085, GO:0005886, GO:0005887, GO:0098703, GO:0043235, GO:0005261, GO:0009408, GO:0042636, GO:0090280	-0.51246	0.04527	0.99837	-0.36273	0.08637	0.99989	0.02667	0.82241		0.0468	0.61047	0.99996	0.04702	0.71461		0.04779	0.75457	0.99978	0.0237	0.87863
SRRM2	serine/arginine repetitive matrix 2 [Source:HGNC Symbol;Acc:HGNC:16639]	GO:0005515, GO:0006397, GO:0008380, GO:0005634, GO:0005681, GO:0003723, GO:0016607, GO:0015030, GO:0000398, GO:0071013, GO:0003729, GO:0005654, GO:0047485, GO:0071005, GO:0071007, GO:0070742	-0.42211	0.04528	0.99837	-0.23972	0.21766	0.99989	0.05765	0.50792	0.99768	0.01598	0.84384	0.99996	-0.0664	0.41807	0.79082	-0.16931	0.14461	0.99978	-0.06772	0.43559	0.92508
SLC35B4	solute carrier family 35 member B4 [Source:HGNC Symbol;Acc:HGNC:20584]	GO:0055085, GO:0016020, GO:0016021, GO:0005794, GO:0000139, GO:0005515, GO:0008643, GO:0005462, GO:0022857, GO:0030176, GO:0030173, GO:0005783, GO:0005464, GO:0006111, GO:0015790, GO:1990569	-0.43945	0.04529	0.99837	-0.14798	0.45933	0.99989	0.10339	0.50818		0.0191	0.88429	0.99996	0.00792	0.95501		0.12374	0.46042	0.99978	-0.14418	0.34567	0.88964
AKR1D1	aldo-keto reductase family 1 member D1 [Source:HGNC Symbol;Acc:HGNC:388]	GO:0055114, GO:0016491, GO:0005737, GO:0006629, GO:0016042, GO:0005829, GO:0008202, GO:0007586, GO:0008207, GO:0005496, GO:0004032, GO:0008106, GO:0006699, GO:0004033, GO:0008209, GO:0016229, GO:0047086, GO:0006707, GO:0047787, GO:0030573	-0.50836	0.04542	0.99837	-0.01659	0.93753	0.99989	-0.10448	0.4209		-0.21619	0.02536	0.99996	-0.07478	0.53787		0.04275	0.77241	0.99978	0.09076	0.55817
TSIX	TSIX transcript, XIST antisense RNA [Source:HGNC Symbol;Acc:HGNC:12377]		-0.47984	0.04542	0.99837	-0.04535	0.82711	0.99989	0.23518	0.13279		-0.09732	0.44458	0.99996	-0.22751	0.13991		0.05811	0.73773	0.99978	-0.19264	0.26767
MYH10	myosin heavy chain 10 [Source:HGNC Symbol;Acc:HGNC:7568]	GO:0005524, GO:0005515, GO:0051015, GO:0003774, GO:0016459, GO:0005634, GO:0005737, GO:0000166, GO:0003779, GO:0007155, GO:0005829, GO:0042995, GO:0005938, GO:0030027, GO:0030496, GO:0016887, GO:0032154, GO:0005516, GO:0070062, GO:0001725, GO:0008360, GO:0050714, GO:0035613, GO:0048027, GO:0030898, GO:0005844, GO:0000281, GO:0000146, GO:0043531, GO:0030048, GO:0031032, GO:0016460, GO:0042641, GO:…	-0.36555	0.04543	0.99837	-0.26257	0.13511	0.99989	0.03601	0.77512	0.99768	-0.03598	0.75316	0.99996	0.02205	0.82285	0.94449	-0.01821	0.88299	0.99978	-0.0761	0.44841	0.92668
PPM1M	protein phosphatase, Mg2+/Mn2+ dependent 1M [Source:HGNC Symbol;Acc:HGNC:26506]	GO:0003824, GO:0006470, GO:0004722, GO:0005634, GO:0046872, GO:0016787, GO:0004721, GO:0030145, GO:0004724	0.4959	0.04548	0.99837	0.1885	0.38128	0.99989	0.0388	0.77945		-0.08192	0.41955	0.99996	-0.08477	0.53025		-0.04987	0.75223	0.99978	-0.19442	0.21535
TM9SF4	transmembrane 9 superfamily member 4 [Source:HGNC Symbol;Acc:HGNC:30797]	GO:0016021, GO:0016020, GO:0005794, GO:0005768, GO:0007155, GO:0005769, GO:0005515, GO:0006909, GO:0001666, GO:0072657, GO:2000010, GO:0051453, GO:0070863, GO:0070072	-0.44121	0.04558	0.99837	-0.29304	0.14223	0.99989	0.06619	0.60375	0.99768	-0.07966	0.51748	0.99996	0.04935	0.71757		0.00265	0.9863	0.99978	0.03856	0.79362	0.97868
KAT6B	lysine acetyltransferase 6B [Source:HGNC Symbol;Acc:HGNC:17582]	GO:0003677, GO:0006355, GO:0000786, GO:0004402, GO:0042025, GO:0006334, GO:0016573, GO:0005634, GO:0046872, GO:0016740, GO:0006325, GO:0016746, GO:0043967, GO:0045893, GO:0005515, GO:0042393, GO:0045892, GO:0000790, GO:0045944, GO:0005654, GO:0008134, GO:0010485, GO:0043966, GO:0070776, GO:0000123, GO:0016407, GO:1990830	-0.41661	0.04569	0.99837	-0.14127	0.45762	0.99989	0.10728	0.44193	0.99768	0.03615	0.7727	0.99996	-0.03876	0.73055	0.91948	0.03825	0.77669	0.99978	-0.02968	0.80253	0.97868
GPS2P1	G protein pathway suppressor 2 pseudogene 1 [Source:HGNC Symbol;Acc:HGNC:49622]		-0.51104	0.0457	0.99837	-0.29393	0.16326	0.99989	-0.01858	0.76487		0.00242	0.95886	0.99996	-0.04812	0.41607		-0.04407	0.57629	0.99978	-0.01922	0.8214
CALD1	caldesmon 1 [Source:HGNC Symbol;Acc:HGNC:1441]	GO:0003779, GO:0005516, GO:0017022, GO:0006936, GO:0005737, GO:0005856, GO:0005886, GO:0015629, GO:0005515, GO:0030016, GO:0005829, GO:0045296, GO:0005523, GO:0016020, GO:0030478	-0.42013	0.04571	0.99837	0.04282	0.83327	0.99989	0.08247	0.43868	0.99768	0.1202	0.25156	0.99996	-0.02213	0.83476	0.94999	-0.10241	0.42215	0.99978	-0.07939	0.47456	0.93236
CPB1	carboxypeptidase B1 [Source:HGNC Symbol;Acc:HGNC:2299]	GO:0008270, GO:0006508, GO:0004181, GO:0004180, GO:0046872, GO:0008233, GO:0016787, GO:0005576, GO:0008237, GO:0005615	-0.37602	0.04571	0.99837	0.0595	0.72668	0.99989	0.01388	0.81736		0.02728	0.57248	0.99996	0.00385	0.87597		0.08543	0.30455	0.99978	0.05271	0.50193
DCLK1	doublecortin like kinase 1 [Source:HGNC Symbol;Acc:HGNC:2700]	GO:0005524, GO:0006468, GO:0035556, GO:0004672, GO:0000166, GO:0004674, GO:0016301, GO:0016740, GO:0016310, GO:0007275, GO:0030154, GO:0007399, GO:0009615, GO:0016197, GO:0048812, GO:0005887, GO:0007417, GO:0001764, GO:0007409, GO:0007420, GO:0018105, GO:0021952, GO:0030900, GO:0048675, GO:0048813, GO:1900181, GO:0014069	-0.50156	0.0458	0.99837	-0.0236	0.9123	0.99989	-0.04725	0.5995		-0.04825	0.45989	0.99996	0.06093	0.61453		0.02441	0.86128	0.99978	0.08444	0.54972
RAB3GAP2	RAB3 GTPase activating non-catalytic protein subunit 2 [Source:HGNC Symbol;Acc:HGNC:17168]	GO:0043087, GO:0005737, GO:0005829, GO:0005886, GO:0043547, GO:0043085, GO:0005096, GO:0005515, GO:0030234, GO:0005789, GO:0017112, GO:0032991, GO:0006886, GO:0017137, GO:0008047, GO:0097051, GO:1903061, GO:1903373, GO:2000786	-0.35289	0.04583	0.99837	-0.22586	0.20607	0.99989	0.05832	0.67396	0.99768	-0.04573	0.71399	0.99996	-0.04426	0.7097		0.15305	0.27872	0.99978	-0.12586	0.32191	0.88354
TMCO6	transmembrane and coiled-coil domains 6 [Source:HGNC Symbol;Acc:HGNC:28814]	GO:0005515, GO:0061608, GO:0006606, GO:0016020, GO:0016021	-0.49864	0.04585	0.99837	-0.18019	0.37821	0.99989	0.14337	0.24894		0.06514	0.47467	0.99996	-0.10941	0.32043		-0.09838	0.47161	0.99978	0.00267	0.9853
AEBP1	AE binding protein 1 [Source:HGNC Symbol;Acc:HGNC:303]	GO:0008270, GO:0006508, GO:0004181, GO:0005615, GO:0005634, GO:0005737, GO:0003677, GO:0005576, GO:0005516, GO:0003714, GO:0001227, GO:0000122, GO:0070062, GO:0062023, GO:0005201, GO:0000977, GO:0005518, GO:0006518, GO:0016485, GO:0004180, GO:0006355, GO:1904026	-0.50576	0.04592	0.99837	-0.30871	0.15074	0.99989	0.01911	0.79464		-0.00719	0.88025	0.99996	-0.00657	0.93264		0.04049	0.68947	0.99978	-0.0049	0.95916
AC083964.2	TEC		-0.4817	0.04595	0.99837	-0.21309	0.27582	0.99989	0.02667	0.81767		-0.03623	0.66422	0.99996	-0.09397	0.20048		-0.0859	0.37408	0.99978	-0.04992	0.63343
EVPL	envoplakin [Source:HGNC Symbol;Acc:HGNC:3503]	GO:0005856, GO:0005198, GO:0045104, GO:0008544, GO:0001533, GO:0019215, GO:0005737, GO:0005515, GO:0005829, GO:0030054, GO:0045111, GO:0031424, GO:0016020, GO:0030057, GO:0045296, GO:0070062, GO:0005882, GO:0042060, GO:0030216, GO:0070268, GO:0018149	0.47287	0.04595	0.99837	0.27428	0.19574	0.99989	0.11079	0.44146	0.99768	-0.06079	0.63728	0.99996	0.08102	0.59963		0.18057	0.29872	0.99978	0.01535	0.92972
ARL13B	ADP ribosylation factor like GTPase 13B [Source:HGNC Symbol;Acc:HGNC:25419]	GO:0016020, GO:0000166, GO:0005886, GO:0005929, GO:0005525, GO:0042995, GO:0005515, GO:0060170, GO:0060271, GO:0007224, GO:0097730, GO:0031514, GO:0097500, GO:1905515, GO:0021532, GO:0021830, GO:0021943, GO:0001947, GO:0007368, GO:0009953, GO:0010226, GO:0070986, GO:0005930	-0.51137	0.04599	0.99837	0.1004	0.64149	0.99989	-0.07308	0.63409		0.02044	0.87667	0.99996	0.1954	0.20087		0.0482	0.77973	0.99978	0.05445	0.75065
AC116407.4	TEC		0.3972	0.04602	0.99837	0.19049	0.1468	0.99989	-0.03165	0.34299		-0.01737	0.54765	0.99996	0.00903	0.85771		0.01319	0.83226	0.99978	-0.01568	0.76916
NEMF	nuclear export mediator factor [Source:HGNC Symbol;Acc:HGNC:10663]	GO:0005634, GO:0043023, GO:0000049, GO:0051168, GO:0072344, GO:1990116, GO:1990112	-0.37587	0.0461	0.99837	-0.06432	0.71822	0.99989	0.08213	0.52167	0.99768	-0.03566	0.75754	0.99996	0.03338	0.76604	0.92937	0.1718	0.24024	0.99978	-0.05391	0.64331	0.95839
FBXO4	F-box protein 4 [Source:HGNC Symbol;Acc:HGNC:13583]	GO:0005515, GO:0005737, GO:0016567, GO:0042803, GO:0004842, GO:0031146, GO:0005829, GO:0000209, GO:0043687, GO:0019005, GO:0000151, GO:0032212, GO:0031647, GO:0031398, GO:0061630, GO:0007568, GO:0010608, GO:0019725, GO:0031648, GO:0035726, GO:0048147, GO:0071479, GO:1900181, GO:1902916, GO:2000001	0.50644	0.0461	0.99837	0.2817	0.18995	0.99989	-0.02403	0.87051		-0.08193	0.47649	0.99996	0.02144	0.88347		-0.02748	0.86803	0.99978	-0.08705	0.60401
ALDH1A2	aldehyde dehydrogenase 1 family member A2 [Source:HGNC Symbol;Acc:HGNC:15472]	GO:0055114, GO:0016491, GO:0016620, GO:0005737, GO:0042572, GO:0005829, GO:0008285, GO:0004029, GO:0016918, GO:0051289, GO:0042573, GO:0001758, GO:0004028, GO:0001568, GO:0001822, GO:0001889, GO:0001936, GO:0002138, GO:0003007, GO:0006776, GO:0007494, GO:0008284, GO:0009855, GO:0009952, GO:0009954, GO:0010628, GO:0014032, GO:0016331, GO:0021915, GO:0021983, GO:0030182, GO:0030324, GO:0030326, GO:…	-0.45904	0.04613	0.99837	-0.30971	0.10006	0.99989	-0.16615	0.07435		0.04509	0.6085	0.99996	0.09806	0.07808		0.05774	0.23384	0.99978	0.02011	0.57943
WDHD1	WD repeat and HMG-box DNA binding protein 1 [Source:HGNC Symbol;Acc:HGNC:23170]	GO:0005515, GO:0005634, GO:0005654, GO:0003677, GO:0003682, GO:0006974, GO:0000278, GO:0005737, GO:0006281, GO:0006261, GO:0031298, GO:0043596	-0.42903	0.0462	0.99837	-0.30974	0.10866	0.99989	0.01246	0.93626		0.07324	0.56703	0.99996	0.12201	0.39565		0.12237	0.44713	0.99978	0.10913	0.47945	0.93324
ZNF609	zinc finger protein 609 [Source:HGNC Symbol;Acc:HGNC:29003]	GO:0003676, GO:0005634, GO:0046872, GO:0005654, GO:0007275, GO:0007517, GO:0006357, GO:0045944, GO:2001224, GO:1990841, GO:2000291	-0.39551	0.04624	0.99837	-0.15346	0.4151	0.99989	0.14742	0.22837	0.99768	-0.05976	0.58729	0.99996	-0.15113	0.18937	0.64271	-0.07748	0.56664	0.99978	-0.09838	0.41516	0.91652
DHCR7	7-dehydrocholesterol reductase [Source:HGNC Symbol;Acc:HGNC:2860]	GO:0016020, GO:0016628, GO:0016126, GO:0016021, GO:0055114, GO:0005783, GO:0005789, GO:0005829, GO:0016491, GO:0006629, GO:0006694, GO:0006695, GO:0008202, GO:0008203, GO:0005515, GO:0005640, GO:0030176, GO:0045540, GO:0033489, GO:0033490, GO:0016627, GO:0050661, GO:0009918, GO:0047598, GO:0016132, GO:0001568, GO:0009791, GO:0030154, GO:0030324, GO:0035264, GO:0042127, GO:0043231	0.4263	0.04634	0.99837	-0.10661	0.59162	0.99989	-0.02664	0.84563	0.99768	0.07014	0.55489	0.99996	0.10215	0.44967		-0.13622	0.37162	0.99978	0.11646	0.4012	0.91203
TRAPPC11	trafficking protein particle complex 11 [Source:HGNC Symbol;Acc:HGNC:25751]	GO:0005794, GO:0016192, GO:0005515, GO:0006888, GO:0005829, GO:0061635, GO:0030008, GO:0007030, GO:0045054	0.50724	0.04657	0.99837	0.28323	0.18442	0.99989	0.05105	0.74399		-0.18649	0.13437	0.99996	0.09258	0.54862		-0.04235	0.80749	0.99978	0.08729	0.61454
AC019205.1	novel transcript, antisense to KHDC1		-0.50679	0.0466	0.99837	-0.20486	0.34212	0.99989	0.10033	0.48979		0.00124	0.99116	0.99996	-0.27895	0.07073		0.03744	0.82776	0.99978	-0.19934	0.24546
SP110	SP110 nuclear body protein [Source:HGNC Symbol;Acc:HGNC:5401]	GO:0003677, GO:0005634, GO:0005515, GO:0046872, GO:0005654, GO:0016032, GO:0006357, GO:0000981	-0.45586	0.04668	0.99837	-0.21557	0.29734	0.99989	0.31329	0.00649	0.43914	-0.13114	0.25766	0.99996	0.11589	0.37641		0.101	0.50056	0.99978	0.21728	0.11319	0.73828
ADA2	adenosine deaminase 2 [Source:HGNC Symbol;Acc:HGNC:1839]	GO:0005615, GO:0019239, GO:0004000, GO:0006154, GO:0046872, GO:0016787, GO:0008270, GO:0007165, GO:0005576, GO:0007275, GO:0042803, GO:0008201, GO:0008083, GO:0044267, GO:0043312, GO:0035578, GO:0043394, GO:0046103, GO:0031685	0.50404	0.04668	0.99837	0.37267	0.07184	0.99989	0.01523	0.83211		0.00957	0.85637	0.99996	-0.01218	0.9026		-0.03559	0.76017	0.99978	0.14122	0.29647
SEPTIN9	septin 9 [Source:HGNC Symbol;Acc:HGNC:7323]	GO:0005525, GO:0005737, GO:0000166, GO:0007049, GO:0005856, GO:0051301, GO:0015629, GO:0005874, GO:0005515, GO:0048471, GO:0045296, GO:0003924, GO:0001725, GO:0097730, GO:0060090, GO:0034613, GO:0061640, GO:0005940, GO:0015630, GO:0031105, GO:0032153, GO:0005930, GO:1902857	0.33687	0.04669	0.99837	0.11393	0.49923	0.99989	-0.05882	0.60787	0.99768	0.13963	0.17067	0.99996	0.1009	0.27844	0.70738	-0.10552	0.38197	0.99978	-0.00015	0.99878	0.99968
HEATR3	HEAT repeat containing 3 [Source:HGNC Symbol;Acc:HGNC:26087]	GO:0006606, GO:0051082, GO:0042273	-0.45252	0.04678	0.99837	-0.27773	0.17354	0.99989	-0.02984	0.84872		0.12451	0.34068	0.99996	-0.05018	0.74512		-0.02635	0.87928	0.99978	-0.17055	0.32789
SEMA4F	ssemaphorin 4F [Source:HGNC Symbol;Acc:HGNC:10734]	GO:0016021, GO:0005515, GO:0007411, GO:0030215, GO:0016020, GO:0005886, GO:0030054, GO:0007275, GO:0030154, GO:0042995, GO:0030425, GO:0045202, GO:0007399, GO:0043204, GO:0014069, GO:0005615, GO:0005887, GO:0005783, GO:0007267, GO:0045499, GO:0001755, GO:0030335, GO:0048843, GO:0050919, GO:0071526, GO:0030517, GO:0031290, GO:0045211	-0.50251	0.04681	0.99837	-0.25561	0.23592	0.99989	-0.07982	0.49025		-0.14987	0.07766	0.99996	0.16026	0.21201		0.2949	0.06152	0.99978	0.1774	0.2521
POLA1	DNA polymerase alpha 1, catalytic subunit [Source:HGNC Symbol;Acc:HGNC:9173]	GO:0003677, GO:0003676, GO:0006260, GO:0000166, GO:0003887, GO:0005634, GO:0046872, GO:0016740, GO:0005654, GO:0005829, GO:0051536, GO:0016779, GO:0051539, GO:0071897, GO:0005658, GO:0005737, GO:0005730, GO:0006281, GO:0005515, GO:0016032, GO:0006270, GO:0006269, GO:0003682, GO:0016363, GO:0019901, GO:0005635, GO:0000785, GO:0000082, GO:0006303, GO:0003697, GO:0003688, GO:0000083, GO:0017076, GO:…	-0.40679	0.04683	0.99837	-0.26066	0.16743	0.99989	0.09724	0.45968	0.99768	0.03209	0.78278	0.99996	-0.21435	0.09481		0.04117	0.77536	0.99978	-0.09716	0.46134	0.93196
SNHG32	small nucleolar RNA host gene 32 [Source:HGNC Symbol;Acc:HGNC:19078]		0.42578	0.04692	0.99837	0.25507	0.19915	0.99989	-0.21443	0.15624	0.96762	-0.04807	0.70938	0.99996	0.12197	0.39293		-0.1046	0.52266	0.99978	-0.06112	0.69712	0.9633
GRAMD2A	GRAM domain containing 2A [Source:HGNC Symbol;Acc:HGNC:27287]	GO:0016020, GO:0016021, GO:0005783, GO:0005789, GO:0005886, GO:0005515, GO:0008289, GO:0035091, GO:0005546, GO:0031227, GO:0031234, GO:0044232, GO:2001256, GO:0061817	0.47222	0.04715	0.99837	0.04553	0.7513	0.99989	-0.07463	0.46035		0.01371	0.86724	0.99996	0.00883	0.86653		0.06462	0.40137	0.99978	0.04494	0.55772
AL359546.1	novel transcript		0.35237	0.04733	0.99837	0.01752	0.78867	0.99989	-0.00836	0.87201		-0.00731	0.8458	0.99996	-0.00812	0.92786		-0.11163	0.22095	0.99978	-0.03054	0.77088
BCAT2	branched chain amino acid transaminase 2 [Source:HGNC Symbol;Acc:HGNC:977]	GO:0003824, GO:0004084, GO:0009081, GO:0005737, GO:0016740, GO:0005739, GO:0005515, GO:0008483, GO:0008652, GO:0052654, GO:0052655, GO:0052656, GO:0009082, GO:0009099, GO:0005759, GO:0009083, GO:0009098, GO:0006549, GO:0006550, GO:0006551, GO:0006573, GO:0010817, GO:1990830	0.47597	0.04743	0.99837	0.25494	0.22836	0.99989	-0.1423	0.36328		-0.11407	0.38042	0.99996	0.03823	0.76646		-0.07637	0.59623	0.99978	-0.10076	0.47347
AL360020.1	novel transcript		-0.45352	0.04754	0.99837	-0.15434	0.45613	0.99989	-0.00672	0.94962	0.99768	0.20052	0.05831	0.99996	-0.10173	0.33413	0.74528	-0.20353	0.0985	0.99978	-0.20468	0.04119	0.55606
THEM6	thioesterase superfamily member 6 [Source:HGNC Symbol;Acc:HGNC:29656]	GO:0005576	0.39992	0.04763	0.99837	0.22311	0.22836	0.99989	-0.17976	0.11141	0.93439	0.0191	0.86023	0.99996	0.05038	0.72209		-0.02559	0.87197	0.99978	-0.05833	0.7013	0.96514
PUM3	pumilio RNA binding family member 3 [Source:HGNC Symbol;Acc:HGNC:29676]	GO:0003723, GO:0005634, GO:0005783, GO:0005730, GO:0003677, GO:0005694, GO:0005654, GO:0005515, GO:0003729, GO:0006417, GO:0010835	-0.34776	0.04767	0.99837	-0.23776	0.11847	0.99989	0.09175	0.30336	0.99768	0.10274	0.23445	0.99996	-0.11776	0.20058	0.65485	-0.09782	0.43299	0.99978	-0.13752	0.15766	0.79553
ARHGAP23	Rho GTPase activating protein 23 [Source:HGNC Symbol;Acc:HGNC:29293]	GO:0005515, GO:0007165, GO:0043547, GO:0005096, GO:0005829, GO:0070062, GO:0051056	0.47197	0.04769	0.99837	0.16094	0.44171	0.99989	0.05572	0.72063		-0.02522	0.84063	0.99996	0.05185	0.73692		0.15247	0.37527	0.99978	0.04345	0.79959
DTX3	deltex E3 ubiquitin ligase 3 [Source:HGNC Symbol;Acc:HGNC:24457]	GO:0016567, GO:0007219, GO:0005737, GO:0046872, GO:0016740, GO:0005515, GO:0005654, GO:0061630	0.50029	0.04777	0.99837	0.13541	0.52947	0.99989	-0.19902	0.20356		0.11421	0.38598	0.99996	0.14048	0.35391		0.09207	0.58921	0.99978	0.20484	0.22284
NDST1	N-deacetylase and N-sulfotransferase 1 [Source:HGNC Symbol;Acc:HGNC:7680]	GO:0016020, GO:0016021, GO:0016787, GO:0015016, GO:0008146, GO:0016740, GO:0000139, GO:0030210, GO:0005794, GO:0003824, GO:0008152, GO:0006954, GO:0005515, GO:0015012, GO:0019213, GO:0006024, GO:0015014, GO:0102140, GO:0000271, GO:0003279, GO:0006477, GO:0007507, GO:0007585, GO:0008283, GO:0008543, GO:0009887, GO:0030203, GO:0030900, GO:0030901, GO:0035904, GO:0043410, GO:0045880, GO:0048702, GO:…	0.41759	0.04785	0.99837	0.0635	0.74239	0.99989	-0.20249	0.09327	0.92534	-0.15409	0.14487	0.99996	-0.05847	0.61375	0.88952	-0.04934	0.72269	0.99978	-0.0397	0.74783	0.97132
SLTM	SAFB like transcription modulator [Source:HGNC Symbol;Acc:HGNC:20709]	GO:0003676, GO:0005634, GO:0003723, GO:0005654, GO:0006915, GO:0005515, GO:0016604, GO:0006357, GO:0043565, GO:0050684	-0.38928	0.04787	0.99837	-0.20959	0.26272	0.99989	0.01373	0.90161	0.99768	-0.0344	0.74974	0.99996	-0.04329	0.66939	0.90031	0.02113	0.86637	0.99978	-0.0578	0.58494	0.95293
MT-TG	mitochondrially encoded tRNA-Gly (GGN) [Source:HGNC Symbol;Acc:HGNC:7486]		0.41228	0.0482	0.99837	0.2788	0.06987	0.99989	-0.04543	0.71698		-0.09694	0.28686	0.99996	0.02532	0.78558		0.10217	0.39684	0.99978	-0.03532	0.73633
ZNF189	zinc finger protein 189 [Source:HGNC Symbol;Acc:HGNC:12980]	GO:0006355, GO:0003676, GO:0005634, GO:0046872, GO:0003677	0.50241	0.04824	0.99837	0.30116	0.16035	0.99989	0.02716	0.83532		0.00382	0.96882	0.99996	-0.04417	0.77304		0.11333	0.51436	0.99978	-0.15583	0.3719
LUC7L3	LUC7 like 3 pre-mRNA splicing factor [Source:HGNC Symbol;Acc:HGNC:24309]	GO:0003729, GO:0006376, GO:0005685, GO:0006397, GO:0008380, GO:0005634, GO:0003723, GO:0016607, GO:0005654, GO:0003677, GO:0005515, GO:0071004	-0.38957	0.0484	0.99837	-0.22121	0.22919	0.99989	-0.1431	0.20727	0.99718	-0.07048	0.51358	0.99996	-0.14612	0.04781	0.38708	-0.01748	0.87921	0.99978	-0.19515	0.0123	0.3572
AGO3	argonaute RISC catalytic component 3 [Source:HGNC Symbol;Acc:HGNC:18421]	GO:0005515, GO:0003743, GO:0006413, GO:0005654, GO:0031047, GO:0036464, GO:0003676, GO:0005737, GO:0003723, GO:0016020, GO:0046872, GO:0016787, GO:0006417, GO:0090305, GO:0004518, GO:0004519, GO:0090502, GO:0000932, GO:0004521, GO:0016442, GO:0005829, GO:0045652, GO:0007223, GO:0003725, GO:0031054, GO:0035196, GO:0070578, GO:0006402, GO:0035198, GO:0035278, GO:0010629, GO:0072091, GO:0010501, GO:…	-0.39206	0.04844	0.99837	-0.11696	0.52752	0.99989	0.05202	0.72648	0.99768	0.05553	0.66714	0.99996	0.00522	0.96973		0.1287	0.41424	0.99978	0.07193	0.63856	0.95801
RNF139	ring finger protein 139 [Source:HGNC Symbol;Acc:HGNC:17023]	GO:0008270, GO:0016020, GO:0016021, GO:0046872, GO:0016740, GO:0005783, GO:0005789, GO:0016567, GO:0017148, GO:0005515, GO:0004842, GO:0044322, GO:0061630, GO:0031648, GO:0008285, GO:0012505, GO:0070613, GO:0038023, GO:0002020, GO:1904380, GO:0036503, GO:2000060, GO:0060628, GO:0036513, GO:0019787	0.4323	0.04846	0.99837	0.0633	0.75329	0.99989	0.02747	0.85642	0.99768	0.09469	0.46711	0.99996	0.14417	0.34465		-0.09075	0.60109	0.99978	0.11131	0.50884
MPPE1	metallophosphoesterase 1 [Source:HGNC Symbol;Acc:HGNC:15988]	GO:0016787, GO:0006888, GO:0006506, GO:0008081, GO:0005793, GO:0016020, GO:0016021, GO:0005794, GO:0046872, GO:0005654, GO:0016192, GO:0005515, GO:0030145, GO:0033116, GO:0070971, GO:0034235, GO:0005801, GO:0062050	0.49369	0.04846	0.99837	0.23239	0.28017	0.99989	-0.06563	0.67505		-0.06952	0.59029	0.99996	-0.13282	0.36387		0.07265	0.64724	0.99978	0.03946	0.79478	0.97868
DDX50	DExD-box helicase 50 [Source:HGNC Symbol;Acc:HGNC:17906]	GO:0005634, GO:0005524, GO:0003723, GO:0003676, GO:0004386, GO:0000166, GO:0005730, GO:0005886, GO:0016787, GO:0003724, GO:0016020	-0.41422	0.0485	0.99837	-0.15863	0.40089	0.99989	-0.03842	0.78808	0.99768	0.04177	0.73535	0.99996	0.06059	0.66359		-0.21095	0.18777	0.99978	0.18479	0.20974	0.83198
GNG11	G protein subunit gamma 11 [Source:HGNC Symbol;Acc:HGNC:4403]	GO:0007186, GO:0003924, GO:0005834, GO:0016020, GO:0007165, GO:0005886, GO:0005515, GO:0031681, GO:0031680	0.49827	0.04852	0.99837	0.04517	0.81485	0.99989	-0.02322	0.63855		0.02016	0.67171	0.99996	0.05594	0.55344		-0.00779	0.94064	0.99978	0.03298	0.77004
BRD8	bromodomain containing 8 [Source:HGNC Symbol;Acc:HGNC:19874]	GO:0005515, GO:0035267, GO:0000812, GO:0005634, GO:0005654, GO:0005739, GO:0006325, GO:0040008, GO:0045944, GO:0043967, GO:0007166, GO:0043968, GO:0097067, GO:0030374, GO:0016573, GO:0046966	-0.39808	0.04853	0.99837	-0.25972	0.16452	0.99989	-0.05478	0.6763	0.99768	-0.16058	0.16966	0.99996	-0.10982	0.40284		0.12174	0.40163	0.99978	0.05389	0.69184	0.96277
CCDC12	coiled-coil domain containing 12 [Source:HGNC Symbol;Acc:HGNC:28332]	GO:0005515, GO:0005684, GO:0071014	-0.42951	0.04854	0.99837	-0.28826	0.14559	0.99989	0.11549	0.42123	0.99768	0.08339	0.51342	0.99996	0.14239	0.31406		0.03629	0.82311	0.99978	0.11521	0.44901	0.92668
LINC02482	long intergenic non-protein coding RNA 2482 [Source:HGNC Symbol;Acc:HGNC:53458]		0.49354	0.04862	0.99837	0.2276	0.23678	0.99989	0.01745	0.79626		0.06531	0.26846	0.99996	0.07314	0.59633		-0.01432	0.92692	0.99978	-0.09589	0.53519
MIR210HG	MIR210 host gene [Source:HGNC Symbol;Acc:HGNC:39524]		0.49534	0.04863	0.99837	0.44588	0.03868	0.99989	-0.20634	0.17051		0.1801	0.15774	0.99996	0.035	0.81157		-0.11852	0.47341	0.99978	-0.2407	0.15094
PIK3CG	phosphatidylinositol-4,5-bisphosphate 3-kinase catalytic subunit gamma [Source:HGNC Symbol;Acc:HGNC:8978]	GO:0016301, GO:0016303, GO:0046854, GO:0048015, GO:0005737, GO:0016020, GO:0000166, GO:0004674, GO:0005524, GO:0016740, GO:0016310, GO:0007186, GO:0005829, GO:0005886, GO:0006935, GO:0005515, GO:0002376, GO:0045087, GO:0002250, GO:0006954, GO:0046934, GO:0052812, GO:0036092, GO:0006897, GO:0001525, GO:0042802, GO:0042629, GO:0005942, GO:0001816, GO:0030593, GO:0016477, GO:0070527, GO:0030168, GO:…	-0.37099	0.04865	0.99837	-0.13353	0.38408	0.99989	0.00129	0.97526		0.00984	0.76673	0.99996	-0.02439	0.52961		-0.02796	0.55963	0.99978	0.04382	0.55552
TESK1	testis associated actin remodelling kinase 1 [Source:HGNC Symbol;Acc:HGNC:11731]	GO:0046872, GO:0005524, GO:0006468, GO:0004672, GO:0000166, GO:0004674, GO:0016301, GO:0016740, GO:0016310, GO:0004713, GO:0018108, GO:0004712, GO:0005515, GO:0005634, GO:0005737, GO:0005829, GO:0030036, GO:0007283, GO:0051496, GO:0031410, GO:0071901, GO:0008022, GO:0019901, GO:0031953, GO:0032880	0.49348	0.04865	0.99837	0.313	0.14666	0.99989	-0.11012	0.47884		0.0447	0.72877	0.99996	0.00292	0.98243		0.14624	0.36666	0.99978	-0.01496	0.92498
PLEKHM2	pleckstrin homology and RUN domain containing M2 [Source:HGNC Symbol;Acc:HGNC:29131]	GO:0005737, GO:0005515, GO:0032880, GO:0007030, GO:0010008, GO:0019894, GO:0032418, GO:1903527	-0.41724	0.0487	0.99837	-0.19109	0.33138	0.99989	0.06035	0.66997	0.99768	-0.02742	0.82764	0.99996	-0.29846	0.02641		-0.27129	0.07615	0.99978	-0.13061	0.35116	0.88964
FTX	FTX transcript, XIST regulator [Source:HGNC Symbol;Acc:HGNC:37190]		-0.44758	0.04876	0.99837	-0.11346	0.57984	0.99989	-0.07481	0.54553	0.99768	-0.21834	0.0606	0.99996	-0.13305	0.23203	0.6771	-0.03686	0.77206	0.99978	-0.13312	0.25196	0.85219
RPS13	ribosomal protein S13 [Source:HGNC Symbol;Acc:HGNC:10386]	GO:0003735, GO:0006412, GO:0005840, GO:0005634, GO:0003723, GO:0016020, GO:0005925, GO:0005730, GO:0005515, GO:0022627, GO:0003729, GO:0005654, GO:0005829, GO:0070062, GO:0019083, GO:0006413, GO:0000184, GO:0048027, GO:0006614, GO:0033119, GO:0014069, GO:0070181	0.30168	0.04882	0.99837	0.12078	0.46683	0.99989	-0.11075	0.2293	0.99768	-0.05009	0.57333	0.99996	0.06812	0.38395	0.76439	0.04476	0.68656	0.99978	0.04944	0.547	0.94643
ASAP3	ArfGAP with SH3 domain, ankyrin repeat and PH domain 3 [Source:HGNC Symbol;Acc:HGNC:14987]	GO:0005096, GO:0043547, GO:0005925, GO:0016477, GO:0005515, GO:0005737, GO:0043231, GO:0046872, GO:0005654, GO:0005829, GO:0001726, GO:0051492	-0.49694	0.04884	0.99837	-0.17403	0.41935	0.99989	-0.10467	0.48105		0.01058	0.92909	0.99996	0.15743	0.29271		0.12685	0.45412	0.99978	-0.04108	0.8094
AC092902.4	novel transcript		-0.47871	0.04901	0.99837	0.00165	0.99382	0.99989	0.21793	0.16309		0.07125	0.58339	0.99996	-0.09364	0.53653		-0.00501	0.97624	0.99978	-0.19383	0.24485
ZNF70	zinc finger protein 70 [Source:HGNC Symbol;Acc:HGNC:13140]	GO:0003676, GO:0005634, GO:0046872, GO:0003677, GO:0003700, GO:0043565, GO:0006355	0.48449	0.04901	0.99837	0.25434	0.23824	0.99989	-0.13015	0.33978		-0.04387	0.68374	0.99996	-0.03886	0.71983		-0.03894	0.76677	0.99978	0.02455	0.86082
AL137018.1	novel transcript, antisense to RORB		-0.39838	0.04907	0.99837	-0.08465	0.6263	0.99989	0.02757	0.7307		-0.01724	0.75188	0.99996	-0.0284	0.754		0.06741	0.58708	0.99978	-0.07368	0.50905
DMXL2	Dmx like 2 [Source:HGNC Symbol;Acc:HGNC:2938]	GO:0005515, GO:0016020, GO:0031410, GO:0030054, GO:0005615, GO:0045202, GO:0030672, GO:0017137, GO:0098992, GO:0007035, GO:0008021, GO:0043291	-0.39652	0.04908	0.99837	-0.1546	0.41364	0.99989	0.3108	0.04371		0.16886	0.19993	0.99996	-0.12159	0.43021		0.03266	0.85095	0.99978	-0.00182	0.99169
CD27	CD27 molecule [Source:HGNC Symbol;Acc:HGNC:11922]	GO:0005515, GO:0004888, GO:0043066, GO:0045579, GO:0045582, GO:0016020, GO:0016021, GO:0006915, GO:0005576, GO:0009897, GO:0005886, GO:0005887, GO:0043154, GO:0033209, GO:1901224, GO:0046330, GO:0097191, GO:0043027, GO:0007166, GO:0016064, GO:0045471, GO:0070233, GO:0009986	-0.32416	0.04909	0.99837	0.06477	0.69285	0.99989	0.03241	0.7516		-0.06046	0.34867	0.99996	-0.00289	0.94369		0.04294	0.51596	0.99978	0.01171	0.83581
GRK3	G protein-coupled receptor kinase 3 [Source:HGNC Symbol;Acc:HGNC:290]	GO:0005524, GO:0007165, GO:0004703, GO:0006468, GO:0004674, GO:0004672, GO:0000166, GO:0016301, GO:0016740, GO:0016310, GO:0005515, GO:0047696, GO:0005886, GO:0005829, GO:0007186, GO:0031623	-0.43675	0.04917	0.99837	-0.2171	0.28243	0.99989	-0.15211	0.33022		0.00443	0.97277	0.99996	0.05482	0.70006		0.0353	0.81967	0.99978	-0.07681	0.60652	0.95672
AC099494.1	novel transcript		-0.47004	0.04919	0.99837	-0.29949	0.10298	0.99989	-0.02256	0.57234		0.00946	0.80468	0.99996	-0.07799	0.24658		-0.04721	0.59286	0.99978	-0.03464	0.70997
EIF2A	eukaryotic translation initiation factor 2A [Source:HGNC Symbol;Acc:HGNC:3254]	GO:0005515, GO:0003743, GO:0006413, GO:0005737, GO:0006412, GO:0006417, GO:0005615, GO:0000049, GO:0043022, GO:0045296, GO:0072562, GO:0022627, GO:0005850, GO:0042255, GO:0006468, GO:0009967, GO:0032933, GO:1990928	-0.3653	0.04933	0.99837	-0.08432	0.61805	0.99989	-0.08168	0.46753	0.99768	-0.05097	0.62891	0.99996	0.05608	0.63172	0.89553	0.01196	0.93219	0.99978	0.05956	0.62899	0.95764
KCTD5	potassium channel tetramerization domain containing 5 [Source:HGNC Symbol;Acc:HGNC:21423]	GO:0005515, GO:0051260, GO:0005634, GO:0005737, GO:0005829, GO:0016032, GO:0042802, GO:0043161, GO:0097602, GO:0044877, GO:0031463	0.46144	0.0494	0.99837	0.05703	0.78671	0.99989	-0.06245	0.68987		-0.03685	0.77605	0.99996	0.03968	0.7971		-0.14843	0.39188	0.99978	0.03108	0.8576
MTATP6P1	MT-ATP6 pseudogene 1 [Source:HGNC Symbol;Acc:HGNC:44575]		-0.40886	0.04943	0.99837	-0.38694	0.04429	0.99989	0.01529	0.88388	0.99768	0.31973	0.00417	0.99996	0.15642	0.11269	0.5236	0.34922	0.02098	0.99978	0.00229	0.98108	0.99827
NOMO3	NODAL modulator 3 [Source:HGNC Symbol;Acc:HGNC:25242]	GO:0030246, GO:0016020, GO:0016021, GO:0005515, GO:0005789, GO:0003674, GO:0008150, GO:0005575	-0.48589	0.04945	0.99837	-0.27154	0.17188	0.99989	-0.14364	0.17076		-0.0777	0.31163	0.99996	-0.14521	0.14599		-0.07887	0.5588	0.99978	-0.1656	0.20515
RAPGEF6	Rap guanine nucleotide exchange factor 6 [Source:HGNC Symbol;Acc:HGNC:20655]	GO:0005515, GO:0007165, GO:0005085, GO:0007264, GO:0005737, GO:0016020, GO:0005829, GO:0005886, GO:0016324, GO:0005813, GO:0043547, GO:0007265, GO:0043087, GO:0030033, GO:0072659, GO:0030742, GO:0030139, GO:0070300, GO:0017016	-0.4951	0.04947	0.99837	-0.06356	0.76186	0.99989	-0.30024	0.02787		-0.07477	0.51151	0.99996	0.09463	0.48047		0.06765	0.66138	0.99978	0.17208	0.28742
AL592464.3	novel transcript		-0.43139	0.04965	0.99837	0.16779	0.39472	0.99989	-0.04252	0.56006		-0.01598	0.78258	0.99996	0.03406	0.69101		-0.04981	0.59156	0.99978	-0.10109	0.24348
AL137786.1	novel transcript		-0.47101	0.04966	0.99837	-0.02283	0.90827	0.99989	-0.06784	0.57834		0.03872	0.71153	0.99996	-0.09524	0.40129		-0.06308	0.62544	0.99978	-0.10219	0.46941
DAGLA	diacylglycerol lipase alpha [Source:HGNC Symbol;Acc:HGNC:1165]	GO:0006629, GO:0016020, GO:0016021, GO:0046872, GO:0005886, GO:0016787, GO:0005768, GO:0016042, GO:0030054, GO:0042995, GO:0005515, GO:0045202, GO:0045211, GO:0031901, GO:0032591, GO:0098839, GO:0007216, GO:0019369, GO:0022008, GO:0032590, GO:0042136, GO:0150077, GO:0046340, GO:0071926, GO:0098921, GO:0007405, GO:0043196, GO:0099055	0.47039	0.04979	0.99837	0.2552	0.15491	0.99989	-0.02029	0.8471		0.00525	0.94866	0.99996	0.02558	0.39307		0.05173	0.26078	0.99978	0.05911	0.23142
TET2	tet methylcytosine dioxygenase 2 [Source:HGNC Symbol;Acc:HGNC:25941]	GO:0070579, GO:0006211, GO:0080111, GO:0005634, GO:0046872, GO:0007049, GO:0016491, GO:0055114, GO:0008270, GO:0003677, GO:0006325, GO:0051213, GO:0005515, GO:0005506, GO:0045944, GO:0008198, GO:0006493, GO:0080182, GO:0070989, GO:0030099, GO:0014070	-0.44301	0.0498	0.99837	-0.39952	0.05332	0.99989	0.00774	0.95773	0.99768	-0.12326	0.33674	0.99996	0.00535	0.96639		0.00553	0.9701	0.99978	0.06838	0.6039	0.95672
EPC2	enhancer of polycomb homolog 2 [Source:HGNC Symbol;Acc:HGNC:24543]	GO:0006357, GO:0032777, GO:0035267, GO:0005634, GO:0006325, GO:0006281, GO:0006974, GO:0016573, GO:0004402	-0.39968	0.04983	0.99837	-0.32157	0.07954	0.99989	0.28386	0.02404	0.75783	0.29191	0.01088	0.99996	-0.10983	0.32743	0.74364	-0.25064	0.06997	0.99978	-0.01058	0.93168	0.99689
UBIAD1	UbiA prenyltransferase domain containing 1 [Source:HGNC Symbol;Acc:HGNC:30791]	GO:0016021, GO:0016765, GO:0004659, GO:0005634, GO:0005737, GO:0016020, GO:0016740, GO:0005783, GO:0005789, GO:0005794, GO:0005739, GO:0000139, GO:0005515, GO:0031966, GO:0006744, GO:0098869, GO:0016209, GO:0030173, GO:0042373, GO:0009234, GO:0032194, GO:0042371	-0.4507	0.04992	0.99837	-0.41512	0.03953	0.99989	-0.08924	0.56692		0.02012	0.87311	0.99996	-0.06094	0.69266		0.08182	0.63708	0.99978	-0.25247	0.14798
METTL2B	methyltransferase like 2B [Source:HGNC Symbol;Acc:HGNC:18272]	GO:0016740, GO:0008168, GO:0008033, GO:0032259, GO:0030488, GO:0016427, GO:0052735, GO:0016020, GO:0016021	-0.3962	0.04993	0.99837	-0.1671	0.38311	0.99989	-0.08303	0.58834		0.01912	0.88432	0.99996	-0.14107	0.34123		-0.09154	0.58191	0.99978	0.01049	0.94774
AC099489.1	novel lipoprotein amino terminal region containing protein	GO:0006869, GO:0005319, GO:0032355, GO:0071391	-0.4871	0.04996	0.99837	-0.11096	0.57845	0.99989	0.14526	0.1601		0.12155	0.12287	0.99996	-0.00401	0.96972		0.15818	0.25185	0.99978	-0.01229	0.92453

## Sheet: B. path. B3277 RL vs CT 
NAME	GS<br> follow link to MSigDB	GS DETAILS	SIZE	ES	NES	NOM p-val	FDR q-val	FWER p-val	RANK AT MAX	LEADING EDGE
HALLMARK_OXIDATIVE_PHOSPHORYLATION	HALLMARK_OXIDATIVE_PHOSPHORYLATION	Details ...	198	0.425864	6.78021	0	0	0	9825	tags=75%, list=33%, signal=111%
HALLMARK_ADIPOGENESIS	HALLMARK_ADIPOGENESIS	Details ...	194	0.272642	4.26831	0	0	0	9138	tags=58%, list=31%, signal=83%
HALLMARK_P53_PATHWAY	HALLMARK_P53_PATHWAY	Details ...	198	0.253568	4.11894	0	0	0	10260	tags=60%, list=34%, signal=90%
HALLMARK_MTORC1_SIGNALING	HALLMARK_MTORC1_SIGNALING	Details ...	199	0.237274	3.92605	0	0	0	7057	tags=47%, list=24%, signal=61%
HALLMARK_DNA_REPAIR	HALLMARK_DNA_REPAIR	Details ...	150	0.270908	3.92294	0	0	0	9655	tags=59%, list=32%, signal=87%
HALLMARK_FATTY_ACID_METABOLISM	HALLMARK_FATTY_ACID_METABOLISM	Details ...	151	0.243698	3.57307	0	0	0	6988	tags=48%, list=23%, signal=62%
HALLMARK_GLYCOLYSIS	HALLMARK_GLYCOLYSIS	Details ...	196	0.204114	3.35933	0	0	0	5972	tags=40%, list=20%, signal=50%
HALLMARK_XENOBIOTIC_METABOLISM	HALLMARK_XENOBIOTIC_METABOLISM	Details ...	180	0.213522	3.3278	0	0	0	6924	tags=44%, list=23%, signal=58%
HALLMARK_UV_RESPONSE_UP	HALLMARK_UV_RESPONSE_UP	Details ...	152	0.224227	3.27813	0	0	0	8061	tags=49%, list=27%, signal=67%
HALLMARK_CHOLESTEROL_HOMEOSTASIS	HALLMARK_CHOLESTEROL_HOMEOSTASIS	Details ...	73	0.309077	3.16263	0	0	0	5511	tags=49%, list=18%, signal=60%
HALLMARK_MYC_TARGETS_V1	HALLMARK_MYC_TARGETS_V1	Details ...	200	0.188565	3.14446	0	0	0	10219	tags=53%, list=34%, signal=80%
HALLMARK_ESTROGEN_RESPONSE_EARLY	HALLMARK_ESTROGEN_RESPONSE_EARLY	Details ...	198	0.18399	3.02778	0	0	0	4941	tags=35%, list=17%, signal=41%
HALLMARK_ESTROGEN_RESPONSE_LATE	HALLMARK_ESTROGEN_RESPONSE_LATE	Details ...	195	0.187169	3.02494	0	0	0	5312	tags=36%, list=18%, signal=44%
HALLMARK_APICAL_JUNCTION	HALLMARK_APICAL_JUNCTION	Details ...	187	0.188838	3.01449	0	0	0	6204	tags=40%, list=21%, signal=50%
HALLMARK_HEME_METABOLISM	HALLMARK_HEME_METABOLISM	Details ...	184	0.189367	2.97152	0	0	0	10270	tags=53%, list=34%, signal=81%
HALLMARK_COAGULATION	HALLMARK_COAGULATION	Details ...	115	0.240329	2.94312	0	0	0	5307	tags=42%, list=18%, signal=51%
HALLMARK_COMPLEMENT	HALLMARK_COMPLEMENT	Details ...	182	0.178475	2.88423	0	0	0	6179	tags=38%, list=21%, signal=48%
HALLMARK_HYPOXIA	HALLMARK_HYPOXIA	Details ...	190	0.175562	2.8663	0	0	0	4999	tags=34%, list=17%, signal=41%
KEGG_OXIDATIVE_PHOSPHORYLATION	KEGG_OXIDATIVE_PHOSPHORYLATION	Details ...	124	0.388208	5.13254	0	0	0	7710	tags=65%, list=26%, signal=87%
KEGG_ALZHEIMERS_DISEASE	KEGG_ALZHEIMERS_DISEASE	Details ...	156	0.339362	4.9969	0	0	0	7710	tags=60%, list=26%, signal=80%
KEGG_PARKINSONS_DISEASE	KEGG_PARKINSONS_DISEASE	Details ...	119	0.356232	4.56264	0	0	0	7712	tags=61%, list=26%, signal=82%
KEGG_VIBRIO_CHOLERAE_INFECTION	KEGG_VIBRIO_CHOLERAE_INFECTION	Details ...	51	0.470301	4.00397	0	0	0	5879	tags=67%, list=20%, signal=83%
KEGG_HUNTINGTONS_DISEASE	KEGG_HUNTINGTONS_DISEASE	Details ...	169	0.25133	3.78348	0	0	0	7722	tags=51%, list=26%, signal=68%
KEGG_EPITHELIAL_CELL_SIGNALING_IN_HELICOBACTER_PYLORI_INFECTION	KEGG_EPITHELIAL_CELL_SIGNALING_IN_HELICOBACTER_PYLORI_INFECTION	Details ...	64	0.381403	3.61667	0	0	0	6822	tags=61%, list=23%, signal=79%
KEGG_LYSOSOME	KEGG_LYSOSOME	Details ...	115	0.272453	3.49174	0	0	0	11873	tags=67%, list=40%, signal=111%
KEGG_REGULATION_OF_ACTIN_CYTOSKELETON	KEGG_REGULATION_OF_ACTIN_CYTOSKELETON	Details ...	194	0.201373	3.2764	0	0	0	6023	tags=40%, list=20%, signal=50%
KEGG_APOPTOSIS	KEGG_APOPTOSIS	Details ...	79	0.309626	3.24557	0	0	0	8532	tags=59%, list=29%, signal=83%
KEGG_CITRATE_CYCLE_TCA_CYCLE	KEGG_CITRATE_CYCLE_TCA_CYCLE	Details ...	30	0.454793	2.97118	0	0	0	4343	tags=60%, list=15%, signal=70%
KEGG_PANCREATIC_CANCER	KEGG_PANCREATIC_CANCER	Details ...	69	0.293144	2.91614	0	0	0	5972	tags=49%, list=20%, signal=61%
KEGG_INSULIN_SIGNALING_PATHWAY	KEGG_INSULIN_SIGNALING_PATHWAY	Details ...	130	0.209154	2.85446	0	0	0	5947	tags=41%, list=20%, signal=51%
HALLMARK_IL2_STAT5_SIGNALING	HALLMARK_IL2_STAT5_SIGNALING	Details ...	182	0.174224	2.77457	0	8.125e-05	0.001	9746	tags=50%, list=33%, signal=74%
HALLMARK_ANDROGEN_RESPONSE	HALLMARK_ANDROGEN_RESPONSE	Details ...	99	0.240484	2.81845	0	8.55263e-05	0.001	7009	tags=47%, list=24%, signal=62%
KEGG_PATHOGENIC_ESCHERICHIA_COLI_INFECTION	KEGG_PATHOGENIC_ESCHERICHIA_COLI_INFECTION	Details ...	51	0.331257	2.7828	0	0.000129599	0.001	8849	tags=63%, list=30%, signal=89%
HALLMARK_REACTIVE_OXYGEN_SPECIES_PATHWAY	HALLMARK_REACTIVE_OXYGEN_SPECIES_PATHWAY	Details ...	48	0.323618	2.5997	0	0.000132955	0.002	4032	tags=46%, list=14%, signal=53%
HALLMARK_E2F_TARGETS	HALLMARK_E2F_TARGETS	Details ...	200	0.159492	2.60866	0	0.000139286	0.002	8098	tags=43%, list=27%, signal=59%
HALLMARK_PEROXISOME	HALLMARK_PEROXISOME	Details ...	97	0.218826	2.51008	0	0.000171117	0.003	11941	tags=62%, list=40%, signal=103%
HALLMARK_ALLOGRAFT_REJECTION	HALLMARK_ALLOGRAFT_REJECTION	Details ...	159	0.168496	2.54784	0	0.000178557	0.003	9443	tags=48%, list=32%, signal=70%
KEGG_PATHWAYS_IN_CANCER	KEGG_PATHWAYS_IN_CANCER	Details ...	304	0.141491	2.73946	0	0.000236883	0.002	7300	tags=38%, list=24%, signal=50%
KEGG_GLYCEROPHOSPHOLIPID_METABOLISM	KEGG_GLYCEROPHOSPHOLIPID_METABOLISM	Details ...	70	0.276656	2.66283	0	0.000529963	0.005	7531	tags=53%, list=25%, signal=71%
KEGG_AXON_GUIDANCE	KEGG_AXON_GUIDANCE	Details ...	120	0.208248	2.66796	0	0.000565294	0.005	6985	tags=44%, list=23%, signal=57%
KEGG_ENDOCYTOSIS	KEGG_ENDOCYTOSIS	Details ...	176	0.17104	2.63066	0	0.000598982	0.006	10856	tags=53%, list=36%, signal=83%
HALLMARK_MITOTIC_SPINDLE	HALLMARK_MITOTIC_SPINDLE	Details ...	198	-0.178652	-2.8904	0	0.000647059	0.001	9469	tags=49%, list=32%, signal=72%
HALLMARK_EPITHELIAL_MESENCHYMAL_TRANSITION	HALLMARK_EPITHELIAL_MESENCHYMAL_TRANSITION	Details ...	193	0.142566	2.33541	0	0.000986854	0.016	5046	tags=31%, list=17%, signal=37%
KEGG_P53_SIGNALING_PATHWAY	KEGG_P53_SIGNALING_PATHWAY	Details ...	68	0.26087	2.5833	0	0.00111768	0.012	10218	tags=60%, list=34%, signal=92%
KEGG_RIBOSOME	KEGG_RIBOSOME	Details ...	85	0.233588	2.56506	0	0.00124361	0.015	10946	tags=60%, list=37%, signal=95%
BIOCARTA_VDR_PATHWAY	BIOCARTA_VDR_PATHWAY	Details ...	24	-0.459237	-2.71955	0	0.00126636	0.002	6198	tags=67%, list=21%, signal=84%
KEGG_UBIQUITIN_MEDIATED_PROTEOLYSIS	KEGG_UBIQUITIN_MEDIATED_PROTEOLYSIS	Details ...	133	0.190119	2.56867	0	0.00130906	0.015	8705	tags=48%, list=29%, signal=68%
KEGG_VEGF_SIGNALING_PATHWAY	KEGG_VEGF_SIGNALING_PATHWAY	Details ...	70	0.264989	2.54345	0	0.00142132	0.018	6174	tags=47%, list=21%, signal=59%
HALLMARK_PI3K_AKT_MTOR_SIGNALING	HALLMARK_PI3K_AKT_MTOR_SIGNALING	Details ...	100	0.193575	2.27404	0	0.00142235	0.024	9753	tags=52%, list=33%, signal=77%
KEGG_PROTEASOME	KEGG_PROTEASOME	Details ...	42	0.32636	2.50927	0	0.00181013	0.025	5191	tags=50%, list=17%, signal=60%
KEGG_VALINE_LEUCINE_AND_ISOLEUCINE_DEGRADATION	KEGG_VALINE_LEUCINE_AND_ISOLEUCINE_DEGRADATION	Details ...	44	0.320926	2.50324	0	0.00187598	0.027	6709	tags=55%, list=22%, signal=70%
KEGG_FC_GAMMA_R_MEDIATED_PHAGOCYTOSIS	KEGG_FC_GAMMA_R_MEDIATED_PHAGOCYTOSIS	Details ...	94	0.219658	2.51367	0	0.00189241	0.025	7111	tags=46%, list=24%, signal=60%
BIOCARTA_VDR_PATHWAY	BIOCARTA_VDR_PATHWAY	Details ...	24	-0.455361	-2.65629	0	0.00191571	0.003	11483	tags=83%, list=38%, signal=134%
HALLMARK_TNFA_SIGNALING_VIA_NFKB	HALLMARK_TNFA_SIGNALING_VIA_NFKB	Details ...	189	0.139654	2.22636	0.00199601	0.00200798	0.035	9746	tags=47%, list=33%, signal=69%
KEGG_FC_EPSILON_RI_SIGNALING_PATHWAY	KEGG_FC_EPSILON_RI_SIGNALING_PATHWAY	Details ...	66	0.255661	2.46397	0	0.00212342	0.034	5947	tags=45%, list=20%, signal=57%
HALLMARK_APOPTOSIS	HALLMARK_APOPTOSIS	Details ...	153	0.152694	2.20722	0.00576923	0.00213701	0.039	10867	tags=52%, list=36%, signal=81%
KEGG_MAPK_SIGNALING_PATHWAY	KEGG_MAPK_SIGNALING_PATHWAY	Details ...	241	0.135488	2.47257	0.00202429	0.00214733	0.032	6633	tags=36%, list=22%, signal=46%
KEGG_NEUROTROPHIN_SIGNALING_PATHWAY	KEGG_NEUROTROPHIN_SIGNALING_PATHWAY	Details ...	122	0.190187	2.46515	0	0.00220509	0.034	9017	tags=49%, list=30%, signal=70%
KEGG_TOLL_LIKE_RECEPTOR_SIGNALING_PATHWAY	KEGG_TOLL_LIKE_RECEPTOR_SIGNALING_PATHWAY	Details ...	81	0.233384	2.44676	0	0.00234934	0.038	8153	tags=51%, list=27%, signal=69%
KEGG_N_GLYCAN_BIOSYNTHESIS	KEGG_N_GLYCAN_BIOSYNTHESIS	Details ...	46	0.306566	2.43651	0.00211416	0.00238912	0.04	6430	tags=52%, list=22%, signal=66%
HALLMARK_INTERFERON_GAMMA_RESPONSE	HALLMARK_INTERFERON_GAMMA_RESPONSE	Details ...	182	0.139305	2.18694	0.00205339	0.00252375	0.047	7340	tags=38%, list=25%, signal=51%
HALLMARK_UV_RESPONSE_DN	HALLMARK_UV_RESPONSE_DN	Details ...	144	-0.171145	-2.41003	0.00201613	0.00259882	0.012	6105	tags=38%, list=20%, signal=47%
KEGG_VASOPRESSIN_REGULATED_WATER_REABSORPTION	KEGG_VASOPRESSIN_REGULATED_WATER_REABSORPTION	Details ...	40	0.311358	2.38633	0.00203666	0.00282557	0.051	10856	tags=68%, list=36%, signal=106%
KEGG_PYRUVATE_METABOLISM	KEGG_PYRUVATE_METABOLISM	Details ...	35	0.346834	2.39396	0	0.00287007	0.05	6709	tags=57%, list=22%, signal=74%
KEGG_PROGESTERONE_MEDIATED_OOCYTE_MATURATION	KEGG_PROGESTERONE_MEDIATED_OOCYTE_MATURATION	Details ...	82	0.224275	2.30382	0	0.00403548	0.074	7149	tags=46%, list=24%, signal=61%
HALLMARK_PROTEIN_SECRETION	HALLMARK_PROTEIN_SECRETION	Details ...	94	0.180132	2.08769	0.00203252	0.00434622	0.083	8286	tags=46%, list=28%, signal=63%
KEGG_ANTIGEN_PROCESSING_AND_PRESENTATION	KEGG_ANTIGEN_PROCESSING_AND_PRESENTATION	Details ...	53	0.258335	2.26051	0	0.00489939	0.098	9189	tags=57%, list=31%, signal=82%
KEGG_AMYOTROPHIC_LATERAL_SCLEROSIS_ALS	KEGG_AMYOTROPHIC_LATERAL_SCLEROSIS_ALS	Details ...	51	0.270015	2.2715	0	0.00500065	0.094	8918	tags=57%, list=30%, signal=81%
KEGG_GLUTATHIONE_METABOLISM	KEGG_GLUTATHIONE_METABOLISM	Details ...	43	0.293454	2.26178	0.00201207	0.00504349	0.098	6518	tags=51%, list=22%, signal=65%
KEGG_PYRIMIDINE_METABOLISM	KEGG_PYRIMIDINE_METABOLISM	Details ...	93	0.197989	2.24264	0	0.00508575	0.108	6619	tags=42%, list=22%, signal=54%
KEGG_NON_SMALL_CELL_LUNG_CANCER	KEGG_NON_SMALL_CELL_LUNG_CANCER	Details ...	54	0.257382	2.25338	0.00203252	0.00508798	0.105	6696	tags=48%, list=22%, signal=62%
KEGG_ALDOSTERONE_REGULATED_SODIUM_REABSORPTION	KEGG_ALDOSTERONE_REGULATED_SODIUM_REABSORPTION	Details ...	40	0.300532	2.23448	0.00193424	0.00532852	0.116	5214	tags=48%, list=17%, signal=57%
KEGG_T_CELL_RECEPTOR_SIGNALING_PATHWAY	KEGG_T_CELL_RECEPTOR_SIGNALING_PATHWAY	Details ...	96	0.190109	2.20309	0.0039604	0.00628556	0.139	6463	tags=41%, list=22%, signal=52%
KEGG_PHOSPHATIDYLINOSITOL_SIGNALING_SYSTEM	KEGG_PHOSPHATIDYLINOSITOL_SIGNALING_SYSTEM	Details ...	75	0.214351	2.19552	0	0.00638786	0.145	7142	tags=45%, list=24%, signal=59%
KEGG_FOCAL_ADHESION	KEGG_FOCAL_ADHESION	Details ...	191	0.137547	2.18883	0.00647948	0.00643331	0.149	7009	tags=37%, list=24%, signal=48%
BIOCARTA_MCM_PATHWAY	BIOCARTA_MCM_PATHWAY	Details ...	18	-0.484806	-2.4732	0	0.00643696	0.019	5529	tags=67%, list=18%, signal=81%
KEGG_OOCYTE_MEIOSIS	KEGG_OOCYTE_MEIOSIS	Details ...	108	0.177554	2.17182	0	0.00659061	0.161	7149	tags=42%, list=24%, signal=55%
KEGG_B_CELL_RECEPTOR_SIGNALING_PATHWAY	KEGG_B_CELL_RECEPTOR_SIGNALING_PATHWAY	Details ...	74	0.216216	2.17239	0	0.00674388	0.161	6463	tags=43%, list=22%, signal=55%
KEGG_LEUKOCYTE_TRANSENDOTHELIAL_MIGRATION	KEGG_LEUKOCYTE_TRANSENDOTHELIAL_MIGRATION	Details ...	101	0.185199	2.17519	0.00204499	0.00681957	0.159	8077	tags=46%, list=27%, signal=62%
KEGG_NOD_LIKE_RECEPTOR_SIGNALING_PATHWAY	KEGG_NOD_LIKE_RECEPTOR_SIGNALING_PATHWAY	Details ...	53	0.251358	2.15722	0	0.00708353	0.174	7146	tags=49%, list=24%, signal=64%
KEGG_INOSITOL_PHOSPHATE_METABOLISM	KEGG_INOSITOL_PHOSPHATE_METABOLISM	Details ...	54	0.244894	2.1492	0	0.00718398	0.18	7620	tags=50%, list=26%, signal=67%
KEGG_VASCULAR_SMOOTH_MUSCLE_CONTRACTION	KEGG_VASCULAR_SMOOTH_MUSCLE_CONTRACTION	Details ...	101	-0.19386	-2.26182	0.00210526	0.00754702	0.094	10479	tags=54%, list=35%, signal=84%
BIOCARTA_RANMS_PATHWAY	BIOCARTA_RANMS_PATHWAY	Details ...	10	-0.611793	-2.38781	0	0.00774609	0.035	5719	tags=80%, list=19%, signal=99%
KEGG_AMINO_SUGAR_AND_NUCLEOTIDE_SUGAR_METABOLISM	KEGG_AMINO_SUGAR_AND_NUCLEOTIDE_SUGAR_METABOLISM	Details ...	43	0.279153	2.13634	0.00381679	0.00781633	0.198	9718	tags=60%, list=33%, signal=90%
KEGG_ARGININE_AND_PROLINE_METABOLISM	KEGG_ARGININE_AND_PROLINE_METABOLISM	Details ...	49	0.259724	2.12867	0	0.00790293	0.203	9916	tags=59%, list=33%, signal=89%
KEGG_CELL_CYCLE	KEGG_CELL_CYCLE	Details ...	123	0.161461	2.09402	0	0.00932114	0.243	10236	tags=50%, list=34%, signal=76%
KEGG_OLFACTORY_TRANSDUCTION	KEGG_OLFACTORY_TRANSDUCTION	Details ...	104	-0.187454	-2.26981	0.00392927	0.00932846	0.087	16510	tags=74%, list=55%, signal=165%
HALLMARK_APICAL_SURFACE	HALLMARK_APICAL_SURFACE	Details ...	41	0.250161	1.9141	0.006	0.0101553	0.188	8551	tags=54%, list=29%, signal=75%
BIOCARTA_CARM_ER_PATHWAY	BIOCARTA_CARM_ER_PATHWAY	Details ...	24	-0.409876	-2.39865	0.0020202	0.0103028	0.032	10154	tags=75%, list=34%, signal=114%
KEGG_RNA_DEGRADATION	KEGG_RNA_DEGRADATION	Details ...	56	-0.27167	-2.42223	0	0.0111021	0.036	7358	tags=52%, list=25%, signal=69%
KEGG_BASAL_TRANSCRIPTION_FACTORS	KEGG_BASAL_TRANSCRIPTION_FACTORS	Details ...	34	-0.337337	-2.29897	0	0.0113266	0.071	9249	tags=65%, list=31%, signal=94%
KEGG_TERPENOID_BACKBONE_BIOSYNTHESIS	KEGG_TERPENOID_BACKBONE_BIOSYNTHESIS	Details ...	14	0.460758	2.0338	0.00402414	0.0122812	0.322	5436	tags=64%, list=18%, signal=79%
HALLMARK_MYOGENESIS	HALLMARK_MYOGENESIS	Details ...	184	0.117853	1.87287	0.014553	0.012372	0.225	9148	tags=42%, list=31%, signal=61%
KEGG_PEROXISOME	KEGG_PEROXISOME	Details ...	74	0.201795	2.03387	0.003861	0.012522	0.322	5683	tags=39%, list=19%, signal=48%
KEGG_WNT_SIGNALING_PATHWAY	KEGG_WNT_SIGNALING_PATHWAY	Details ...	138	0.147149	2.02276	0.00395257	0.0126262	0.343	8381	tags=43%, list=28%, signal=59%
KEGG_GLYCOSYLPHOSPHATIDYLINOSITOL_GPI_ANCHOR_BIOSYNTHESIS	KEGG_GLYCOSYLPHOSPHATIDYLINOSITOL_GPI_ANCHOR_BIOSYNTHESIS	Details ...	24	0.340042	2.03459	0.00395257	0.0127387	0.321	6020	tags=54%, list=20%, signal=68%
KEGG_COLORECTAL_CANCER	KEGG_COLORECTAL_CANCER	Details ...	61	0.218963	2.02307	0.00801603	0.0127988	0.342	8149	tags=49%, list=27%, signal=68%
KEGG_MELANOMA	KEGG_MELANOMA	Details ...	63	0.21286	2.02674	0.00796813	0.012822	0.338	5972	tags=41%, list=20%, signal=51%
HALLMARK_BILE_ACID_METABOLISM	HALLMARK_BILE_ACID_METABOLISM	Details ...	99	0.158892	1.85429	0.0116279	0.0134952	0.248	7928	tags=42%, list=27%, signal=58%
HALLMARK_UNFOLDED_PROTEIN_RESPONSE	HALLMARK_UNFOLDED_PROTEIN_RESPONSE	Details ...	112	-0.17163	-2.10777	0	0.0139381	0.093	7949	tags=44%, list=27%, signal=59%
BIOCARTA_SM_PATHWAY	BIOCARTA_SM_PATHWAY	Details ...	14	-0.508634	-2.26236	0.00199203	0.014272	0.086	10585	tags=86%, list=35%, signal=132%
KEGG_STEROID_BIOSYNTHESIS	KEGG_STEROID_BIOSYNTHESIS	Details ...	16	0.414329	1.99735	0.00393701	0.0145707	0.39	10016	tags=75%, list=34%, signal=113%
KEGG_GLIOMA	KEGG_GLIOMA	Details ...	64	0.206405	1.95694	0.00823045	0.0183222	0.475	5972	tags=41%, list=20%, signal=51%
KEGG_SMALL_CELL_LUNG_CANCER	KEGG_SMALL_CELL_LUNG_CANCER	Details ...	83	0.186773	1.95308	0.00652174	0.0186005	0.483	8098	tags=46%, list=27%, signal=63%
HALLMARK_NOTCH_SIGNALING	HALLMARK_NOTCH_SIGNALING	Details ...	31	0.267598	1.77215	0.0254902	0.0213677	0.366	8381	tags=55%, list=28%, signal=76%
KEGG_CHEMOKINE_SIGNALING_PATHWAY	KEGG_CHEMOKINE_SIGNALING_PATHWAY	Details ...	150	0.134164	1.91511	0.00612245	0.0219621	0.548	6754	tags=36%, list=23%, signal=46%
KEGG_GLYCEROLIPID_METABOLISM	KEGG_GLYCEROLIPID_METABOLISM	Details ...	46	0.239109	1.91637	0.0119284	0.0222238	0.547	7142	tags=48%, list=24%, signal=63%
KEGG_ADHERENS_JUNCTION	KEGG_ADHERENS_JUNCTION	Details ...	71	0.187921	1.89973	0.00396825	0.0237248	0.586	7009	tags=42%, list=24%, signal=55%
KEGG_BUTANOATE_METABOLISM	KEGG_BUTANOATE_METABOLISM	Details ...	31	0.282065	1.88403	0.0038835	0.0253313	0.612	7950	tags=55%, list=27%, signal=75%
KEGG_PORPHYRIN_AND_CHLOROPHYLL_METABOLISM	KEGG_PORPHYRIN_AND_CHLOROPHYLL_METABOLISM	Details ...	26	0.300007	1.87413	0.0102881	0.0264686	0.636	15147	tags=81%, list=51%, signal=164%
HALLMARK_MYC_TARGETS_V2	HALLMARK_MYC_TARGETS_V2	Details ...	58	-0.215226	-1.89413	0.00555556	0.0287099	0.228	8506	tags=50%, list=29%, signal=70%
KEGG_MTOR_SIGNALING_PATHWAY	KEGG_MTOR_SIGNALING_PATHWAY	Details ...	50	0.224877	1.85639	0.0103734	0.0292278	0.674	2847	tags=32%, list=10%, signal=35%
HALLMARK_G2M_CHECKPOINT	HALLMARK_G2M_CHECKPOINT	Details ...	200	0.104611	1.7006	0.0276596	0.0296836	0.487	8829	tags=40%, list=30%, signal=56%
KEGG_LEISHMANIA_INFECTION	KEGG_LEISHMANIA_INFECTION	Details ...	59	0.201553	1.84631	0.00968992	0.0307003	0.701	8153	tags=47%, list=27%, signal=65%
KEGG_CARDIAC_MUSCLE_CONTRACTION	KEGG_CARDIAC_MUSCLE_CONTRACTION	Details ...	66	0.189184	1.82408	0.00766283	0.0343224	0.735	5214	tags=36%, list=17%, signal=44%
HALLMARK_TGF_BETA_SIGNALING	HALLMARK_TGF_BETA_SIGNALING	Details ...	54	0.185869	1.66091	0.026749	0.0356593	0.564	7168	tags=43%, list=24%, signal=56%
KEGG_PROSTATE_CANCER	KEGG_PROSTATE_CANCER	Details ...	86	0.170775	1.81293	0.0116279	0.0360325	0.758	8098	tags=44%, list=27%, signal=60%
KEGG_NATURAL_KILLER_CELL_MEDIATED_CYTOTOXICITY	KEGG_NATURAL_KILLER_CELL_MEDIATED_CYTOTOXICITY	Details ...	100	0.155883	1.80435	0.0199601	0.0367485	0.781	6400	tags=37%, list=21%, signal=47%
KEGG_VIRAL_MYOCARDITIS	KEGG_VIRAL_MYOCARDITIS	Details ...	51	0.209479	1.80541	0.0143149	0.0370895	0.779	6627	tags=43%, list=22%, signal=55%
KEGG_HEDGEHOG_SIGNALING_PATHWAY	KEGG_HEDGEHOG_SIGNALING_PATHWAY	Details ...	49	0.210247	1.77538	0.0220441	0.0415265	0.828	8346	tags=49%, list=28%, signal=68%
KEGG_DNA_REPLICATION	KEGG_DNA_REPLICATION	Details ...	36	0.250649	1.77572	0.0177515	0.0419959	0.827	4959	tags=42%, list=17%, signal=50%
KEGG_RENAL_CELL_CARCINOMA	KEGG_RENAL_CELL_CARCINOMA	Details ...	69	0.179064	1.7544	0.0123203	0.0456011	0.857	6773	tags=41%, list=23%, signal=52%
KEGG_ALLOGRAFT_REJECTION	KEGG_ALLOGRAFT_REJECTION	Details ...	20	0.326797	1.73854	0.0243902	0.0486589	0.877	8153	tags=60%, list=27%, signal=83%
KEGG_CHRONIC_MYELOID_LEUKEMIA	KEGG_CHRONIC_MYELOID_LEUKEMIA	Details ...	73	0.166065	1.72254	0.020284	0.0521015	0.898	10174	tags=51%, list=34%, signal=77%
KEGG_CYTOKINE_CYTOKINE_RECEPTOR_INTERACTION	KEGG_CYTOKINE_CYTOKINE_RECEPTOR_INTERACTION	Details ...	179	0.111645	1.71342	0.022449	0.0537642	0.91	11184	tags=49%, list=38%, signal=77%
BIOCARTA_CELLCYCLE_PATHWAY	BIOCARTA_CELLCYCLE_PATHWAY	Details ...	22	-0.355607	-1.99091	0.00795229	0.0578433	0.4	7150	tags=59%, list=24%, signal=77%
KEGG_ERBB_SIGNALING_PATHWAY	KEGG_ERBB_SIGNALING_PATHWAY	Details ...	87	0.159192	1.69225	0.0254902	0.0579693	0.936	6920	tags=39%, list=23%, signal=51%
KEGG_BASAL_CELL_CARCINOMA	KEGG_BASAL_CELL_CARCINOMA	Details ...	50	0.200442	1.69444	0.0214425	0.0580403	0.933	8346	tags=48%, list=28%, signal=67%
KEGG_PHENYLALANINE_METABOLISM	KEGG_PHENYLALANINE_METABOLISM	Details ...	17	0.347664	1.68446	0.0288462	0.0593154	0.942	5425	tags=53%, list=18%, signal=65%
BIOCARTA_AKAP95_PATHWAY	BIOCARTA_AKAP95_PATHWAY	Details ...	10	-0.515057	-2.01681	0.0059761	0.0595833	0.357	5619	tags=70%, list=19%, signal=86%
KEGG_RIG_I_LIKE_RECEPTOR_SIGNALING_PATHWAY	KEGG_RIG_I_LIKE_RECEPTOR_SIGNALING_PATHWAY	Details ...	58	0.183532	1.67357	0.0445434	0.0617711	0.951	8419	tags=47%, list=28%, signal=65%
BIOCARTA_EFP_PATHWAY	BIOCARTA_EFP_PATHWAY	Details ...	15	-0.423037	-1.95057	0.00607287	0.0626147	0.484	5378	tags=60%, list=18%, signal=73%
KEGG_PURINE_METABOLISM	KEGG_PURINE_METABOLISM	Details ...	148	0.116095	1.66707	0.0313808	0.0630296	0.953	6629	tags=34%, list=22%, signal=43%
BIOCARTA_SRCRPTP_PATHWAY	BIOCARTA_SRCRPTP_PATHWAY	Details ...	11	-0.469378	-1.91765	0.00784314	0.0672932	0.562	5074	tags=64%, list=17%, signal=76%
HALLMARK_KRAS_SIGNALING_UP	HALLMARK_KRAS_SIGNALING_UP	Details ...	177	0.0979257	1.51495	0.0663984	0.0676306	0.83	2993	tags=20%, list=10%, signal=22%
KEGG_ENDOMETRIAL_CANCER	KEGG_ENDOMETRIAL_CANCER	Details ...	51	0.195303	1.64879	0.0368217	0.0682529	0.971	9388	tags=51%, list=31%, signal=74%
BIOCARTA_HSWI_SNF_PATHWAY	BIOCARTA_HSWI_SNF_PATHWAY	Details ...	12	-0.450569	-1.88098	0.0116279	0.0745842	0.663	14152	tags=92%, list=47%, signal=172%
KEGG_SPLICEOSOME	KEGG_SPLICEOSOME	Details ...	126	-0.142339	-1.83257	0.00809717	0.0796968	0.738	9265	tags=45%, list=31%, signal=65%
KEGG_CELL_ADHESION_MOLECULES_CAMS	KEGG_CELL_ADHESION_MOLECULES_CAMS	Details ...	108	0.131211	1.61066	0.0468432	0.0816109	0.985	6317	tags=34%, list=21%, signal=43%
HALLMARK_ANGIOGENESIS	HALLMARK_ANGIOGENESIS	Details ...	31	-0.253029	-1.63828	0.042885	0.0831129	0.609	3045	tags=35%, list=10%, signal=39%
KEGG_GLYCINE_SERINE_AND_THREONINE_METABOLISM	KEGG_GLYCINE_SERINE_AND_THREONINE_METABOLISM	Details ...	26	0.259599	1.6032	0.0374753	0.0832643	0.987	7175	tags=50%, list=24%, signal=66%
KEGG_AMINOACYL_TRNA_BIOSYNTHESIS	KEGG_AMINOACYL_TRNA_BIOSYNTHESIS	Details ...	41	-0.2326	-1.78641	0.0192678	0.0835367	0.817	9076	tags=54%, list=30%, signal=77%
KEGG_GLYCOSAMINOGLYCAN_DEGRADATION	KEGG_GLYCOSAMINOGLYCAN_DEGRADATION	Details ...	21	0.291857	1.59472	0.0530303	0.0842564	0.989	15443	tags=81%, list=52%, signal=168%
KEGG_PROPANOATE_METABOLISM	KEGG_PROPANOATE_METABOLISM	Details ...	31	0.237219	1.59499	0.0391753	0.0852002	0.989	5438	tags=42%, list=18%, signal=51%
KEGG_ECM_RECEPTOR_INTERACTION	KEGG_ECM_RECEPTOR_INTERACTION	Details ...	78	-0.169468	-1.74579	0.0150943	0.088336	0.878	6048	tags=37%, list=20%, signal=47%
BIOCARTA_AMI_PATHWAY	BIOCARTA_AMI_PATHWAY	Details ...	11	-0.439877	-1.82437	0.0142566	0.0918265	0.77	17005	tags=100%, list=56%, signal=227%
KEGG_MELANOGENESIS	KEGG_MELANOGENESIS	Details ...	91	0.140224	1.56947	0.0615385	0.0930759	0.992	7300	tags=38%, list=24%, signal=51%
HALLMARK_INTERFERON_ALPHA_RESPONSE	HALLMARK_INTERFERON_ALPHA_RESPONSE	Details ...	95	-0.13445	-1.56254	0.0445344	0.0984488	0.734	7933	tags=40%, list=27%, signal=54%
KEGG_AUTOIMMUNE_THYROID_DISEASE	KEGG_AUTOIMMUNE_THYROID_DISEASE	Details ...	22	0.275085	1.54962	0.0639535	0.100002	0.994	8068	tags=55%, list=27%, signal=75%
BIOCARTA_HIF_PATHWAY	BIOCARTA_HIF_PATHWAY	Details ...	15	-0.426526	-2.0096	0.00402414	0.102318	0.378	9157	tags=73%, list=31%, signal=106%
KEGG_MISMATCH_REPAIR	KEGG_MISMATCH_REPAIR	Details ...	23	0.26867	1.54213	0.0666667	0.102485	0.995	4959	tags=43%, list=17%, signal=52%
KEGG_BIOSYNTHESIS_OF_UNSATURATED_FATTY_ACIDS	KEGG_BIOSYNTHESIS_OF_UNSATURATED_FATTY_ACIDS	Details ...	22	0.27529	1.53317	0.0608519	0.105413	0.995	10773	tags=64%, list=36%, signal=100%
KEGG_DRUG_METABOLISM_CYTOCHROME_P450	KEGG_DRUG_METABOLISM_CYTOCHROME_P450	Details ...	43	0.198047	1.53021	0.0536779	0.10566	0.996	6585	tags=42%, list=22%, signal=54%
KEGG_GLYCOLYSIS_GLUCONEOGENESIS	KEGG_GLYCOLYSIS_GLUCONEOGENESIS	Details ...	51	0.177425	1.52221	0.0655738	0.108242	0.998	10505	tags=53%, list=35%, signal=82%
HALLMARK_IL6_JAK_STAT3_SIGNALING	HALLMARK_IL6_JAK_STAT3_SIGNALING	Details ...	71	0.140054	1.40295	0.112621	0.108661	0.934	7173	tags=38%, list=24%, signal=50%
KEGG_GRAFT_VERSUS_HOST_DISEASE	KEGG_GRAFT_VERSUS_HOST_DISEASE	Details ...	18	0.287243	1.51209	0.0689655	0.112272	0.998	21260	tags=100%, list=71%, signal=348%
KEGG_NICOTINATE_AND_NICOTINAMIDE_METABOLISM	KEGG_NICOTINATE_AND_NICOTINAMIDE_METABOLISM	Details ...	22	0.271052	1.50889	0.0742115	0.112829	0.998	2766	tags=36%, list=9%, signal=40%
KEGG_STEROID_HORMONE_BIOSYNTHESIS	KEGG_STEROID_HORMONE_BIOSYNTHESIS	Details ...	34	0.214806	1.49995	0.0682261	0.116014	0.999	5880	tags=41%, list=20%, signal=51%
KEGG_FATTY_ACID_METABOLISM	KEGG_FATTY_ACID_METABOLISM	Details ...	37	0.20695	1.49758	0.075	0.116051	0.999	9955	tags=54%, list=33%, signal=81%
KEGG_METABOLISM_OF_XENOBIOTICS_BY_CYTOCHROME_P450	KEGG_METABOLISM_OF_XENOBIOTICS_BY_CYTOCHROME_P450	Details ...	41	0.196307	1.49061	0.0711297	0.116326	0.999	6518	tags=41%, list=22%, signal=53%
KEGG_FRUCTOSE_AND_MANNOSE_METABOLISM	KEGG_FRUCTOSE_AND_MANNOSE_METABOLISM	Details ...	33	0.215759	1.49263	0.0769231	0.11654	0.999	10742	tags=58%, list=36%, signal=90%
KEGG_TYROSINE_METABOLISM	KEGG_TYROSINE_METABOLISM	Details ...	35	0.21831	1.49346	0.049569	0.117132	0.999	5425	tags=40%, list=18%, signal=49%
BIOCARTA_ATRBRCA_PATHWAY	BIOCARTA_ATRBRCA_PATHWAY	Details ...	21	-0.321864	-1.75755	0.0204918	0.121092	0.871	9027	tags=62%, list=30%, signal=88%
KEGG_DRUG_METABOLISM_OTHER_ENZYMES	KEGG_DRUG_METABOLISM_OTHER_ENZYMES	Details ...	33	0.212234	1.47721	0.0756303	0.121951	0.999	10847	tags=58%, list=36%, signal=90%
KEGG_GLYCOSPHINGOLIPID_BIOSYNTHESIS_GLOBO_SERIES	KEGG_GLYCOSPHINGOLIPID_BIOSYNTHESIS_GLOBO_SERIES	Details ...	14	0.325752	1.4721	0.0750988	0.123557	1	5200	tags=50%, list=17%, signal=61%
KEGG_OTHER_GLYCAN_DEGRADATION	KEGG_OTHER_GLYCAN_DEGRADATION		15	0.308328	1.46969	0.0841683	0.12365	1	10690	tags=67%, list=36%, signal=104%
KEGG_HOMOLOGOUS_RECOMBINATION	KEGG_HOMOLOGOUS_RECOMBINATION		28	0.228272	1.46682	0.079918	0.123955	1	10239	tags=57%, list=34%, signal=87%
KEGG_PRIMARY_IMMUNODEFICIENCY	KEGG_PRIMARY_IMMUNODEFICIENCY		28	0.229545	1.45419	0.0877944	0.128395	1	9136	tags=54%, list=31%, signal=77%
KEGG_NOTCH_SIGNALING_PATHWAY	KEGG_NOTCH_SIGNALING_PATHWAY		45	0.188768	1.45499	0.0898438	0.129208	1	3656	tags=31%, list=12%, signal=35%
KEGG_ACUTE_MYELOID_LEUKEMIA	KEGG_ACUTE_MYELOID_LEUKEMIA		56	0.162336	1.43386	0.0755814	0.138125	1	4220	tags=30%, list=14%, signal=35%
KEGG_PPAR_SIGNALING_PATHWAY	KEGG_PPAR_SIGNALING_PATHWAY		58	0.157203	1.41123	0.101167	0.150467	1	10231	tags=50%, list=34%, signal=76%
BIOCARTA_CARM_ER_PATHWAY	BIOCARTA_CARM_ER_PATHWAY	Details ...	24	-0.288542	-1.69257	0.0357853	0.155446	0.939	7690	tags=54%, list=25%, signal=72%
KEGG_PRIMARY_BILE_ACID_BIOSYNTHESIS	KEGG_PRIMARY_BILE_ACID_BIOSYNTHESIS		12	0.331371	1.40011	0.131213	0.156594	1	7517	tags=58%, list=25%, signal=78%
BIOCARTA_PTC1_PATHWAY	BIOCARTA_PTC1_PATHWAY	Details ...	11	-0.41598	-1.66703	0.0368932	0.163174	0.956	6694	tags=64%, list=22%, signal=82%
BIOCARTA_AMAN_PATHWAY	BIOCARTA_AMAN_PATHWAY	Details ...	13	-0.376808	-1.6349	0.0371134	0.164207	0.976	9581	tags=69%, list=32%, signal=101%
KEGG_RNA_POLYMERASE	KEGG_RNA_POLYMERASE		28	0.216616	1.37343	0.143158	0.17146	1	6326	tags=43%, list=21%, signal=54%
KEGG_ARACHIDONIC_ACID_METABOLISM	KEGG_ARACHIDONIC_ACID_METABOLISM		44	0.175201	1.37375	0.114563	0.172846	1	6304	tags=39%, list=21%, signal=49%
BIOCARTA_RB_PATHWAY	BIOCARTA_RB_PATHWAY	Details ...	13	-0.375213	-1.6384	0.0522088	0.173313	0.971	16633	tags=92%, list=55%, signal=204%
KEGG_SNARE_INTERACTIONS_IN_VESICULAR_TRANSPORT	KEGG_SNARE_INTERACTIONS_IN_VESICULAR_TRANSPORT		37	0.184825	1.36317	0.115163	0.17674	1	13838	tags=65%, list=46%, signal=121%
BIOCARTA_G1_PATHWAY	BIOCARTA_G1_PATHWAY	Details ...	27	-0.258077	-1.56977	0.0482625	0.186704	0.991	4540	tags=41%, list=15%, signal=48%
BIOCARTA_ARF_PATHWAY	BIOCARTA_ARF_PATHWAY	Details ...	17	-0.320184	-1.59304	0.0452675	0.187239	0.988	11712	tags=71%, list=39%, signal=115%
BIOCARTA_MTOR_PATHWAY	BIOCARTA_MTOR_PATHWAY	Details ...	21	-0.281597	-1.57057	0.0516899	0.196949	0.99	8803	tags=57%, list=29%, signal=80%
HALLMARK_INFLAMMATORY_RESPONSE	HALLMARK_INFLAMMATORY_RESPONSE	Details ...	170	0.0810322	1.24059	0.198	0.197031	0.995	10753	tags=44%, list=36%, signal=69%
KEGG_LYSINE_DEGRADATION	KEGG_LYSINE_DEGRADATION	Details ...	44	-0.193025	-1.55069	0.0446602	0.201993	0.994	6453	tags=41%, list=22%, signal=52%
KEGG_LIMONENE_AND_PINENE_DEGRADATION	KEGG_LIMONENE_AND_PINENE_DEGRADATION		10	0.33404	1.31439	0.138554	0.211738	1	10916	tags=70%, list=37%, signal=110%
KEGG_GLYOXYLATE_AND_DICARBOXYLATE_METABOLISM	KEGG_GLYOXYLATE_AND_DICARBOXYLATE_METABOLISM		16	0.27008	1.30136	0.147573	0.22009	1	6860	tags=50%, list=23%, signal=65%
KEGG_BLADDER_CANCER	KEGG_BLADDER_CANCER		41	0.165793	1.289	0.181146	0.22799	1	5972	tags=37%, list=20%, signal=46%
HALLMARK_WNT_BETA_CATENIN_SIGNALING	HALLMARK_WNT_BETA_CATENIN_SIGNALING	Details ...	42	-0.170373	-1.31785	0.141129	0.230895	0.981	5578	tags=36%, list=19%, signal=44%
BIOCARTA_BARR_MAPK_PATHWAY	BIOCARTA_BARR_MAPK_PATHWAY	Details ...	12	-0.351136	-1.49206	0.0743802	0.236724	1	1994	tags=42%, list=7%, signal=45%
KEGG_ASTHMA	KEGG_ASTHMA		14	0.283625	1.26772	0.18107	0.242487	1	10716	tags=64%, list=36%, signal=100%
KEGG_ARRHYTHMOGENIC_RIGHT_VENTRICULAR_CARDIOMYOPATHY_ARVC	KEGG_ARRHYTHMOGENIC_RIGHT_VENTRICULAR_CARDIOMYOPATHY_ARVC		67	0.13099	1.26448	0.190283	0.243431	1	7229	tags=37%, list=24%, signal=49%
KEGG_SPHINGOLIPID_METABOLISM	KEGG_SPHINGOLIPID_METABOLISM		38	0.173339	1.26132	0.196429	0.243961	1	14456	tags=66%, list=48%, signal=128%
KEGG_ALANINE_ASPARTATE_AND_GLUTAMATE_METABOLISM	KEGG_ALANINE_ASPARTATE_AND_GLUTAMATE_METABOLISM		29	0.202143	1.26782	0.168297	0.244525	1	4260	tags=34%, list=14%, signal=40%
KEGG_ADIPOCYTOKINE_SIGNALING_PATHWAY	KEGG_ADIPOCYTOKINE_SIGNALING_PATHWAY		64	0.135565	1.25705	0.190184	0.245841	1	8546	tags=42%, list=29%, signal=59%
BIOCARTA_ERAD_PATHWAY	BIOCARTA_ERAD_PATHWAY	Details ...	19	-0.29017	-1.49497	0.0685484	0.245884	1	5576	tags=47%, list=18%, signal=58%

## Sheet: C. gen. B3277 RFc vs CT
Symbol	Name	GO	logFC.B3277RANKL_vs_B3277CONTROL	P.Value.B3277RANKL_vs_B3277CONTROL	adj.P.Val.B3277RANKL_vs_B3277CONTROL	logFC.B3277RANKFc_vs_B3277CONTROL	P.Value.B3277RANKFc_vs_B3277CONTROL	adj.P.Val.B3277RANKFc_vs_B3277CONTROL	logFC.AB521X3RANKL_vs_AB521X3CONTROL	P.Value.AB521X3RANKL_vs_AB521X3CONTROL	adj.P.Val.AB521X3RANKL_vs_AB521X3CONTROL	logFC.AB521X3RANKFc_vs_AB521X3CONTROL	P.Value.AB521X3RANKFc_vs_AB521X3CONTROL	adj.P.Val.AB521X3RANKFc_vs_AB521X3CONTROL	logFC.STG139M5RANKL_vs_STG139M5CONTROL	P.Value.STG139M5RANKL_vs_STG139M5CONTROL	adj.P.Val.STG139M5RANKL_vs_STG139M5CONTROL	logFC.STG139M5RANKFc_vs_STG139M5CONTROL	P.Value.STG139M5RANKFc_vs_STG139M5CONTROL	adj.P.Val.STG139M5RANKFc_vs_STG139M5CONTROL	logFC.STG139M5DNS_vs_STG139M5CONTROL	P.Value.STG139M5DNS_vs_STG139M5CONTROL	adj.P.Val.STG139M5DNS_vs_STG139M5CONTROL
WIF1	WNT inhibitory factor 1 [Source:HGNC Symbol;Acc:HGNC:18081]	GO:0005576, GO:0007275, GO:0016055, GO:0005515, GO:0009986, GO:0005102, GO:0017147, GO:0048856, GO:0007165, GO:0030178, GO:0045600	0.52368	0.04094	0.99837	0.86132	6e-05	0.99989	0.07519	0.22622		0.01753	0.61003	0.99996	0.00441	0.94833		-0.0594	0.38239	0.99978	-0.03789	0.63839
CCN2	cellular communication network factor 2 [Source:HGNC Symbol;Acc:HGNC:2500]	GO:0005576, GO:0005515, GO:0005520, GO:0070374, GO:0007155, GO:0008201, GO:0071897, GO:0007165, GO:0031012, GO:0062023, GO:0008022, GO:0005178, GO:0005886, GO:0009611, GO:0006367, GO:0046330, GO:0060548, GO:0051496, GO:0008544, GO:0045597, GO:0001968, GO:0008083, GO:0001502, GO:0001503, GO:0001525, GO:0001894, GO:0001934, GO:0007160, GO:0007229, GO:0007568, GO:0008284, GO:0008543, GO:0009749, GO:…	0.94027	0.00014	0.32393	0.75241	0.00036	0.99989	-0.05866	0.7077		0.10127	0.44133	0.99996	0.1395	0.36608		0.07003	0.68674	0.99978	0.51152	0.00263
FAM3D	FAM3 metabolism regulating signaling molecule D [Source:HGNC Symbol;Acc:HGNC:18665]	GO:0070093, GO:0016020, GO:0016021, GO:0007165, GO:0005576, GO:0005125, GO:0005615, GO:0046676	0.4683	0.03391	0.99837	0.676	0.00089	0.99989	-0.16665	0.27978		0.06536	0.61023	0.99996	-0.01688	0.88956		-0.05483	0.69972	0.99978	-0.03602	0.8055
MT1X	metallothionein 1X [Source:HGNC Symbol;Acc:HGNC:7405]	GO:0046872, GO:0005634, GO:0005737, GO:0008270, GO:0005515, GO:0045926, GO:0006882, GO:0010273, GO:0036018, GO:0071276, GO:0071280, GO:0071294, GO:0010038	0.67755	0.00501	0.99837	0.69697	0.00089	0.99989	0.01896	0.88803	0.99768	0.11675	0.32919	0.99996	0.17769	0.14081	0.57315	0.09568	0.50922	0.99978	0.07393	0.56214	0.94746
DSG3	desmoglein 3 [Source:HGNC Symbol;Acc:HGNC:3050]	GO:0005886, GO:0016020, GO:0005509, GO:0007156, GO:0007155, GO:0016021, GO:0046872, GO:0030054, GO:0030057, GO:0005829, GO:0070062, GO:0031424, GO:0005911, GO:0098609, GO:0070268, GO:0001533	-0.21952	0.22024	0.99837	-0.58464	0.0013	0.99989	0.12598	0.41059		0.07555	0.56606	0.99996	-0.23703	0.07544		-0.11988	0.43928	0.99978	0.09795	0.50505	0.93701
RSPO2	R-spondin 2 [Source:HGNC Symbol;Acc:HGNC:28583]	GO:0030177, GO:0005576, GO:0007275, GO:0016055, GO:0005515, GO:0008201, GO:0050896, GO:0005102, GO:0060173, GO:0001649, GO:0030282, GO:0035115, GO:0035116, GO:0042489, GO:0060437, GO:0060441, GO:0060535, GO:0071542, GO:0090263, GO:0009986	-0.67945	0.0069	0.99837	-0.67009	0.0015	0.99989	-0.02142	0.69907		0.07127	0.23327	0.99996	0.00889	0.92828		-0.10541	0.31897	0.99978	0.03017	0.80753
ADGRF1	adhesion G protein-coupled receptor F1 [Source:HGNC Symbol;Acc:HGNC:18990]	GO:0007186, GO:0016021, GO:0004930, GO:0016020, GO:0007166, GO:0004888, GO:0007165, GO:0005886, GO:0005576, GO:0007189, GO:0007416, GO:0007613, GO:0031175, GO:0032793	0.74246	0.00373	0.99837	0.64753	0.00262	0.99989	0.263	0.07968		-0.02803	0.80464	0.99996	-0.02268	0.79196		0.14924	0.22232	0.99978	0.13123	0.2928
KRT16	keratin 16 [Source:HGNC Symbol;Acc:HGNC:6423]	GO:0005198, GO:0005634, GO:0005856, GO:0005515, GO:0005882, GO:0045087, GO:0006954, GO:0005200, GO:0031424, GO:0005829, GO:0070062, GO:0007010, GO:0061436, GO:0030216, GO:0030336, GO:0070268, GO:0007568, GO:0042633, GO:0002009, GO:0045104, GO:0051546	0.24461	0.27048	0.99837	0.58755	0.00327	0.99989	-0.01691	0.90341	0.99768	0.07668	0.52333	0.99996	-0.1095	0.33443	0.74528	0.22217	0.11938	0.99978	0.30654	0.01137	0.3459
NBL1	NBL1, DAN family BMP antagonist [Source:HGNC Symbol;Acc:HGNC:7650]	GO:0005576, GO:0045666, GO:0007165, GO:0005615, GO:0005515, GO:0042802, GO:0009887, GO:0036122, GO:0016015, GO:0048018, GO:0030514, GO:0038098, GO:0048263, GO:0090027, GO:0007399, GO:0035582, GO:0048812	0.22663	0.31644	0.99837	0.59661	0.00343	0.99989	0.06293	0.68732		0.21766	0.09801	0.99996	0.23003	0.10389		0.13224	0.4065	0.99978	0.14423	0.3777
HERC5	HECT and RLD domain containing E3 ubiquitin protein ligase 5 [Source:HGNC Symbol;Acc:HGNC:24368]	GO:0004842, GO:0003723, GO:0005737, GO:0016740, GO:0005515, GO:0048471, GO:0051607, GO:0002376, GO:0045087, GO:0005829, GO:0000209, GO:0016567, GO:0042296, GO:0032020, GO:0032480, GO:0061630, GO:0000079, GO:0050688	-0.36958	0.14391	0.99837	-0.62808	0.00355	0.99989	0.16804	0.26542	0.99768	-0.18109	0.16789	0.99996	0.05769	0.70834		0.02759	0.87224	0.99978	0.06646	0.7022
BCYRN1	brain cytoplasmic RNA 1 [Source:HGNC Symbol;Acc:HGNC:1022]		-0.69008	0.00012	0.32393	-0.49975	0.00457	0.99989	-0.15123	0.11757	0.95248	-0.14261	0.12773	0.99996	0.10398	0.20088	0.65485	0.06366	0.59224	0.99978	0.00244	0.97941	0.99827
PPP1R1A	protein phosphatase 1 regulatory inhibitor subunit 1A [Source:HGNC Symbol;Acc:HGNC:9286]	GO:0007165, GO:0004864, GO:0032515, GO:0005975, GO:0005977, GO:0005515, GO:0005737, GO:0035556, GO:0004865, GO:0005615	-0.2834	0.19465	0.99837	-0.53438	0.00465	0.99989	-0.07376	0.49341	0.99768	0.01944	0.84727	0.99996	-0.02154	0.8802		-0.04134	0.79647	0.99978	0.06886	0.65013	0.95903
TAGLN	transgelin [Source:HGNC Symbol;Acc:HGNC:11553]	GO:0005515, GO:0051015, GO:0005737, GO:0003779, GO:0030855, GO:0007517	0.14628	0.47872	0.99837	0.57891	0.00468	0.99989	0.20384	0.14466	0.96244	0.15997	0.2	0.99996	0.0216	0.87834		-0.07627	0.63136	0.99978	-0.13327	0.38672	0.90104
RHOXF1-AS1	RHOXF1 antisense RNA 1 [Source:HGNC Symbol;Acc:HGNC:51582]		0.26981	0.22905	0.99837	0.56781	0.00498	0.99989	0.02224	0.86686		-0.00751	0.94002	0.99996	0.08694	0.38392		0.08437	0.46771	0.99978	0.22559	0.09265
IER3	immediate early response 3 [Source:HGNC Symbol;Acc:HGNC:5392]	GO:0043066, GO:0016020, GO:0016021, GO:0005515, GO:0005634, GO:0005829, GO:0009653, GO:0006915, GO:0014066, GO:2001020	0.01688	0.92541	0.99837	0.46825	0.00508	0.99989	0.12552	0.24899	0.99768	-0.04506	0.64445	0.99996	0.32557	0.00019	0.02884	0.14918	0.24384	0.99978	0.45592	0.00811	0.28631
RRAGD	Ras related GTP binding D [Source:HGNC Symbol;Acc:HGNC:19903]	GO:0005525, GO:0005634, GO:0005737, GO:0000166, GO:0005654, GO:0016787, GO:0005813, GO:0005515, GO:0005764, GO:0071230, GO:0005829, GO:0003924, GO:0010506, GO:0046982, GO:0032008, GO:0007050, GO:0016241, GO:0019003, GO:0034613, GO:0009267, GO:0071233, GO:1990253, GO:0051020, GO:1904263, GO:0034448, GO:1990131	0.14145	0.53098	0.99837	0.56418	0.00534	0.99989	0.10698	0.42957	0.99768	0.02969	0.80977	0.99996	0.2551	0.07044		0.07175	0.65251	0.99978	0.11896	0.43611	0.92524
CNN2	calponin 2 [Source:HGNC Symbol;Acc:HGNC:2156]	GO:0005515, GO:0003779, GO:0031032, GO:0016020, GO:0005925, GO:0005576, GO:0005516, GO:0045296, GO:0043312, GO:0035722, GO:0005856, GO:0035580, GO:1904724, GO:0005911, GO:0001725, GO:0007010, GO:0032970, GO:0071260, GO:0010628, GO:0030097, GO:0030336, GO:0042060, GO:0042127, GO:0050765	0.09915	0.67126	0.99837	0.55905	0.00551	0.99989	0.09541	0.54226		0.10564	0.41748	0.99996	-0.00248	0.9846		0.2828	0.08819	0.99978	-0.22398	0.11362	0.73936
SYT8	synaptotagmin 8 [Source:HGNC Symbol;Acc:HGNC:19264]	GO:0016020, GO:0006887, GO:0016021, GO:0005886, GO:0031410, GO:0001669, GO:0016192, GO:0005509, GO:0005544, GO:0019905, GO:0030424, GO:0030276, GO:0000149, GO:0001786, GO:0014059, GO:0016079, GO:0017156, GO:0017158, GO:0048488, GO:0048791, GO:0071277, GO:0030672, GO:0031045, GO:0070382, GO:0048306, GO:0007340, GO:0005737, GO:0031982	0.58828	0.00187	0.99837	0.48214	0.00559	0.99989	-0.01042	0.94637		0.03838	0.76253	0.99996	-0.31655	0.02074		0.19451	0.25252	0.99978	-0.15904	0.26609	0.85462
MT-TY	mitochondrially encoded tRNA-Tyr (UAU/C) [Source:HGNC Symbol;Acc:HGNC:7502]		-0.47483	0.06191	0.99837	-0.59397	0.00564	0.99989	0.15723	0.30295	0.99768	-0.15395	0.24112	0.99996	-0.00652	0.96572		0.02526	0.88213	0.99978	0.01985	0.90442
PGF	placental growth factor [Source:HGNC Symbol;Acc:HGNC:8893]	GO:0008083, GO:0016020, GO:0007165, GO:0005576, GO:0007275, GO:0030154, GO:0005515, GO:0008201, GO:0051781, GO:0001525, GO:0005615, GO:0045766, GO:0001666, GO:0008284, GO:0007267, GO:0048010, GO:0042056, GO:0050918, GO:0005172, GO:0001934, GO:0001938, GO:0002040, GO:0038084, GO:0050930, GO:0060754, GO:0042802, GO:0044877, GO:0001658, GO:0007565, GO:0031100, GO:0032870, GO:0042493, GO:0060688	0.03511	0.88045	0.99837	0.56939	0.00621	0.99989	0.03005	0.8478		-0.03168	0.80657	0.99996	-0.09088	0.51872		-0.2821	0.07564	0.99978	-0.30469	0.05112	0.59072
KLC2	kinesin light chain 2 [Source:HGNC Symbol;Acc:HGNC:20716]	GO:0005829, GO:0005886, GO:0005515, GO:0003777, GO:0005871, GO:0005737, GO:0016020, GO:0005654, GO:0005856, GO:0005739, GO:0005874, GO:0045296, GO:0006890, GO:0007018, GO:0019886, GO:0019894, GO:0032991, GO:0016938	-0.74091	0.00212	0.99837	-0.57935	0.00627	0.99989	0.08709	0.57275		0.0603	0.62404	0.99996	0.06514	0.64689		-0.00814	0.96031	0.99978	-0.12544	0.4427
TRIM67	tripartite motif containing 67 [Source:HGNC Symbol;Acc:HGNC:31859]	GO:0008270, GO:0046872, GO:0005515, GO:0005737, GO:0005856, GO:1903827, GO:0010976, GO:0046580, GO:2000060	-0.21437	0.25853	0.99837	-0.55891	0.00658	0.99989	-0.00659	0.9075		0.0247	0.60528	0.99996	0.01862	0.77434		-0.02924	0.67092	0.99978	-0.01876	0.80526
HRCT1	histidine rich carboxyl terminus 1 [Source:HGNC Symbol;Acc:HGNC:33872]	GO:0016020, GO:0016021	1.02837	1e-05	0.09618	0.57013	0.00674	0.99989	0.05074	0.58754		0.05932	0.40433	0.99996	0.09979	0.42871		0.05381	0.71883	0.99978	0.18075	0.25183
ZFAND2B	zinc finger AN1-type containing 2B [Source:HGNC Symbol;Acc:HGNC:25206]	GO:0008270, GO:0046872, GO:0016020, GO:0005783, GO:0005789, GO:0005515, GO:0000502, GO:0031225, GO:0043161, GO:0045047, GO:0043567, GO:0036435, GO:0031593, GO:0043130, GO:0006616	0.58581	0.01543	0.99837	0.5708	0.00712	0.99989	-0.05536	0.72219		0.10332	0.4277	0.99996	-0.00183	0.99053		-0.05278	0.75981	0.99978	0.10847	0.52634
LAMA1	laminin subunit alpha 1 [Source:HGNC Symbol;Acc:HGNC:6481]	GO:0007155, GO:0005102, GO:0030155, GO:0030334, GO:0045995, GO:0005576, GO:0005615, GO:0005515, GO:0005604, GO:0005201, GO:0062023, GO:0009887, GO:0009888, GO:0031012, GO:0030198, GO:0007411, GO:0007166, GO:0008022, GO:0016020, GO:0005606, GO:0048514, GO:0043208, GO:0002011, GO:0006468, GO:0031175, GO:0043010, GO:0045198, GO:0060041, GO:0060441, GO:0060445, GO:0061304, GO:0005608, GO:0005911, GO:…	0.12227	0.50027	0.99837	0.47387	0.00715	0.99989	0.0008	0.97824		0.00946	0.70982	0.99996	-0.00106	0.97108		0.05157	0.36515	0.99978	0.01335	0.76174
TSPAN18	tetraspanin 18 [Source:HGNC Symbol;Acc:HGNC:20660]	GO:0016021, GO:0016020, GO:0005887	-0.48446	0.03359	0.99837	-0.56347	0.00805	0.99989	0.05708	0.54738		0.12329	0.12475	0.99996	0.25817	0.09118		0.1865	0.27998	0.99978	0.10997	0.52599
UPP1	uridine phosphorylase 1 [Source:HGNC Symbol;Acc:HGNC:12576]	GO:0003824, GO:0009116, GO:0016763, GO:0016740, GO:0005654, GO:0016757, GO:0005737, GO:0009166, GO:0004850, GO:0042802, GO:0044206, GO:0005829, GO:0006139, GO:0043097, GO:0006218, GO:0046135, GO:0006220, GO:0042149, GO:0046108	0.2985	0.23777	0.99837	0.55727	0.00826	0.99989	0.03481	0.8161		-0.00422	0.97027	0.99996	-0.03914	0.79913		-0.2141	0.21441	0.99978	0.12923	0.45766
NTNG1	netrin G1 [Source:HGNC Symbol;Acc:HGNC:23319]	GO:0016020, GO:0005886, GO:0007275, GO:0030154, GO:0005515, GO:0007399, GO:0031225, GO:0005576, GO:0007409, GO:0016477, GO:0009887, GO:0009888, GO:0034446, GO:0070831, GO:0043256, GO:0150011, GO:2001222, GO:0046658, GO:0098632, GO:0050839, GO:0010975, GO:0099560, GO:0098978	-0.42135	0.07886	0.99837	-0.48686	0.00827	0.99989	-0.0051	0.83088		0.00827	0.73141	0.99996	-0.01321	0.70223		-0.00045	0.99287	0.99978	-0.00137	0.97889
KIAA0513	KIAA0513 [Source:HGNC Symbol;Acc:HGNC:29058]	GO:0005737	0.08705	0.72567	0.99837	0.56779	0.00846	0.99989	0.14683	0.16724		0.06289	0.39628	0.99996	-0.00722	0.94785		0.03738	0.78175	0.99978	-0.00036	0.9978
CD3EAP	CD3e molecule associated protein [Source:HGNC Symbol;Acc:HGNC:24219]	GO:0006360, GO:0005634, GO:0003723, GO:0005654, GO:0005829, GO:0001650, GO:0005739, GO:0005694, GO:0005730, GO:0003899, GO:0045815, GO:0007169, GO:0006361, GO:0006362, GO:0006363, GO:0005736, GO:0009303, GO:0000120	-0.69844	0.00045	0.68435	-0.48672	0.00908	0.99989	0.14162	0.2208	0.99768	0.00805	0.94208	0.99996	-0.15444	0.24357		0.10238	0.48812	0.99978	-0.1552	0.27266	0.85829
YPEL2	yippee like 2 [Source:HGNC Symbol;Acc:HGNC:18326]	GO:0005634, GO:0046872, GO:0005730, GO:0005515	0.203	0.34868	0.99837	0.49371	0.00941	0.99989	0.26113	0.04137	0.85316	-0.1474	0.17571	0.99996	0.14556	0.34065		0.16118	0.33584	0.99978	0.24238	0.13856
AL357552.3			-0.5115	0.04092	0.99837	-0.50785	0.00983	0.99989	-0.01378	0.8806		-0.06114	0.32776	0.99996	-0.04792	0.67545		-0.16044	0.24244	0.99978	-0.22066	0.09147
TTC19	tetratricopeptide repeat domain 19 [Source:HGNC Symbol;Acc:HGNC:26006]	GO:0005515, GO:0034551, GO:0016020, GO:0007049, GO:0055114, GO:0005739, GO:0005743, GO:0051301, GO:0070469, GO:0030496, GO:0005813, GO:0000281	0.26457	0.19513	0.99837	0.50323	0.0099	0.99989	-0.24816	0.05854	0.88523	-0.08199	0.48188	0.99996	0.07194	0.6254		-0.04686	0.77784	0.99978	0.04753	0.76966
SPRY1	sprouty RTK signaling antagonist 1 [Source:HGNC Symbol;Acc:HGNC:11269]	GO:0005737, GO:0007275, GO:0008285, GO:0046580, GO:0070373, GO:0001759, GO:0016020, GO:0009966, GO:0060940, GO:0005794, GO:0005654, GO:0005829, GO:0005515, GO:0005886, GO:0048513, GO:0042059, GO:0010719, GO:0030512, GO:0040037, GO:0043407, GO:1902747, GO:0000132, GO:0001656, GO:0001657, GO:0034260, GO:0051387, GO:0060449	0.56625	0.02297	0.99837	0.55373	0.00992	0.99989	0.1953	0.21221		-0.01835	0.88784	0.99996	-0.05607	0.69175		-0.15194	0.31607	0.99978	-0.04825	0.74776	0.97132
THBS2	thrombospondin 2 [Source:HGNC Symbol;Acc:HGNC:11786]	GO:0005576, GO:0005515, GO:0005509, GO:0007155, GO:0016525, GO:0008201, GO:0062023, GO:0031091, GO:0005201, GO:0051965, GO:0005604, GO:0031012	0.05233	0.82356	0.99837	-0.53149	0.01024	0.99989	0.02999	0.84554		0.10529	0.40429	0.99996	-0.04655	0.75808		0.05141	0.76605	0.99978	-0.06984	0.68643
BIRC3	baculoviral IAP repeat containing 3 [Source:HGNC Symbol;Acc:HGNC:591]	GO:0042981, GO:0046872, GO:0005634, GO:0005737, GO:0016740, GO:0005654, GO:0005829, GO:0006915, GO:0016567, GO:0005515, GO:0004842, GO:0045088, GO:0061630, GO:0016579, GO:0033209, GO:0031398, GO:0043123, GO:0002756, GO:0007249, GO:0035666, GO:0007166, GO:0043066, GO:0050727, GO:0010803, GO:0043027, GO:0043154, GO:0060544, GO:2000116, GO:0070424, GO:1990001, GO:0044877, GO:0007283, GO:0034121, GO:…	0.19441	0.41963	0.99837	0.55173	0.01044	0.99989	-0.00694	0.964		-0.08013	0.51058	0.99996	0.1075	0.43524		0.00815	0.95804	0.99978	-0.12581	0.41174
LGALS3	galectin 3 [Source:HGNC Symbol;Acc:HGNC:6563]	GO:0030246, GO:0005737, GO:0005634, GO:0006397, GO:0008380, GO:0005681, GO:0003723, GO:0016020, GO:0005743, GO:0005576, GO:0005615, GO:0030154, GO:0005515, GO:0002376, GO:0045087, GO:0019863, GO:0005886, GO:0070062, GO:0062023, GO:0043312, GO:0002548, GO:0030593, GO:0048245, GO:0009986, GO:0030667, GO:0030855, GO:0019903, GO:0050918, GO:0101003, GO:0001772, GO:0043236, GO:0042056, GO:0071677, GO:…	0.30712	0.1371	0.99837	0.48812	0.01059	0.99989	-0.08367	0.49122	0.99768	-0.0856	0.44291	0.99996	0.2102	0.07415	0.44928	0.07708	0.5721	0.99978	0.12405	0.32552	0.88354
PAG1	phosphoprotein membrane anchor with glycosphingolipid microdomains 1 [Source:HGNC Symbol;Acc:HGNC:30043]	GO:0005886, GO:0035556, GO:0045121, GO:0050868, GO:0016020, GO:0016021, GO:0005515, GO:0002376, GO:0002250, GO:0050852, GO:0007165, GO:0042169, GO:0035591, GO:0050863	0.52942	0.01501	0.99837	0.50747	0.01088	0.99989	-0.01727	0.8864		0.06822	0.49519	0.99996	0.18258	0.22698		-0.1028	0.54769	0.99978	0.00834	0.96003
RGS16	regulator of G protein signaling 16 [Source:HGNC Symbol;Acc:HGNC:9997]	GO:0016020, GO:0007186, GO:0009968, GO:0005096, GO:0005886, GO:0005515, GO:0043547, GO:0007601, GO:0005737, GO:0003924, GO:0008277, GO:0005516, GO:0031224	-0.09981	0.66139	0.99837	0.53254	0.01095	0.99989	0.24588	0.10804		0.12099	0.3223	0.99996	-0.28204	0.05586		-0.16191	0.3418	0.99978	-0.12059	0.48511
GTDC1	glycosyltransferase like domain containing 1 [Source:HGNC Symbol;Acc:HGNC:20887]		-0.5724	0.01116	0.99837	-0.52054	0.01116	0.99989	0.02593	0.86847		0.03777	0.77044	0.99996	-0.09517	0.53021		0.0219	0.89833	0.99978	-0.14095	0.39812
KRT14	keratin 14 [Source:HGNC Symbol;Acc:HGNC:6416]	GO:0005198, GO:0005634, GO:0005737, GO:0005515, GO:0005882, GO:0005829, GO:0070062, GO:0031424, GO:0005200, GO:0008544, GO:0070268, GO:1990254, GO:0007568, GO:0031581, GO:0042633, GO:0045110, GO:0045095	0.48973	0.03516	0.99837	0.51345	0.01151	0.99989	0.10752	0.48583		0.00709	0.9571	0.99996	-0.02591	0.86496		0.05149	0.76249	0.99978	0.16633	0.31609
KCTD11	potassium channel tetramerization domain containing 11 [Source:HGNC Symbol;Acc:HGNC:21302]	GO:0051260, GO:0016740, GO:0007049, GO:0016567, GO:0007275, GO:0040008, GO:0042802, GO:0007399, GO:0007406, GO:0030154, GO:0042127, GO:0045666, GO:0045879, GO:0005737, GO:0005515	0.44727	0.07352	0.99837	0.51495	0.01157	0.99989	-0.12824	0.31107		-0.01721	0.86318	0.99996	-0.18149	0.23651		-0.16648	0.33792	0.99978	-0.25466	0.14454
AP001033.3	novel transcript, sense intronic to TWSG1		-0.58843	0.02083	0.99837	-0.5202	0.0116	0.99989	-0.10078	0.27713		-0.02329	0.76969	0.99996	-0.1513	0.23829		-0.10723	0.47902	0.99978	-0.2073	0.17325
MTRNR2L1	MT-RNR2 like 1 [Source:HGNC Symbol;Acc:HGNC:37155]	GO:0005737, GO:0005576, GO:2000272, GO:1900118, GO:0048019	-0.46915	0.02526	0.99837	-0.48136	0.01161	0.99989	0.16335	0.29516	0.99768	-0.30083	0.00454	0.99996	0.11906	0.23249	0.6771	0.30077	0.01659	0.99978	0.11518	0.27571	0.85877
DIO3	iodothyronine deiodinase 3 [Source:HGNC Symbol;Acc:HGNC:2885]	GO:0055114, GO:0004800, GO:0016020, GO:0016021, GO:0005886, GO:0016491, GO:0005768, GO:0010008, GO:0042446, GO:0006590, GO:0042403, GO:0033798, GO:0006915, GO:0040018, GO:0042404, GO:0042480, GO:0046549, GO:0097474	0.23777	0.28793	0.99837	0.53165	0.01172	0.99989	-0.06876	0.57715		-0.01744	0.85275	0.99996	-0.09482	0.4229		-0.05725	0.68484	0.99978	0.09553	0.53678
INTS13	integrator complex subunit 13 [Source:HGNC Symbol;Acc:HGNC:20174]	GO:0005634, GO:0005737, GO:0005654, GO:0016604, GO:0043231, GO:0007049, GO:0051301, GO:0005515, GO:0030317, GO:0080154, GO:0007346, GO:0042795, GO:0007052, GO:0032039, GO:0051642, GO:0090435	-0.71023	0.00027	0.57458	-0.46955	0.01179	0.99989	0.05746	0.70558	0.99768	0.03684	0.77759	0.99996	0.06626	0.62931		0.0169	0.9149	0.99978	0.15335	0.28864	0.86131
ATP1B1	ATPase Na+/K+ transporting subunit beta 1 [Source:HGNC Symbol;Acc:HGNC:804]	GO:0006813, GO:0006814, GO:0005890, GO:0050821, GO:0005886, GO:0016020, GO:0016021, GO:0006811, GO:0007155, GO:0042383, GO:0005515, GO:0050900, GO:0010248, GO:1990573, GO:0070062, GO:0034220, GO:0005391, GO:0008022, GO:0019901, GO:0046982, GO:0001666, GO:0006874, GO:0010468, GO:0010882, GO:0030001, GO:0055119, GO:0060048, GO:1903169, GO:1903281, GO:0005901, GO:0014704, GO:0016323, GO:0016324, GO:…	0.79438	1e-05	0.10796	0.44274	0.01187	0.99989	-0.02201	0.81286	0.99768	0.06531	0.44992	0.99996	0.19773	0.05329	0.40874	-0.11188	0.39853	0.99978	0.09788	0.30966	0.87555
ZNF543	zinc finger protein 543 [Source:HGNC Symbol;Acc:HGNC:25281]	GO:0006355, GO:0003676, GO:0005634, GO:0046872, GO:0003677, GO:0005515	0.33284	0.1609	0.99837	0.48825	0.01235	0.99989	-0.03939	0.76202		-0.04015	0.68996	0.99996	-0.01512	0.89323		-0.02822	0.83177	0.99978	0.01053	0.94044
MYL9	myosin light chain 9 [Source:HGNC Symbol;Acc:HGNC:15754]	GO:0005509, GO:0046872, GO:0016459, GO:0032036, GO:0001725, GO:0016460, GO:0030018, GO:0005829, GO:0070527, GO:0045652, GO:0006936, GO:0008307, GO:0006937, GO:0005859	-0.04597	0.82269	0.99837	0.50075	0.01253	0.99989	0.06622	0.601	0.99768	0.13096	0.24966	0.99996	-0.00528	0.96865		0.06291	0.67694	0.99978	0.05992	0.67458	0.95956
MAOA	monoamine oxidase A [Source:HGNC Symbol;Acc:HGNC:6833]	GO:0055114, GO:0016491, GO:0016020, GO:0016021, GO:0005829, GO:0005739, GO:0005741, GO:0005515, GO:0006584, GO:0042135, GO:0019221, GO:0006576, GO:0008131, GO:0009967, GO:0042133, GO:0042420	0.69464	0.00502	0.99837	0.53307	0.01263	0.99989	-0.06424	0.47554		-0.04876	0.4488	0.99996	-0.05018	0.6196		-0.15586	0.16193	0.99978	-0.10124	0.39467
ABCA5	ATP binding cassette subfamily A member 5 [Source:HGNC Symbol;Acc:HGNC:35]	GO:0016021, GO:0005524, GO:0055085, GO:0042626, GO:0016887, GO:0030301, GO:0016020, GO:0000166, GO:0005794, GO:0005768, GO:0005765, GO:0000139, GO:0005764, GO:0031902, GO:0043231, GO:0005319, GO:0005770, GO:0033344, GO:0006869, GO:0034375, GO:0043691, GO:0010745	0.42643	0.06421	0.99837	0.50934	0.01272	0.99989	-0.10439	0.50452		0.00098	0.99402	0.99996	0.00794	0.9588		-0.05199	0.76476	0.99978	0.16003	0.35737
FAM174B	family with sequence similarity 174 member B [Source:HGNC Symbol;Acc:HGNC:34339]	GO:0016020, GO:0016021, GO:0005886, GO:0005794, GO:0007030	0.43668	0.08767	0.99837	0.536	0.01287	0.99989	-0.21467	0.0992	0.92534	0.1789	0.12325	0.99996	0.19927	0.1896		0.10681	0.52475	0.99978	0.2173	0.18243
METRN	meteorin, glial cell differentiation regulator [Source:HGNC Symbol;Acc:HGNC:14151]	GO:0010001, GO:0050772, GO:0007165, GO:0005576, GO:0007275, GO:0030154, GO:0007399, GO:0005615, GO:0005179	0.15343	0.54642	0.99837	0.53227	0.01346	0.99989	0.37351	0.017	0.64384	-0.1129	0.382	0.99996	0.06246	0.67821		0.29772	0.0856	0.99978	0.05588	0.74668
PTGS1	prostaglandin-endoperoxide synthase 1 [Source:HGNC Symbol;Acc:HGNC:9604]	GO:0006954, GO:0055114, GO:0008217, GO:0020037, GO:0006979, GO:0004601, GO:0001516, GO:0004666, GO:0019371, GO:0046872, GO:0016491, GO:0098869, GO:0005737, GO:0016020, GO:0005794, GO:0043231, GO:0005783, GO:0005789, GO:0031090, GO:0006629, GO:0006631, GO:0006633, GO:0051213, GO:0070062, GO:0006805, GO:0006693, GO:0042127, GO:0001750	0.17368	0.49802	0.99837	0.53266	0.01349	0.99989	-0.05562	0.69192		0.07035	0.54008	0.99996	0.31604	0.0364		0.039	0.81959	0.99978	-0.02045	0.9043
NDRG2	NDRG family member 2 [Source:HGNC Symbol;Acc:HGNC:14460]	GO:0005737, GO:0005829, GO:0007275, GO:0030154, GO:0042995, GO:0016055, GO:0005515, GO:0048471, GO:0007399, GO:0007165, GO:0030426, GO:0070062, GO:0003674, GO:0021762, GO:0005794, GO:0001818, GO:0010574, GO:0048662, GO:0070373, GO:0090361, GO:0005634, GO:0016020, GO:0016021	0.60087	0.001	0.95848	0.4315	0.01424	0.99989	-0.26391	0.01685	0.64384	-0.19288	0.06128	0.99996	0.03512	0.7681	0.9295	-0.03809	0.74716	0.99978	0.19843	0.09733	0.7031
PPP1R3C	protein phosphatase 1 regulatory subunit 3C [Source:HGNC Symbol;Acc:HGNC:9293]	GO:0005515, GO:0005975, GO:0005977, GO:0006470, GO:0005978, GO:0005829, GO:0008157, GO:2001069, GO:0005979, GO:0000164, GO:0019903, GO:0004722	0.69304	0.00628	0.99837	0.52789	0.01436	0.99989	-0.056	0.56697		0.00565	0.94269	0.99996	0.02363	0.84975		0.05458	0.7101	0.99978	0.035	0.81537
MT1E	metallothionein 1E [Source:HGNC Symbol;Acc:HGNC:7397]	GO:0046872, GO:0005634, GO:0005737, GO:0008270, GO:0005515, GO:0045926, GO:0006882, GO:0010273, GO:0071276, GO:0071280, GO:0071294	0.83377	0.00032	0.62268	0.51498	0.01488	0.99989	0.02966	0.81841		-0.01014	0.91653	0.99996	-0.0645	0.60631		-0.03133	0.83654	0.99978	-0.0914	0.54188
THRB	thyroid hormone receptor beta [Source:HGNC Symbol;Acc:HGNC:11799]	GO:0003677, GO:0003707, GO:0008270, GO:0006355, GO:0042025, GO:0003700, GO:0043565, GO:0004879, GO:0005634, GO:0046872, GO:0005515, GO:0030522, GO:0016604, GO:0045944, GO:0000122, GO:0000977, GO:0000981, GO:0000790, GO:0008134, GO:0030154, GO:1990837, GO:0005654, GO:0090575, GO:0038023, GO:0009755, GO:0019899, GO:0006367, GO:0006351, GO:0001225, GO:0070324, GO:0002154, GO:0097067, GO:0031490, GO:…	0.34996	0.12127	0.99837	0.44849	0.01489	0.99989	0.16665	0.28539		0.02846	0.82219	0.99996	0.0675	0.65495		-0.06305	0.71515	0.99978	-0.01282	0.93824
AL035702.1			-0.39661	0.07092	0.99837	-0.38023	0.01541	0.99989	-0.02348	0.55843		-0.01788	0.53916	0.99996	-0.00614	0.79138		-0.00064	0.98539	0.99978	0.02829	0.55917
FHL2	four and a half LIM domains 2 [Source:HGNC Symbol;Acc:HGNC:3703]	GO:0005634, GO:0005737, GO:0046872, GO:0043066, GO:0005925, GO:0005515, GO:0030018, GO:0042802, GO:0000122, GO:0008134, GO:0005654, GO:0003712, GO:0043425, GO:0003714, GO:0019216, GO:0009725, GO:0070885, GO:0001649, GO:0006357, GO:0055014, GO:0055015, GO:0060347, GO:0031430	0.29542	0.163	0.99837	0.48243	0.01571	0.99989	0.0345	0.82423		0.0098	0.94066	0.99996	0.08718	0.51813		0.05647	0.72293	0.99978	0.06799	0.65337	0.95926
AL049745.1			-0.32947	0.13836	0.99837	-0.37228	0.01595	0.99989	-0.0051	0.83088		0.00931	0.71559	0.99996	-0.01773	0.53597		0.0151	0.78344	0.99978	-0.01621	0.70921
TET3	tet methylcytosine dioxygenase 3 [Source:HGNC Symbol;Acc:HGNC:28313]	GO:0003677, GO:0008270, GO:0070579, GO:0006211, GO:0080111, GO:0005634, GO:0005737, GO:0046872, GO:0016491, GO:0055114, GO:0006325, GO:0005694, GO:0007275, GO:0051213, GO:0005515, GO:0045944, GO:0008327, GO:0006493, GO:0080182, GO:0044727, GO:0070989, GO:0001939, GO:0001940, GO:0005506	-0.47942	0.02384	0.99837	-0.46921	0.01601	0.99989	0.14001	0.36324		0.02052	0.87622	0.99996	0.03821	0.79716		-0.05696	0.73444	0.99978	0.08866	0.5901
PACSIN1	protein kinase C and casein kinase substrate in neurons 1 [Source:HGNC Symbol;Acc:HGNC:8570]	GO:0005515, GO:0007015, GO:0048666, GO:0097320, GO:0048471, GO:0005737, GO:0016020, GO:0016301, GO:0016310, GO:0005886, GO:0005829, GO:0031410, GO:0030054, GO:0042995, GO:0045202, GO:0043005, GO:0030659, GO:0008289, GO:0006897, GO:0032587, GO:0048812, GO:0007010, GO:0072657, GO:0005543, GO:0005856, GO:0005768, GO:0008092, GO:0048488, GO:0030100, GO:1900006, GO:0072659, GO:0043679, GO:0042802, GO:…	-0.70667	0.00366	0.99837	-0.51839	0.01616	0.99989	-0.09504	0.26827		0.08859	0.29474	0.99996	-0.07084	0.48601		-0.0744	0.53245	0.99978	-0.0373	0.76285
EPGN	epithelial mitogen [Source:HGNC Symbol;Acc:HGNC:17470]	GO:0016020, GO:0016021, GO:0005576, GO:0005515, GO:0008083, GO:0005615, GO:0000165, GO:0061024, GO:0008284, GO:0051897, GO:0005154, GO:0007165, GO:0007173, GO:0042059, GO:0045741, GO:0045840, GO:0030665, GO:0005887, GO:0001525, GO:0043406, GO:0000187, GO:0050679	-0.54102	0.01855	0.99837	-0.41515	0.0162	0.99989	-0.04397	0.77883		-0.20872	0.09877	0.99996	-0.00489	0.94656		-0.02989	0.71881	0.99978	-0.00276	0.97579
FMO2	flavin containing dimethylaniline monoxygenase 2 [Source:HGNC Symbol;Acc:HGNC:3770]	GO:0050660, GO:0055114, GO:0050661, GO:0004499, GO:0016020, GO:0016021, GO:0005783, GO:0005789, GO:0004497, GO:0016491, GO:0031090, GO:0043231, GO:0006805, GO:0017144, GO:0006082, GO:0070995, GO:0009404, GO:0006739, GO:0072592	0.17502	0.4902	0.99837	0.51765	0.01625	0.99989	-0.08517	0.58542		-0.01492	0.90976	0.99996	-0.10499	0.34242		-0.05096	0.71004	0.99978	-0.04313	0.75958
PXDC1	PX domain containing 1 [Source:HGNC Symbol;Acc:HGNC:21361]	GO:0035091	0.38257	0.11787	0.99837	0.51053	0.01645	0.99989	-0.13829	0.37235		-0.09049	0.49216	0.99996	0.18528	0.19357		0.17064	0.28891	0.99978	0.22785	0.16913
TONSL	tonsoku like, DNA repair protein [Source:HGNC Symbol;Acc:HGNC:7801]	GO:0005515, GO:0005634, GO:0005737, GO:0005654, GO:0006281, GO:0006974, GO:0016604, GO:0031297, GO:0035101, GO:0042393, GO:0042994, GO:0000724, GO:0005662, GO:0043596, GO:0042555	-0.43414	0.08956	0.99837	-0.51497	0.01648	0.99989	-0.06571	0.59548		-0.0411	0.66944	0.99996	-0.03987	0.73591		0.10874	0.46629	0.99978	-0.12517	0.35379
ILF3-DT	ILF3 divergent transcript [Source:HGNC Symbol;Acc:HGNC:27115]		-0.35579	0.08493	0.99837	-0.45379	0.01648	0.99989	0.08747	0.51656	0.99768	0.07016	0.56167	0.99996	-0.15658	0.15252	0.58812	0.00608	0.96639	0.99978	-0.11412	0.32997	0.88354
FAM83A	family with sequence similarity 83 member A [Source:HGNC Symbol;Acc:HGNC:28210]	GO:0005737, GO:0005515, GO:0019901, GO:0042802, GO:0007165, GO:0007173, GO:0008283, GO:0036312	-0.04797	0.83952	0.99837	-0.5012	0.01653	0.99989	-0.0638	0.67704	0.99768	0.14582	0.26666	0.99996	0.13239	0.39032		0.00221	0.98979	0.99978	0.22813	0.17979
LINC01170	long intergenic non-protein coding RNA 1170 [Source:HGNC Symbol;Acc:HGNC:49542]		-0.49061	0.05561	0.99837	-0.5002	0.01664	0.99989	-0.01108	0.75454		0.0003	0.99172	0.99996	-0.00099	0.97205		0.07341	0.25049	0.99978	0.01352	0.75408
AVIL	advillin [Source:HGNC Symbol;Acc:HGNC:14188]	GO:0051015, GO:0003779, GO:0007010, GO:0005737, GO:0005856, GO:0005925, GO:0030054, GO:0042995, GO:0043005, GO:0030424, GO:0030027, GO:0005515, GO:0051693, GO:0005546, GO:0060271, GO:0007015, GO:0015629, GO:0051016, GO:0007399, GO:0005884, GO:0010592, GO:0008154, GO:0051014, GO:0010976, GO:0071933, GO:1900480	-0.55748	0.02948	0.99837	-0.51086	0.01677	0.99989	0.08287	0.52086		-0.00233	0.98029	0.99996	-0.09829	0.39509		0.02487	0.86465	0.99978	-0.01626	0.9125
PRUNE2	prune homolog 2 with BCH domain [Source:HGNC Symbol;Acc:HGNC:25209]	GO:0016020, GO:0016021, GO:0005737, GO:0016462, GO:0046872, GO:0006915, GO:0004309, GO:0006798	0.6292	0.01314	0.99837	0.51328	0.01682	0.99989	0.05654	0.55239		-0.03066	0.59906	0.99996	0.07497	0.58586		0.04585	0.77042	0.99978	0.0197	0.90322
ATP7A	ATPase copper transporting alpha [Source:HGNC Symbol;Acc:HGNC:869]	GO:0046872, GO:0016021, GO:0005507, GO:0000166, GO:0030001, GO:0006812, GO:0019829, GO:0005737, GO:0016020, GO:0005794, GO:0005524, GO:0005783, GO:0005886, GO:0006811, GO:0005770, GO:0005829, GO:0005515, GO:0043005, GO:0048471, GO:0016323, GO:0051216, GO:0005375, GO:0006825, GO:0006878, GO:0072511, GO:0006584, GO:0007005, GO:0048812, GO:0034220, GO:0005802, GO:0030670, GO:0032767, GO:0031069, GO:…	0.41364	0.10657	0.99837	0.50981	0.01723	0.99989	-0.04995	0.74939		-0.07094	0.58833	0.99996	0.10989	0.42732		0.15656	0.33208	0.99978	0.25299	0.13403
PRRX1	paired related homeobox 1 [Source:HGNC Symbol;Acc:HGNC:9142]	GO:0003677, GO:0006355, GO:0043565, GO:0005634, GO:0005654, GO:0005829, GO:0007275, GO:0000981, GO:0005515, GO:0000978, GO:0000790, GO:0001228, GO:0001102, GO:0100026, GO:0001227, GO:0071837, GO:0000122, GO:0002053, GO:0030326, GO:0042472, GO:0042474, GO:0045880, GO:0045944, GO:0048664, GO:0048701, GO:0048704, GO:0048844, GO:0051216, GO:0060021, GO:0070570, GO:0097150, GO:0006357	-0.64359	0.00148	0.99837	-0.44914	0.01751	0.99989	0.297	0.01255	0.57267	0.31641	0.00244	0.99996	0.06409	0.56048	0.86809	0.01578	0.90663	0.99978	0.15736	0.17428	0.80898
PRORSD1P	prolyl-tRNA synthetase associated domain containing 1, pseudogene [Source:HGNC Symbol;Acc:HGNC:34379]		0.66299	0.00244	0.99837	0.36162	0.01778	0.99989	-0.11412	0.2808		-0.06678	0.41474	0.99996	0.00986	0.91281		-0.1047	0.24214	0.99978	-0.09046	0.33287
NOM1	nucleolar protein with MIF4G domain 1 [Source:HGNC Symbol;Acc:HGNC:13244]	GO:0005515, GO:0003723, GO:0005634, GO:0005730, GO:0008150, GO:0042274, GO:0048820	-0.60361	0.00904	0.99837	-0.46212	0.01969	0.99989	0.19683	0.10293	0.92534	-0.02133	0.85431	0.99996	-0.31121	0.02586		-0.16966	0.2806	0.99978	-0.19235	0.20552	0.83198
FOXI1	forkhead box I1 [Source:HGNC Symbol;Acc:HGNC:3815]	GO:0006355, GO:0003700, GO:0043565, GO:0005634, GO:0043231, GO:0005730, GO:0003677, GO:0006357, GO:0000981, GO:0000790, GO:0030154, GO:0009653, GO:0000978, GO:1990837, GO:0045944, GO:0001228, GO:0000976, GO:0042472, GO:0045893, GO:0009792, GO:0008301	0.44287	0.02086	0.99837	0.44338	0.01973	0.99989	-0.01068	0.93902		-0.02799	0.79678	0.99996	-0.05511	0.71221		0.00028	0.99864	0.99978	0.01056	0.94828
MT-ND5	mitochondrially encoded NADH:ubiquinone oxidoreductase core subunit 5 [Source:HGNC Symbol;Acc:HGNC:7461]	GO:0055114, GO:0008137, GO:0042773, GO:0016020, GO:0016021, GO:0005743, GO:0005739, GO:0070469, GO:0005747, GO:0003954, GO:0006120, GO:0032981, GO:0015990, GO:0001666, GO:0010243, GO:0042542, GO:0043005	-0.58543	0.00689	0.99837	-0.46784	0.0202	0.99989	0.13275	0.21274	0.99757	0.07049	0.48473	0.99996	-0.03047	0.82436	0.94449	-0.03995	0.77384	0.99978	0.01316	0.92988	0.99689
SCRG1	stimulator of chondrogenesis 1 [Source:HGNC Symbol;Acc:HGNC:17036]	GO:0005576, GO:0005515, GO:0005794, GO:0007399, GO:0005615, GO:0005737, GO:0044306, GO:0097168	-0.54834	0.03129	0.99837	-0.49736	0.02064	0.99989	0.06111	0.65367		0.11927	0.26783	0.99996	-0.08031	0.59427		-0.26657	0.12175	0.99978	-0.17926	0.28131
SLC37A1	solute carrier family 37 member 1 [Source:HGNC Symbol;Acc:HGNC:11024]	GO:0016021, GO:0022857, GO:0055085, GO:0016020, GO:0005783, GO:0005789, GO:0015297, GO:0008643, GO:0030176, GO:0015760, GO:0061513, GO:0035435	-0.03956	0.87423	0.99837	-0.49597	0.02077	0.99989	-0.08419	0.59014		0.02759	0.83392	0.99996	-0.01815	0.88427		0.07361	0.6306	0.99978	0.08695	0.57393
TOMM5	translocase of outer mitochondrial membrane 5 [Source:HGNC Symbol;Acc:HGNC:31369]	GO:0005742, GO:0016020, GO:0016021, GO:0015031, GO:0005739, GO:0005741, GO:0016236, GO:0006626	-0.6032	0.01431	0.99837	-0.46391	0.02085	0.99989	0.10042	0.45401		0.05236	0.60618	0.99996	-0.0296	0.72103		0.15185	0.21689	0.99978	0.12488	0.31205
HDAC10	histone deacetylase 10 [Source:HGNC Symbol;Acc:HGNC:18128]	GO:0016787, GO:0005634, GO:0005737, GO:0046872, GO:0008270, GO:0006325, GO:0006476, GO:0006281, GO:0006974, GO:0005515, GO:0006914, GO:0006310, GO:0005654, GO:0000122, GO:0004407, GO:0019213, GO:0006355, GO:0000118, GO:0019899, GO:0045892, GO:0033558, GO:0042826, GO:0032425, GO:0016575, GO:0016236, GO:0034983, GO:0047609, GO:0047611, GO:0014003, GO:0035825, GO:0106047, GO:0106048	0.44423	0.03628	0.99837	0.42814	0.02156	0.99989	0.15198	0.32311		-0.14148	0.2827	0.99996	-0.0208	0.89091		-0.10657	0.52888	0.99978	-0.07773	0.65499
TMA16	translation machinery associated 16 homolog [Source:HGNC Symbol;Acc:HGNC:25638]	GO:0005654, GO:0005730, GO:0005634, GO:0005515	-0.28373	0.18177	0.99837	-0.46676	0.0216	0.99989	-0.19227	0.13902	0.96244	-0.03227	0.79711	0.99996	0.10929	0.38785		0.04195	0.78881	0.99978	-0.18227	0.17995	0.81278
MTATP8P2	MT-ATP8 pseudogene 2 [Source:HGNC Symbol;Acc:HGNC:44572]		0.03262	0.84515	0.99837	0.37331	0.02167	0.99989	0.05363			0.03641	0.29781	0.99996	-0.0173	0.72109		-0.01672	0.79335	0.99978	-0.00306	0.95876
SNORD13	small nucleolar RNA, C/D box 13 [Source:HGNC Symbol;Acc:HGNC:32711]		-0.14869	0.52697	0.99837	0.49067	0.02179	0.99989	0.37997	0.00616	0.43745	-0.30575	0.01564	0.99996	0.09817	0.52379		0.1642	0.33505	0.99978	0.01582	0.92657
MET	MET proto-oncogene, receptor tyrosine kinase [Source:HGNC Symbol;Acc:HGNC:7029]	GO:0005515, GO:0017154, GO:0071526, GO:0016021, GO:0005524, GO:0006468, GO:0004672, GO:0007169, GO:0004714, GO:0004713, GO:0045944, GO:1901299, GO:0016020, GO:0000166, GO:0016301, GO:0016740, GO:0016310, GO:0018108, GO:0005576, GO:0009986, GO:0005886, GO:0042802, GO:0005887, GO:0030182, GO:0007399, GO:0016477, GO:0000165, GO:0010507, GO:0007165, GO:0019903, GO:0043235, GO:0051897, GO:0007275, GO:…	0.5242	0.02266	0.99837	0.48527	0.02185	0.99989	0.16784	0.28118		0.02859	0.81503	0.99996	-0.23492	0.11881		-0.04519	0.7844	0.99978	-0.10129	0.54912
VASH1	vasohibin 1 [Source:HGNC Symbol;Acc:HGNC:19964]	GO:0005737, GO:0016525, GO:0045765, GO:0001937, GO:0007049, GO:0005783, GO:0008233, GO:0006508, GO:0016787, GO:0003779, GO:0005576, GO:0005615, GO:0005515, GO:0004180, GO:0007050, GO:0009611, GO:0043537, GO:0001525, GO:0010596, GO:0004181, GO:0045177, GO:0060674, GO:0060716, GO:1901491, GO:2000772	-0.30226	0.19872	0.99837	-0.48344	0.02215	0.99989	0.04084	0.68226		0.01071	0.88552	0.99996	-0.15263	0.28071		0.07276	0.66547	0.99978	-0.01047	0.95074
EPHX2	epoxide hydrolase 2 [Source:HGNC Symbol;Acc:HGNC:3402]	GO:0016787, GO:0003824, GO:0005737, GO:0046872, GO:0005829, GO:0006629, GO:0042803, GO:0005777, GO:0008152, GO:0000287, GO:0070062, GO:0010628, GO:0042632, GO:0016311, GO:0006625, GO:0005782, GO:0042577, GO:0046839, GO:0009636, GO:0016791, GO:0015643, GO:0019373, GO:0042759, GO:0004301, GO:0019439, GO:0097176, GO:0052642, GO:0033885, GO:0046272, GO:0090181	-0.23701	0.21133	0.99837	-0.46482	0.02232	0.99989	-0.28334	0.06324		0.01177	0.92815	0.99996	-0.01177	0.93915		-0.19233	0.26794	0.99978	0.18116	0.28603
NAV1	neuron navigator 1 [Source:HGNC Symbol;Acc:HGNC:15989]	GO:0022008, GO:0005737, GO:0005856, GO:0007275, GO:0030154, GO:0005874, GO:0007399, GO:0015630, GO:0001578, GO:0001764, GO:0043194	-0.38031	0.10051	0.99837	-0.45314	0.02238	0.99989	0.04673	0.75102	0.99768	0.03267	0.80057	0.99996	0.0552	0.68515		-0.12568	0.42029	0.99978	-0.07925	0.59616	0.95628
AL139287.1	novel transcript		-0.21735	0.14257	0.99837	-0.42857	0.02238	0.99989	-0.00661	0.91402		-0.01635	0.7199	0.99996	-0.04179	0.54847		0.00876	0.92583	0.99978	0.00796	0.93582
PRKAR2B	protein kinase cAMP-dependent type II regulatory subunit beta [Source:HGNC Symbol;Acc:HGNC:9392]	GO:0008603, GO:0001932, GO:0005952, GO:2000480, GO:0005737, GO:0016020, GO:0000166, GO:0016301, GO:0016310, GO:0005886, GO:0005515, GO:0030552, GO:2000479, GO:0019901, GO:0019904, GO:0006631, GO:0007612, GO:0045859, GO:0050804, GO:0097332, GO:0097338, GO:0030425, GO:0043025, GO:0043197, GO:0043198, GO:0045121, GO:0048471, GO:0097546, GO:0098794, GO:0098978, GO:0005813, GO:0005829, GO:0070062, GO:…	0.26058	0.30451	0.99837	0.48849	0.02255	0.99989	-0.19794	0.17716	0.98104	-0.23118	0.07633	0.99996	0.11491	0.41984		0.22296	0.17745	0.99978	0.14674	0.37808
MT-ND6	mitochondrially encoded NADH:ubiquinone oxidoreductase core subunit 6 [Source:HGNC Symbol;Acc:HGNC:7462]	GO:0055114, GO:0008137, GO:0016020, GO:0016021, GO:0005739, GO:0031966, GO:0070469, GO:0006120, GO:0032981, GO:0005743	-0.6679	0.00288	0.99837	-0.48099	0.02258	0.99989	-0.07503	0.62868	0.99768	-0.0305	0.80688	0.99996	0.05402	0.63703	0.89553	0.19369	0.263	0.99978	0.03263	0.76866	0.97186
ARSA	arylsulfatase A [Source:HGNC Symbol;Acc:HGNC:713]	GO:0003824, GO:0008484, GO:0016787, GO:0004065, GO:0006914, GO:0007339, GO:0007417, GO:0007584, GO:0009268, GO:0043627, GO:0045471, GO:0051597, GO:0001669, GO:0005615, GO:0005737, GO:0005764, GO:0005768, GO:0005886, GO:0016021, GO:0031232, GO:0046872, GO:0005783, GO:0005515, GO:0005509, GO:0005576, GO:0006687, GO:0070062, GO:0043312, GO:0005788, GO:0043202, GO:0035578, GO:0004098	0.46165	0.03945	0.99837	0.46096	0.02258	0.99989	0.10696	0.48445		0.17779	0.15065	0.99996	0.15616	0.31106		0.13124	0.44979	0.99978	0.01467	0.93251
KRT15	keratin 15 [Source:HGNC Symbol;Acc:HGNC:6421]	GO:0005198, GO:0005634, GO:0005515, GO:0007010, GO:0005882, GO:0005829, GO:0070062, GO:0031424, GO:0005200, GO:0097110, GO:0008544, GO:0070268	0.26854	0.27281	0.99837	0.47515	0.02266	0.99989	-0.00243	0.98409	0.9982	0.10874	0.30992	0.99996	0.07207	0.62167		0.06069	0.71137	0.99978	0.00356	0.98257	0.99827
BUB1B	BUB1 mitotic checkpoint serine/threonine kinase B [Source:HGNC Symbol;Acc:HGNC:1149]	GO:0007094, GO:0048471, GO:0005634, GO:0005737, GO:0000166, GO:0004674, GO:0005524, GO:0016301, GO:0016740, GO:0007049, GO:0016310, GO:0005829, GO:0005856, GO:0006915, GO:0006468, GO:0051301, GO:0005694, GO:0005515, GO:0000776, GO:0000775, GO:0005815, GO:0005819, GO:0000777, GO:0051754, GO:0031145, GO:1901990, GO:0004672, GO:0006511, GO:0000278, GO:0000778, GO:0007093, GO:0000940, GO:0005680	-0.34748	0.0797	0.99837	-0.45227	0.023	0.99989	0.05269	0.72009	0.99768	-0.06397	0.62296	0.99996	0.00917	0.94682		-0.11314	0.47373	0.99978	-0.03885	0.7961	0.97868
ATOH8	atonal bHLH transcription factor 8 [Source:HGNC Symbol;Acc:HGNC:24126]	GO:0006355, GO:0003700, GO:0046983, GO:0030154, GO:0010629, GO:0005634, GO:0005737, GO:0016607, GO:0005654, GO:0003677, GO:0007275, GO:0007399, GO:0045893, GO:0000981, GO:0000790, GO:0045892, GO:0070888, GO:0060395, GO:0001937, GO:0010595, GO:0035148, GO:1902895, GO:0045603, GO:0001704, GO:0008134, GO:0033613, GO:0051450	0.19757	0.3337	0.99837	0.4125	0.02384	0.99989	0.02997	0.6477		0.04762	0.36714	0.99996	0.14388	0.28954		0.15343	0.34402	0.99978	0.0893	0.57715
ZGRF1	zinc finger GRF-type containing 1 [Source:HGNC Symbol;Acc:HGNC:25654]	GO:0008270, GO:0016020, GO:0016021, GO:0046872, GO:0005634, GO:0005737, GO:0003723, GO:0000784, GO:0017108, GO:0071932	-0.40395	0.10161	0.99837	-0.48456	0.02425	0.99989	-0.28307	0.07014		0.01169	0.92871	0.99996	0.01342	0.93061		0.01933	0.91091	0.99978	0.10217	0.55006
TNFAIP3	TNF alpha induced protein 3 [Source:HGNC Symbol;Acc:HGNC:11896]	GO:0016579, GO:0016567, GO:0043231, GO:0008233, GO:0008234, GO:0036459, GO:0006508, GO:0003677, GO:0008270, GO:0050728, GO:2000352, GO:0032088, GO:0031397, GO:0032715, GO:0071222, GO:0048662, GO:0005634, GO:0005737, GO:0046872, GO:0016740, GO:0016787, GO:0006915, GO:0003824, GO:0008152, GO:0005515, GO:0005764, GO:0004842, GO:0006954, GO:0042802, GO:0004843, GO:0070936, GO:0005829, GO:0070062, GO:…	0.09387	0.65948	0.99837	0.45086	0.02531	0.99989	0.32818	0.00879	0.47388	-0.04622	0.70597	0.99996	0.14492	0.31129	0.73407	-0.04538	0.77504	0.99978	0.37554	0.02565	0.4877
OR51M1	olfactory receptor family 51 subfamily M member 1 [Source:HGNC Symbol;Acc:HGNC:14847]	GO:0007186, GO:0016021, GO:0004930, GO:0004984, GO:0016020, GO:0007165, GO:0005886, GO:0050896, GO:0007608, GO:0050911	-0.6154	0.00307	0.99837	-0.36543	0.02566	0.99989	-0.08985	0.17951		-0.04225	0.44107	0.99996	-0.0911	0.22197		-0.0645	0.51698	0.99978	-0.02261	0.83162
PRNCR1	prostate cancer associated non-coding RNA 1 [Source:HGNC Symbol;Acc:HGNC:48942]		-0.31803	0.21378	0.99837	-0.48022	0.02576	0.99989	0.01271	0.93148		-0.02944	0.79961	0.99996	-0.05958	0.54023		0.0168	0.89356	0.99978	0.10509	0.423
GTPBP4	GTP binding protein 4 [Source:HGNC Symbol;Acc:HGNC:21535]	GO:0005525, GO:0005730, GO:0005634, GO:0003723, GO:0016020, GO:0000166, GO:0005654, GO:0005829, GO:0031965, GO:0005515, GO:0042254, GO:0000463, GO:0005737, GO:0048471, GO:0001649, GO:0031397, GO:0008285, GO:0022408, GO:0030336, GO:0003924, GO:0050821, GO:0000079, GO:0008156, GO:0033342	-0.20627	0.2814	0.99837	-0.38018	0.02626	0.99989	-0.0631	0.53015	0.99768	0.08739	0.35073	0.99996	-0.08282	0.46318	0.82388	-0.05211	0.70667	0.99978	-0.0787	0.51452	0.93934
IL17RE	interleukin 17 receptor E [Source:HGNC Symbol;Acc:HGNC:18439]	GO:0030368, GO:0016020, GO:0016021, GO:0019221, GO:0005737, GO:0005886, GO:0005576, GO:0005515, GO:0006954, GO:0097400	0.20691	0.34916	0.99837	0.44172	0.02631	0.99989	0.03058	0.81468		0.06749	0.51293	0.99996	0.06988	0.65067		0.09189	0.59603	0.99978	-0.19107	0.27324
ETV3L	ETS variant transcription factor 3 like [Source:HGNC Symbol;Acc:HGNC:33834]	GO:0006355, GO:0003700, GO:0043565, GO:0000122, GO:0001227, GO:0005634, GO:0003677, GO:0005515, GO:0006357, GO:0000981, GO:0030154	0.17504	0.20307	0.99837	0.30143	0.02637	0.99989	-0.03515	0.31901		-0.00933	0.78604	0.99996	0.0048	0.8361					0.00639	0.82937
PEX11A	peroxisomal biogenesis factor 11 alpha [Source:HGNC Symbol;Acc:HGNC:8852]	GO:0005779, GO:0016559, GO:0016020, GO:0005777, GO:0016021, GO:0007165, GO:0042803, GO:0005778, GO:0005515, GO:0007031, GO:0032991, GO:0016557, GO:0050873, GO:0019216, GO:0044375	-0.3766	0.11147	0.99837	-0.46893	0.02642	0.99989	-0.06605	0.663		0.02528	0.83899	0.99996	-0.06745	0.66213		-0.05354	0.75757	0.99978	-0.1811	0.29775
CCNYL1	cyclin Y like 1 [Source:HGNC Symbol;Acc:HGNC:26868]	GO:0019901, GO:0000079, GO:0005515, GO:0005737, GO:0005886, GO:0016538, GO:0045737, GO:0001932, GO:0007283, GO:0030317, GO:0045859, GO:0016020	0.14862	0.48651	0.99837	0.45768	0.0266	0.99989	-0.09347	0.48348	0.99768	-0.22433	0.06484	0.99996	-0.20325	0.18502		0.0443	0.79198	0.99978	-0.04788	0.77242
AL357515.1	PDGFA associated protein 1 (PDGFA) pseudogene		-0.3398	0.08474	0.99837	-0.32111	0.02684	0.99989	-0.03392	0.4412		-0.0258	0.4196	0.99996	0.02201	0.56393		-0.00738	0.80177	0.99978	0.02441	0.58921
RN7SL202P	RNA, 7SL, cytoplasmic 202, pseudogene [Source:HGNC Symbol;Acc:HGNC:46218]		-0.60045	0.00877	0.99837	-0.39937	0.02698	0.99989	-0.10283	0.18207		-0.01583	0.81519	0.99996	0.01651	0.86374		-0.00709	0.94755	0.99978	-0.01231	0.91261
SNAI2	snail family transcriptional repressor 2 [Source:HGNC Symbol;Acc:HGNC:11094]	GO:0003676, GO:0030335, GO:0090090, GO:0010839, GO:0005634, GO:0005737, GO:0046872, GO:0003677, GO:0007275, GO:0005515, GO:0003700, GO:1990837, GO:0005654, GO:0006355, GO:0000977, GO:0001227, GO:0000122, GO:0000790, GO:0070888, GO:2001240, GO:0032331, GO:0043565, GO:0071364, GO:0003180, GO:0033629, GO:0000981, GO:0003682, GO:0001649, GO:0001837, GO:0003198, GO:0003273, GO:0006929, GO:0006933, GO:…	0.25595	0.24028	0.99837	0.44362	0.027	0.99989	0.16832	0.19342		0.15171	0.14129	0.99996	-0.04539	0.76848		-0.24793	0.15323	0.99978	-0.33463	0.05525
MT1G	metallothionein 1G [Source:HGNC Symbol;Acc:HGNC:7399]	GO:0046872, GO:0005634, GO:0005737, GO:0008270, GO:0005515, GO:0035924, GO:0045926, GO:0006882, GO:0010273, GO:0071276, GO:0071280, GO:0071294, GO:0030224, GO:0042117, GO:0005507, GO:0006875, GO:0007263, GO:0043524, GO:0071247, GO:0005764, GO:0005829	0.70497	0.00361	0.99837	0.4754	0.02749	0.99989	-0.18639	0.23344		0.03136	0.81183	0.99996	0.02186	0.76943		0.1405	0.19945	0.99978	0.14654	0.18555
AL356583.1	ubiquitin specific protease 6 (Tre-2 oncogene) (USP6) pseudogene		0.48305	0.05044	0.99837	0.43152	0.02774	0.99989	0.00501	0.93598		0.02697	0.58592	0.99996	0.24787	0.01937		0.13633	0.21406	0.99978	0.15121	0.19156
HOXA10	homeobox A10 [Source:HGNC Symbol;Acc:HGNC:5100]	GO:0003677, GO:0006355, GO:0043565, GO:0005634, GO:0005737, GO:0007275, GO:0000981, GO:0005515, GO:0000790, GO:0000978, GO:1990837, GO:0001228, GO:0045944, GO:0007283, GO:0042826, GO:0001501, GO:0007338, GO:0008584, GO:0009952, GO:0009954, GO:0010468, GO:0030326, GO:0060065, GO:0005667	-0.16095	0.53005	0.99837	-0.47362	0.02802	0.99989	-0.27691	0.05465	0.87742	-0.07884	0.53506	0.99996	0.20737	0.17745		0.09354	0.58861	0.99978	0.08306	0.63115
ADCY4	adenylate cyclase 4 [Source:HGNC Symbol;Acc:HGNC:235]	GO:0005886, GO:0035556, GO:0009190, GO:0004016, GO:0006171, GO:0016849, GO:0005737, GO:0016020, GO:0016021, GO:0046872, GO:0000166, GO:0005524, GO:0016829, GO:0005515, GO:0005887, GO:0007186, GO:0007193, GO:0007189, GO:0005080, GO:0003091, GO:0007190, GO:0034199, GO:0071377, GO:0007188, GO:0030425	-0.43203	0.09187	0.99837	0.4715	0.0287	0.99989	0.14096	0.22838		-0.02355	0.75918	0.99996	0.17183	0.11012		0.07533	0.52031	0.99978	0.12311	0.32085
ARHGAP45	Rho GTPase activating protein 45 [Source:HGNC Symbol;Acc:HGNC:17102]	GO:0007165, GO:0035556, GO:0005737, GO:0016020, GO:0046872, GO:0005886, GO:0042995, GO:0005515, GO:0005096, GO:0005576, GO:0090630, GO:0032587, GO:0005829, GO:0051056, GO:0043312, GO:0034774, GO:0035578, GO:0043547	0.40644	0.1015	0.99837	0.44579	0.02874	0.99989	0.02073	0.89444		0.00728	0.95572	0.99996	6e-05	0.99943		0.07431	0.51689	0.99978	-0.08191	0.37661
AQP4	aquaporin 4 [Source:HGNC Symbol;Acc:HGNC:637]	GO:0016020, GO:0055085, GO:0015267, GO:0005737, GO:0016021, GO:0005886, GO:0005768, GO:0042383, GO:0042995, GO:0010008, GO:0005515, GO:0016323, GO:0005576, GO:0005887, GO:0071346, GO:0015250, GO:0006833, GO:0051289, GO:0009897, GO:0003091, GO:0030104, GO:0009992, GO:0050891, GO:0090660, GO:0097450	0.06533	0.61925	0.99837	0.31306	0.02895	0.99989							0.0091	0.78079		-0.00066	0.98519	0.99978	0.04074	0.45384
B3GALT5	beta-1,3-galactosyltransferase 5 [Source:HGNC Symbol;Acc:HGNC:920]	GO:0016020, GO:0006486, GO:0016021, GO:0016740, GO:0005783, GO:0005794, GO:0016757, GO:0000139, GO:0005515, GO:0008375, GO:0008376, GO:0016758, GO:0008499, GO:0008532, GO:0030311, GO:0009617	-0.43662	0.02221	0.99837	-0.38716	0.02945	0.99989	0.04135	0.79166		0.0025	0.98463	0.99996	0.05025	0.74383		0.03975	0.81815	0.99978	-0.0342	0.84286
HSD11B1	hydroxysteroid 11-beta dehydrogenase 1 [Source:HGNC Symbol;Acc:HGNC:5208]	GO:0016020, GO:0016021, GO:0016491, GO:0055114, GO:0005783, GO:0005789, GO:0006629, GO:0042803, GO:0008202, GO:0030176, GO:0050661, GO:0005496, GO:0006704, GO:0003845, GO:0070524, GO:0006706, GO:0030324	0.49504	0.05182	0.99837	0.46823	0.02954	0.99989	0.01446	0.78436		0.00039	0.99128	0.99996	-0.08874	0.13119		-0.00694	0.94129	0.99978	-0.06419	0.44574
MIR503HG	MIR503 host gene [Source:HGNC Symbol;Acc:HGNC:28258]		-0.07119	0.78068	0.99837	0.46789	0.03004	0.99989	0.18258	0.24285		-0.20102	0.11397	0.99996	-0.03245	0.75199		-0.11819	0.2904	0.99978	-0.0458	0.71272
TSPAN2	tetraspanin 2 [Source:HGNC Symbol;Acc:HGNC:20659]	GO:0016021, GO:0016020, GO:0005654, GO:0005515, GO:0005887, GO:0006954, GO:0007420, GO:0014002, GO:0014005, GO:0042552, GO:0048709, GO:0061564, GO:0005886, GO:0043209	0.37992	0.12306	0.99837	0.44258	0.03016	0.99989	0.09238	0.23895		0.13227	0.05486	0.99996	-0.01489	0.73004		-0.04179	0.31192	0.99978	0.01874	0.76735
CYP7B1	cytochrome P450 family 7 subfamily B member 1 [Source:HGNC Symbol;Acc:HGNC:2652]	GO:0055114, GO:0004497, GO:0020037, GO:0005506, GO:0016705, GO:0016020, GO:0016021, GO:0046872, GO:0005783, GO:0005789, GO:0016491, GO:0031090, GO:0043231, GO:0006629, GO:0006694, GO:0008202, GO:0008203, GO:0008395, GO:0042632, GO:0035754, GO:0006699, GO:0008396, GO:0033783, GO:0047092, GO:0016125, GO:0033147, GO:0050679, GO:0060740	0.1489	0.50565	0.99837	0.41404	0.03019	0.99989	0.01753	0.8332		0.00102	0.98668	0.99996	-0.01479	0.74025		0.0142	0.83402	0.99978	0.05872	0.45938
DIMT1	DIMT1 rRNA methyltransferase and ribosome maturation factor [Source:HGNC Symbol;Acc:HGNC:30217]	GO:0003723, GO:0016740, GO:0008168, GO:0032259, GO:0006364, GO:0000179, GO:0008649, GO:0000154, GO:0031167, GO:0005634, GO:0005654, GO:0005730, GO:0005829, GO:0005759, GO:2000234, GO:0052909	0.07241	0.73977	0.99837	-0.4468	0.0302	0.99989	-0.23162	0.12999		-0.06645	0.60919	0.99996	0.10416	0.48117		0.07205	0.66283	0.99978	0.04576	0.77582
F3	coagulation factor III, tissue factor [Source:HGNC Symbol;Acc:HGNC:3541]	GO:0016021, GO:0005515, GO:0007596, GO:0005615, GO:0045766, GO:0010628, GO:0051897, GO:0010641, GO:0006919, GO:0030335, GO:0016020, GO:0005576, GO:0009986, GO:0007599, GO:0005886, GO:0062023, GO:0004896, GO:0019221, GO:0001938, GO:0032757, GO:0016485, GO:0002020, GO:0005543, GO:0004252, GO:0007598, GO:0031233, GO:0050927, GO:1905286, GO:0002541, GO:0002543	0.0155	0.94833	0.99837	0.43174	0.03034	0.99989	0.11781	0.42824		0.14699	0.22358	0.99996	-0.17164	0.22944		-0.16756	0.3096	0.99978	-0.11509	0.49049
SCD	stearoyl-CoA desaturase [Source:HGNC Symbol;Acc:HGNC:10571]	GO:0055114, GO:0016717, GO:0016020, GO:0016021, GO:0046872, GO:0005783, GO:0005789, GO:0005730, GO:0016491, GO:0006629, GO:0006631, GO:0006633, GO:0006636, GO:0005515, GO:0005506, GO:0030176, GO:0120162, GO:0045540, GO:0004768, GO:0032896, GO:0046949, GO:0070542, GO:1903966	0.57953	0.00238	0.99837	0.38973	0.03046	0.99989	0.05081	0.66644	0.99768	0.07209	0.50842	0.99996	0.17576	0.11516	0.52952	0.10512	0.44972	0.99978	0.18807	0.09702	0.7031
NOX5	NADPH oxidase 5 [Source:HGNC Symbol;Acc:HGNC:14874]	GO:0055114, GO:0005509, GO:0016491, GO:0016175, GO:0042554, GO:0016020, GO:0016021, GO:0046872, GO:0005783, GO:0006811, GO:0006915, GO:0050660, GO:1902600, GO:0001525, GO:0005886, GO:0020037, GO:0005789, GO:0050663, GO:0034599, GO:0001935, GO:0061640, GO:0050661, GO:0015252, GO:0000293, GO:0033215, GO:0043012	-0.17755	0.48744	0.99837	-0.43574	0.03069	0.99989	-0.18946	0.20402		-0.02325	0.84639	0.99996	0.05264	0.65704		-0.08242	0.51392	0.99978	0.05821	0.67967
H1-4	H1.4 linker histone, cluster member [Source:HGNC Symbol;Acc:HGNC:4718]	GO:0003677, GO:0000786, GO:0042025, GO:0006334, GO:0005634, GO:0003723, GO:0031490, GO:0005694, GO:0005515, GO:0000790, GO:0006355, GO:0000166, GO:0003690, GO:0005509, GO:0005524, GO:0005525, GO:0016208, GO:0032564, GO:0043531, GO:0000122, GO:0006357, GO:0016584, GO:0080182, GO:0098532, GO:0000788, GO:0030261, GO:0031492, GO:0031936, GO:0045910, GO:0005720, GO:0005719	-0.90975	0.00014	0.32393	-0.45152	0.03151	0.99989	0.56991	8e-05	0.04795	-0.06892	0.60045	0.99996	-0.21205	0.15165		0.08391	0.62689	0.99978	0.19727	0.23057	0.83938
AC092171.3	uncharacterized LOC100129484 [Source:NCBI gene (formerly Entrezgene);Acc:100129484]		-0.22222	0.38578	0.99837	-0.44263	0.0317	0.99989	-0.08889	0.43717		0.03068	0.75086	0.99996	-0.21155	0.07049		-0.18033	0.20678	0.99978	-0.05615	0.70828
RPS3AP25	RPS3A pseudogene 25 [Source:HGNC Symbol;Acc:HGNC:36801]		-0.26908	0.26917	0.99837	-0.39399	0.03181	0.99989				0.01306	0.54224	0.99996	-0.01393	0.69021		-0.00273	0.95683	0.99978	-0.00224	0.96413
AC084756.1	novel transcript, antisense to TRPM7		0.25428	0.13591	0.99837	0.30981	0.03196	0.99989	0.05647	0.53176		0.01211	0.84776	0.99996	-0.04149	0.5209		0.04952	0.6166	0.99978	0.09535	0.3788
TMEM202-AS1	TMEM202 antisense RNA 1 [Source:HGNC Symbol;Acc:HGNC:53265]		-0.44869	0.03671	0.99837	-0.34782	0.0323	0.99989	0.04165	0.44796		0.00035	0.99084	0.99996	0.08801	0.19448		0.09889	0.23748	0.99978	0.05012	0.4985
SPTLC3	serine palmitoyltransferase long chain base subunit 3 [Source:HGNC Symbol;Acc:HGNC:16253]	GO:0016020, GO:0016021, GO:0016740, GO:0008483, GO:0003824, GO:0030170, GO:0009058, GO:0005783, GO:0005789, GO:0016746, GO:0006629, GO:0005515, GO:0006665, GO:0005737, GO:0030148, GO:0046513, GO:0004758, GO:0046512, GO:0017059, GO:0046520	0.27182	0.21083	0.99837	0.40066	0.03245	0.99989	0.08028	0.54386		0.18497	0.08695	0.99996	-0.06834	0.64458		0.06197	0.71663	0.99978	-0.15582	0.3602
ATP2A3	ATPase sarcoplasmic/endoplasmic reticulum Ca2+ transporting 3 [Source:HGNC Symbol;Acc:HGNC:813]	GO:0016021, GO:0005524, GO:0006816, GO:0005783, GO:0070588, GO:0000166, GO:0005388, GO:0033017, GO:0005634, GO:0016020, GO:0046872, GO:0005789, GO:0006811, GO:0031965, GO:1902600, GO:0016529, GO:0016887, GO:0034220, GO:1903779, GO:0150104, GO:0008553, GO:0030899, GO:0006874, GO:0031095, GO:0006919, GO:0044325, GO:0031090, GO:1900121, GO:0015085, GO:0008656, GO:0070059, GO:1903515	0.07231	0.77608	0.99837	0.45074	0.03279	0.99989	-0.01677	0.90216		0.03762	0.72582	0.99996	0.11146	0.45764		-0.15484	0.35802	0.99978	-0.01228	0.93938	0.99709
HSPA4L	heat shock protein family A (Hsp70) member 4 like [Source:HGNC Symbol;Acc:HGNC:17041]	GO:0005634, GO:0005737, GO:0000166, GO:0005524, GO:0005829, GO:0006986, GO:0006457	-0.22806	0.22086	0.99837	-0.3661	0.03365	0.99989	0.09266	0.52867	0.99768	-0.01444	0.9117	0.99996	-0.03104	0.77501	0.9298	0.15301	0.22805	0.99978	0.04584	0.65941	0.95956
SORBS2	sorbin and SH3 domain containing 2 [Source:HGNC Symbol;Acc:HGNC:24098]	GO:0005515, GO:0003676, GO:0007015, GO:0061049, GO:0005634, GO:0003723, GO:0005737, GO:0016020, GO:0005886, GO:0005925, GO:0030054, GO:0016324, GO:0042995, GO:0048471, GO:0030018, GO:0030027, GO:0008150, GO:0005200, GO:0015629, GO:0007219, GO:0008307, GO:0008093	0.08146	0.72296	0.99837	0.4054	0.03366	0.99989	0.04631	0.69134	0.99768	-0.09799	0.37531	0.99996	0.02305	0.85702		0.13966	0.34622	0.99978	0.09615	0.46398	0.93196
TSEN2	tRNA splicing endonuclease subunit 2 [Source:HGNC Symbol;Acc:HGNC:28422]	GO:0003676, GO:0004518, GO:0006388, GO:0000213, GO:0000214, GO:0006397, GO:0005654, GO:0005829, GO:0005813, GO:0090305, GO:0090501, GO:0090502, GO:0005634, GO:0008033, GO:0016829, GO:0005730, GO:0005515, GO:0000379, GO:0004519	-0.28075	0.22618	0.99837	-0.43728	0.03388	0.99989	0.09118	0.54863		0.19819	0.1172	0.99996	-0.2154	0.16278		-0.14457	0.40497	0.99978	-0.34665	0.04664
AC005304.2	novel transcript		0.14958	0.1866	0.99837	0.25187	0.03418	0.99989	0.00616	0.79654		0.03223	0.24172	0.99996	-0.01321	0.7024		-0.01477	0.73018	0.99978	0.03034	0.63126
CALCA	calcitonin related polypeptide alpha [Source:HGNC Symbol;Acc:HGNC:1437]	GO:0005576, GO:0005179, GO:0005737, GO:0005615, GO:0005515, GO:0007186, GO:0008217, GO:0051480, GO:0005102, GO:0007267, GO:0032757, GO:0045671, GO:0006468, GO:0044877, GO:0007189, GO:0043542, GO:0045779, GO:0031623, GO:0097647, GO:1990408, GO:0001935, GO:0051482, GO:0097755, GO:0007159, GO:0001944, GO:0002031, GO:0007190, GO:0010523, GO:0032730, GO:0045651, GO:0042802, GO:0044267, GO:0007566, GO:…	-0.35711	0.11995	0.99837	-0.44129	0.03469	0.99989	0.16496	0.28717		0.12349	0.32779	0.99996	0.81915	0	0	0.5771	0.00013	0.99978	0.80961	0	4e-05
SHARPIN	SHANK associated RH domain interactor [Source:HGNC Symbol;Acc:HGNC:25321]	GO:0046872, GO:0005737, GO:0005829, GO:0030054, GO:0005515, GO:0045202, GO:0031593, GO:0004842, GO:0000151, GO:0043123, GO:0043161, GO:0050728, GO:0043130, GO:0007249, GO:0010803, GO:0071797, GO:0097039, GO:0042802, GO:0044877, GO:0007005, GO:0007420, GO:0008544, GO:0030262, GO:0031424, GO:2000348, GO:0014069, GO:0030425	0.24513	0.1839	0.99837	0.35929	0.03471	0.99989	-0.21589	0.15287	0.96408	-0.11365	0.38505	0.99996	0.07785	0.60115		-0.08301	0.622	0.99978	-0.12752	0.4407
SYT12	synaptotagmin 12 [Source:HGNC Symbol;Acc:HGNC:18381]	GO:0016020, GO:0046928, GO:0060291, GO:0016021, GO:0031410, GO:0030054, GO:0045202, GO:0030672, GO:0005886, GO:0016192, GO:0005509, GO:0005544, GO:0019905, GO:0030276, GO:0000149, GO:0001786, GO:0014059, GO:0017156, GO:0017158, GO:0048791, GO:0071277, GO:0070382, GO:0048792, GO:0008021, GO:0098686, GO:0098793	-0.17549	0.46494	0.99837	0.44117	0.03477	0.99989	-0.02758	0.8591		0.07133	0.57496	0.99996	-0.23132	0.10777		-0.03085	0.84763	0.99978	-0.07903	0.60576	0.95672
AP001107.5	novel transcript		0.17453	0.20397	0.99837	0.27656	0.03527	0.99989				0.00415	0.80651	0.99996							0.00639	0.82937
CSRP1	cysteine and glycine rich protein 1 [Source:HGNC Symbol;Acc:HGNC:2469]	GO:0005634, GO:0003723, GO:0046872, GO:0005925, GO:0005515, GO:0005737, GO:0070062, GO:0030036, GO:0030018, GO:0070527, GO:0008307, GO:0008270, GO:0045214, GO:0042805, GO:0060537	0.06145	0.74932	0.99837	0.4173	0.03542	0.99989	-0.07298	0.59396	0.99768	0.05003	0.68151	0.99996	0.18788	0.14634		0.07186	0.63844	0.99978	0.27422	0.04682	0.57881
ZFP36L2	ZFP36 ring finger protein like 2 [Source:HGNC Symbol;Acc:HGNC:1108]	GO:0046872, GO:0005634, GO:0003723, GO:0005737, GO:0003677, GO:0007275, GO:0005515, GO:0061158, GO:1900153, GO:0071356, GO:0070371, GO:0045599, GO:0071560, GO:0030097, GO:0044344, GO:0035925, GO:0009611, GO:0071364, GO:0006402, GO:2000737, GO:0071385, GO:0043488, GO:0060216, GO:0033077, GO:0097011, GO:0000165, GO:0000288, GO:0035019, GO:0045577, GO:0048103, GO:1901991	0.37702	0.05719	0.99837	0.38522	0.03543	0.99989	-0.01603	0.89668	0.99768	0.08597	0.43401	0.99996	-0.02168	0.86869		-0.07746	0.61152	0.99978	0.08057	0.55605	0.94643
FAM131A	family with sequence similarity 131 member A [Source:HGNC Symbol;Acc:HGNC:28308]		0.51875	0.03373	0.99837	0.44652	0.03578	0.99989	-0.20742	0.17971		-0.03282	0.79685	0.99996	0.02326	0.88021		-0.0298	0.86378	0.99978	0.32478	0.05738
KRT19	keratin 19 [Source:HGNC Symbol;Acc:HGNC:6436]	GO:0005198, GO:0005515, GO:0016032, GO:0005882, GO:0005829, GO:0070062, GO:0031424, GO:0005886, GO:0005200, GO:0043627, GO:0008307, GO:0043034, GO:0070268, GO:0044877, GO:0007219, GO:0045214, GO:0060706, GO:0016010, GO:0016327, GO:0030018, GO:0042383, GO:0071944, GO:1990357	0.33692	0.05924	0.99837	0.36282	0.03595	0.99989	-0.04129	0.59429	0.99768	-0.19247	0.01331	0.99996	0.13984	0.08847	0.48265	0.15786	0.12897	0.99978	0.20715	0.00805	0.28631
MYH11	myosin heavy chain 11 [Source:HGNC Symbol;Acc:HGNC:7569]	GO:0005524, GO:0005515, GO:0051015, GO:0003774, GO:0016459, GO:0000166, GO:0003779, GO:0042470, GO:0005516, GO:0005829, GO:0070062, GO:0032982, GO:0006936, GO:0008307, GO:0006939, GO:0005859, GO:0048251, GO:0030241, GO:0048739	0.00847	0.97133	0.99837	0.42544	0.03598	0.99989	-0.00604	0.94242		-0.02587	0.66218	0.99996	-0.02835	0.70802		-0.02482	0.78164	0.99978	-0.08206	0.30473
RBM15B	RNA binding motif protein 15B [Source:HGNC Symbol;Acc:HGNC:24303]	GO:0003676, GO:0006397, GO:0008380, GO:0005634, GO:0003723, GO:0016607, GO:0005654, GO:0005515, GO:0016032, GO:0006406, GO:0005635, GO:0000381, GO:0009048, GO:0000398, GO:0036396, GO:0001510	-0.48246	0.0247	0.99837	-0.41757	0.03655	0.99989	0.03638	0.78024	0.99768	0.10666	0.36448	0.99996	0.04725	0.70879		-0.21648	0.16463	0.99978	0.096	0.49155	0.93547
AL133230.1	novel transcript, antisense to PTPN1		0.18861	0.40402	0.99837	0.40353	0.03657	0.99989	-0.01354	0.89523		0.03685	0.64744	0.99996	-0.04912	0.62015		0.09937	0.45658	0.99978	-0.06944	0.56993
LZTFL1	leucine zipper transcription factor like 1 [Source:HGNC Symbol;Acc:HGNC:6741]	GO:0005737, GO:0005829, GO:0005515, GO:0042802, GO:0044877, GO:1903565, GO:1903568	0.41645	0.08408	0.99837	0.41746	0.03689	0.99989	-0.05186	0.73848		-0.14584	0.24625	0.99996	-0.24692	0.10751		0.04518	0.79477	0.99978	0.05832	0.73694
ERO1A	endoplasmic reticulum oxidoreductase 1 alpha [Source:HGNC Symbol;Acc:HGNC:13280]	GO:0055114, GO:0005783, GO:0003756, GO:0016671, GO:0016020, GO:0005789, GO:0016491, GO:0006915, GO:0005515, GO:0005788, GO:0006464, GO:0034976, GO:0034599, GO:0070059, GO:0009266, GO:0006457, GO:0043231, GO:0051209, GO:0051085, GO:0015035, GO:0034975, GO:0010260, GO:0018401, GO:0022417, GO:0030198, GO:0030968, GO:0045454, GO:0050873, GO:0071456, GO:0030425	0.30334	0.18538	0.99837	0.44074	0.03697	0.99989	0.09793	0.5113	0.99768	-0.02842	0.8275	0.99996	0.09057	0.54504		-0.19259	0.24181	0.99978	-0.01285	0.9349	0.99689
RNU6-945P	RNA, U6 small nuclear 945, pseudogene [Source:HGNC Symbol;Acc:HGNC:47908]		0.23161	0.25214	0.99837	0.35886	0.03709	0.99989	0.09913	0.22144		0.02071	0.69048	0.99996	-0.08525	0.40637		0.00642	0.96047	0.99978	-0.09759	0.43805
EEF1G	eukaryotic translation elongation factor 1 gamma [Source:HGNC Symbol;Acc:HGNC:3213]	GO:0005515, GO:0003746, GO:0006414, GO:0005737, GO:0005634, GO:0016020, GO:0006412, GO:0005783, GO:0005829, GO:0045296, GO:0070062, GO:0009615	0.22492	0.27967	0.99837	0.4021	0.0371	0.99989	0.02318	0.85372	0.99768	-0.13453	0.27338	0.99996	-0.0827	0.54832		0.25251	0.13132	0.99978	-0.13761	0.35397	0.88964
DCD	dermcidin [Source:HGNC Symbol;Acc:HGNC:14669]	GO:0005576, GO:0008233, GO:0031640, GO:0003723, GO:0006508, GO:0016787, GO:0005515, GO:0042742, GO:0070062, GO:0019730, GO:0050832, GO:0051873	0.21229	0.1838	0.99837	0.29476	0.03715	0.99989	-0.23581	0.13029		-0.0245	0.84969	0.99996	-0.05584	0.37932		0.00755	0.93309	0.99978	-0.00521	0.95422
SEC61A2	SEC61 translocon subunit alpha 2 [Source:HGNC Symbol;Acc:HGNC:17702]	GO:0016020, GO:0015031, GO:0016021, GO:0005783, GO:0005789, GO:0005515, GO:0043022, GO:0005829, GO:0003674, GO:0008150, GO:0005784, GO:0008320, GO:0031204, GO:0006616, GO:0005048	-0.08703	0.73416	0.99837	-0.42292	0.03718	0.99989	0.09115	0.5604		0.04425	0.73271	0.99996	-0.1113	0.42048		-0.14223	0.37329	0.99978	-0.10779	0.50812
BIRC2	baculoviral IAP repeat containing 2 [Source:HGNC Symbol;Acc:HGNC:590]	GO:0042981, GO:0005634, GO:0005737, GO:0046872, GO:0016740, GO:0043066, GO:0008270, GO:0006915, GO:1903508, GO:0005515, GO:0004842, GO:0045088, GO:0043161, GO:0003713, GO:0042802, GO:0061630, GO:0005829, GO:0016579, GO:0033209, GO:0051726, GO:0043123, GO:0042127, GO:0047485, GO:0002756, GO:0007249, GO:0035666, GO:0007166, GO:0009898, GO:0035631, GO:1902523, GO:0051087, GO:0050727, GO:0010803, GO:…	0.37143	0.06054	0.99837	0.38539	0.03723	0.99989	0.00218	0.98581	0.99862	-0.03616	0.75023	0.99996	0.14661	0.32487		-0.01626	0.9234	0.99978	0.25554	0.1141
PPT2-EGFL8	PPT2-EGFL8 readthrough (NMD candidate) [Source:HGNC Symbol;Acc:HGNC:48343]	GO:0016020, GO:0016021, GO:0016787, GO:0005764, GO:0008474, GO:0016790, GO:0098734	-0.46412	0.06483	0.99837	-0.41598	0.03724	0.99989	0.03472	0.57744		0.0696	0.21665	0.99996	-0.114	0.1675		-0.16448	0.08912	0.99978	-0.08101	0.46931
Z99289.3	novel transcript, sense intronic LAMA4		0.30764	0.21336	0.99837	0.44625	0.0373	0.99989	0.01221	0.83156		0.04854	0.34596	0.99996	0.02879	0.6563		0.03856	0.62257	0.99978	-0.00024	0.99742
S100A2	S100 calcium binding protein A2 [Source:HGNC Symbol;Acc:HGNC:10492]	GO:0005509, GO:0046914, GO:0046872, GO:0005515, GO:0042802, GO:0005575, GO:0043542	0.50785	0.01285	0.99837	0.34933	0.03731	0.99989	0.1321	0.2618	0.99768	0.20591	0.05316	0.99996	-0.05389	0.56249	0.86831	0.06916	0.55833	0.99978	-0.11599	0.18254	0.8154
SMAD7	SMAD family member 7 [Source:HGNC Symbol;Acc:HGNC:6773]	GO:0006355, GO:0005515, GO:0003700, GO:0005667, GO:0007179, GO:0031397, GO:0050821, GO:0030336, GO:0030514, GO:0043433, GO:0005737, GO:0060373, GO:0060412, GO:0010719, GO:0030512, GO:0005634, GO:0000976, GO:0060394, GO:0046872, GO:0005654, GO:0005829, GO:0001650, GO:0003677, GO:0005813, GO:0000981, GO:0000790, GO:0016579, GO:0032991, GO:0005912, GO:0005886, GO:0030509, GO:0000122, GO:0045944, GO:…	-0.03824	0.86	0.99837	0.40706	0.0374	0.99989	0.101	0.51726		0.14345	0.26749	0.99996	-0.07578	0.61275		-0.06811	0.69344	0.99978	-0.12036	0.4652
HIF3A	hypoxia inducible factor 3 subunit alpha [Source:HGNC Symbol;Acc:HGNC:15825]	GO:0046983, GO:0006355, GO:0005515, GO:0005634, GO:0005737, GO:0016607, GO:0005654, GO:0005829, GO:0005886, GO:0006915, GO:0005739, GO:0007275, GO:0001525, GO:0006357, GO:0000981, GO:0045944, GO:0000790, GO:0016567, GO:0043687, GO:0061418, GO:0000978, GO:0003677, GO:0003700, GO:0001666, GO:0006366	-0.03051	0.89966	0.99837	0.41423	0.03741	0.99989	-0.09788	0.50848		-0.01746	0.88364	0.99996	-0.21893	0.11175		-0.04411	0.78861	0.99978	-0.10948	0.50703
TBC1D12	TBC1 domain family member 12 [Source:HGNC Symbol;Acc:HGNC:29082]	GO:0005768, GO:0005096, GO:0017137, GO:0006886, GO:0090630, GO:0005776, GO:2000785, GO:0055037	0.41852	0.09384	0.99837	0.447	0.03752	0.99989	-0.09154	0.55384		0.10564	0.41041	0.99996	0.08256	0.59074		0.12409	0.47522	0.99978	-0.07376	0.67255
MMP14	matrix metallopeptidase 14 [Source:HGNC Symbol;Acc:HGNC:7160]	GO:0008270, GO:0006508, GO:0004222, GO:0008237, GO:0031012, GO:0005737, GO:0016020, GO:0016021, GO:0046872, GO:0005829, GO:0005886, GO:0008233, GO:0016787, GO:0005925, GO:0031410, GO:0045111, GO:0005515, GO:0042470, GO:0030198, GO:0030335, GO:0005887, GO:0005796, GO:0030307, GO:0001501, GO:0004175, GO:0022617, GO:0005634, GO:1903076, GO:0031638, GO:0030574, GO:0045746, GO:0005615, GO:0035987, GO:…	-0.30039	0.08535	0.99837	-0.35063	0.03753	0.99989	0.01217	0.92532	0.99768	-0.06934	0.55901	0.99996	-0.01952	0.83621	0.9506	0.04368	0.71992	0.99978	-0.01553	0.88615	0.99272
AL390957.1	novel transcript		0.34145	0.14675	0.99837	0.39388	0.03771	0.99989	-0.10073	0.34462		-0.01092	0.89984	0.99996	0.01695	0.76875		0.07736	0.36523	0.99978	0.12342	0.18866
GNAI1	G protein subunit alpha i1 [Source:HGNC Symbol;Acc:HGNC:4384]	GO:0007186, GO:0007165, GO:0005525, GO:0003924, GO:0031683, GO:0019001, GO:0007188, GO:0005634, GO:0005737, GO:0016020, GO:0046872, GO:0000166, GO:0007049, GO:0005886, GO:0005856, GO:0005765, GO:0051301, GO:0005515, GO:0005938, GO:0000287, GO:0005815, GO:0030496, GO:0005813, GO:0005834, GO:0070062, GO:0001664, GO:0006457, GO:0007193, GO:0019003, GO:0099738, GO:1904322, GO:1904778, GO:0031821, GO:…	-0.12222	0.62059	0.99837	-0.44775	0.03787	0.99989	-0.19657	0.14236		0.02866	0.79803	0.99996	-0.04103	0.78446		-0.29207	0.08722	0.99978	-0.03602	0.83624
AL596202.1	novel transcript		0.10751	0.37859	0.99837	0.2788	0.03793	0.99989	0.02879	0.64643		-0.01705	0.6334	0.99996	0.0008	0.99351		0.1028	0.42317	0.99978	-0.06109	0.59579
SPTSSA	serine palmitoyltransferase small subunit A [Source:HGNC Symbol;Acc:HGNC:20361]	GO:0016020, GO:0016021, GO:0005783, GO:0005789, GO:0006629, GO:0005515, GO:0006665, GO:0008104, GO:0030148, GO:0046513, GO:0004758, GO:0017059	0.19422	0.38685	0.99837	0.41614	0.03807	0.99989	-0.24682	0.0747	0.91915	-0.05183	0.66797	0.99996	0.30077	0.03594		0.12809	0.44985	0.99978	0.25502	0.10473	0.71811
IGFBP3	insulin like growth factor binding protein 3 [Source:HGNC Symbol;Acc:HGNC:5472]	GO:0005576, GO:0005520, GO:0005615, GO:0048662, GO:0046872, GO:0006915, GO:0009968, GO:0005515, GO:0019838, GO:0043666, GO:0044267, GO:0043687, GO:0043065, GO:0001968, GO:0042981, GO:0005634, GO:0005788, GO:0006468, GO:0014912, GO:0008285, GO:0016942, GO:0042567, GO:0031994, GO:0031995, GO:0043567, GO:0045663, GO:0008160, GO:0001933, GO:0001558, GO:0001649, GO:0010906, GO:0040008, GO:0043410, GO:…	0.02176	0.91794	0.99837	0.42683	0.03807	0.99989	-0.54864	0	0.00333	-0.09476	0.37667	0.99996	0.32989	0.03249	0.34359	-0.01302	0.93469	0.99978	0.27461	0.03502	0.53969
MYO18B	myosin XVIIIB [Source:HGNC Symbol;Acc:HGNC:18150]	GO:0005524, GO:0005515, GO:0003774, GO:0016459, GO:0005634, GO:0005737, GO:0000166, GO:0003779, GO:0030017, GO:0016461, GO:0001570, GO:0001701, GO:0048739, GO:0030018, GO:0031941	-0.48689	0.02094	0.99837	-0.34024	0.03815	0.99989	-0.0051	0.83088		-0.00384	0.82083	0.99996	-0.00614	0.79138		-0.00061	0.98571	0.99978	0.01367	0.75181
TMEM240	transmembrane protein 240 [Source:HGNC Symbol;Acc:HGNC:25186]	GO:0016020, GO:0016021, GO:0005886, GO:0030054, GO:0045202, GO:0097060	0.24172	0.32035	0.99837	0.41554	0.03848	0.99989	0.04427	0.68738		0.09592	0.29217	0.99996	0.02028	0.88372		-0.0093	0.95479	0.99978	-0.03647	0.82568
ISG20L2	interferon stimulated exonuclease gene 20 like 2 [Source:HGNC Symbol;Acc:HGNC:25745]	GO:0003676, GO:0000175, GO:0005634, GO:0003723, GO:0016787, GO:0005730, GO:0090305, GO:0004518, GO:0005515, GO:0004527, GO:0090503, GO:0042254, GO:0005654, GO:0006364	-0.38531	0.03534	0.99837	-0.36637	0.03859	0.99989	-0.14084	0.25402	0.99768	-0.02794	0.79926	0.99996	-0.12916	0.26612		0.01964	0.88539	0.99978	0.08111	0.51555	0.93934
JAGN1	jagunal homolog 1 [Source:HGNC Symbol;Acc:HGNC:26926]	GO:0005789, GO:0007029, GO:0016020, GO:0016021, GO:0015031, GO:0005783, GO:0006887, GO:0016192, GO:0005515, GO:0002376, GO:0038158, GO:0030223, GO:0002446, GO:0050832, GO:0061179, GO:1904577, GO:1990266	0.17762	0.42619	0.99837	-0.39964	0.03867	0.99989	-0.11251	0.4627		0.03466	0.7915	0.99996	0.1848	0.19411		-0.00267	0.98689	0.99978	0.06159	0.69138	0.96277
MIR210HG	MIR210 host gene [Source:HGNC Symbol;Acc:HGNC:39524]		0.49534	0.04863	0.99837	0.44588	0.03868	0.99989	-0.20634	0.17051		0.1801	0.15774	0.99996	0.035	0.81157		-0.11852	0.47341	0.99978	-0.2407	0.15094
MSL3	MSL complex subunit 3 [Source:HGNC Symbol;Acc:HGNC:7370]	GO:0006355, GO:0005634, GO:0006325, GO:0003677, GO:0005515, GO:0006342, GO:0005654, GO:0035064, GO:0043967, GO:0046972, GO:0043984, GO:0016575, GO:0035267, GO:0000123, GO:0016573, GO:0043968, GO:0072487	-0.23654	0.21061	0.99837	-0.37817	0.03877	0.99989	-0.01923	0.85736	0.99768	-0.02173	0.83229	0.99996	0.05914	0.60707		0.10617	0.43196	0.99978	0.04869	0.68942	0.96251
TNNT1	troponin T1, slow skeletal type [Source:HGNC Symbol;Acc:HGNC:11948]	GO:0006937, GO:0005861, GO:0005515, GO:0005509, GO:0003009, GO:0005829, GO:0030049, GO:0060048, GO:0045214, GO:0005523, GO:0006936, GO:0030899, GO:0031014, GO:0045932, GO:0014883, GO:0031444	-0.12085	0.59789	0.99837	0.42035	0.0388	0.99989	-0.14961	0.32533		0.02336	0.85332	0.99996	0.16755	0.24272		0.04019	0.80481	0.99978	0.02622	0.87374
AL391832.2	novel transcript		-0.08132	0.72152	0.99837	0.41193	0.03885	0.99989	0.14547	0.27042		0.16755	0.11922	0.99996	-0.06685	0.66269		-0.10572	0.53412	0.99978	-0.00563	0.97428
TNK2	tyrosine kinase non receptor 2 [Source:HGNC Symbol;Acc:HGNC:19297]	GO:0005515, GO:0007165, GO:0016310, GO:0004712, GO:0005634, GO:0005737, GO:0016020, GO:0005886, GO:0006468, GO:0005524, GO:0004672, GO:0004713, GO:0000166, GO:0016301, GO:0016740, GO:0018108, GO:0004715, GO:0046872, GO:0004674, GO:0005768, GO:0005829, GO:0031410, GO:0005912, GO:0030054, GO:0048471, GO:0030659, GO:0006897, GO:0005905, GO:0045087, GO:0042802, GO:0030136, GO:0005102, GO:0030154, GO:…	0.31833	0.12822	0.99837	0.39224	0.03928	0.99989	0.04715	0.7304	0.99768	-0.01746	0.88676	0.99996	0.00994	0.93482		-0.03816	0.78941	0.99978	-0.09839	0.46452	0.93196
SAA2	serum amyloid A2 [Source:HGNC Symbol;Acc:HGNC:10514]	GO:0005576, GO:0034364, GO:0005515, GO:0006953, GO:0070062	0.53703	0.03603	0.99837	0.43027	0.03934	0.99989	-0.02339	0.68478		0.02742	0.59911	0.99996	0.08795	0.28646		-0.04515	0.53175	0.99978	0.05229	0.58373
NGEF	neuronal guanine nucleotide exchange factor [Source:HGNC Symbol;Acc:HGNC:7807]	GO:0005515, GO:0005085, GO:0005737, GO:0016020, GO:0007275, GO:0030154, GO:0042995, GO:0007399, GO:0090630, GO:0005089, GO:0030426, GO:0005829, GO:0051056, GO:0007186, GO:0048013, GO:0043087, GO:0043065, GO:0061002	-0.11783	0.64435	0.99837	-0.41094	0.03947	0.99989	-0.0521	0.69633		0.05464	0.61605	0.99996	0.03052	0.84245		-0.01419	0.93433	0.99978	-0.15326	0.37264
UBIAD1	UbiA prenyltransferase domain containing 1 [Source:HGNC Symbol;Acc:HGNC:30791]	GO:0016021, GO:0016765, GO:0004659, GO:0005634, GO:0005737, GO:0016020, GO:0016740, GO:0005783, GO:0005789, GO:0005794, GO:0005739, GO:0000139, GO:0005515, GO:0031966, GO:0006744, GO:0098869, GO:0016209, GO:0030173, GO:0042373, GO:0009234, GO:0032194, GO:0042371	-0.4507	0.04992	0.99837	-0.41512	0.03953	0.99989	-0.08924	0.56692		0.02012	0.87311	0.99996	-0.06094	0.69266		0.08182	0.63708	0.99978	-0.25247	0.14798
AL033527.1	microtubule-actin crosslinking factor 1 (MACF1) pseudogene		0.41656	0.10372	0.99837	0.44117	0.03973	0.99989	0.12577	0.40319		0.01959	0.87188	0.99996	-0.11286	0.4587		-0.15029	0.38311	0.99978	-0.24785	0.15008
GINS4	GINS complex subunit 4 [Source:HGNC Symbol;Acc:HGNC:28226]	GO:0005634, GO:0006260, GO:0006261, GO:0005737, GO:0005515, GO:0032508, GO:0005654, GO:0000727, GO:0031298, GO:0043138, GO:0006271, GO:0000811, GO:0001833	-0.04124	0.84668	0.99837	-0.41441	0.03988	0.99989	-0.07111	0.64372		-0.13588	0.27313	0.99996	0.2611	0.08686		0.14546	0.39213	0.99978	0.10522	0.54362
SPTBN5	spectrin beta, non-erythrocytic 5 [Source:HGNC Symbol;Acc:HGNC:15680]	GO:0005515, GO:0005737, GO:0016020, GO:0005856, GO:0003779, GO:0051693, GO:0030036, GO:0005829, GO:0000165, GO:0007411, GO:0006888, GO:0030507, GO:0042802, GO:0008091, GO:0032391, GO:0007041, GO:0043621, GO:0007030, GO:0002046, GO:0008022, GO:0019894, GO:0032029, GO:0034452, GO:0045505, GO:0051015, GO:0005875, GO:0030863, GO:0045179, GO:0097381	-0.09463	0.69709	0.99837	-0.37322	0.04027	0.99989	-0.1498	0.23998		-0.14881	0.11892	0.99996	0.03701	0.66456		0.1021	0.35417	0.99978	-0.10119	0.20394
ESR1	estrogen receptor 1 [Source:HGNC Symbol;Acc:HGNC:3467]	GO:0003677, GO:0006355, GO:0005634, GO:0005496, GO:0043401, GO:0030284, GO:0003707, GO:0008270, GO:0042025, GO:0003700, GO:0043565, GO:0045944, GO:0005737, GO:0016020, GO:0016021, GO:0046872, GO:0005886, GO:0005794, GO:0005515, GO:0030522, GO:0008289, GO:0045893, GO:0042802, GO:0000981, GO:0000790, GO:0070491, GO:0000978, GO:1990837, GO:0005654, GO:0005829, GO:0019901, GO:0016579, GO:0003682, GO:…	0.30586	0.20619	0.99837	0.39548	0.04054	0.99989	0.09381	0.4464		-0.0556	0.49995	0.99996	0.06661	0.31428		0.08165	0.30818	0.99978	0.10126	0.24305
LINC01184	long intergenic non-protein coding RNA 1184 [Source:HGNC Symbol;Acc:HGNC:49565]		0.32079	0.134	0.99837	0.39731	0.04087	0.99989	0.13034	0.39007		-0.03154	0.8107	0.99996	0.0343	0.82413		0.11768	0.49708	0.99978	0.11899	0.4921
LAMB3	laminin subunit beta 3 [Source:HGNC Symbol;Acc:HGNC:6490]	GO:0007155, GO:0005576, GO:0005604, GO:0005515, GO:0005201, GO:0016477, GO:0009887, GO:0009888, GO:0034446, GO:0070831, GO:0043256, GO:0062023, GO:0030198, GO:0005198, GO:0008544, GO:0031581, GO:0035987, GO:0044877, GO:0050873, GO:0005610	-0.06411	0.79448	0.99837	0.43552	0.04094	0.99989	-0.11207	0.47251		-0.14205	0.28002	0.99996	0.26449	0.04249	0.36848	0.03843	0.79386	0.99978	0.17407	0.31587	0.88055
INCENP	inner centromere protein [Source:HGNC Symbol;Acc:HGNC:6058]	GO:0000070, GO:1902412, GO:0005634, GO:0005737, GO:0007049, GO:0005654, GO:0005829, GO:0005856, GO:0051301, GO:0005694, GO:0005874, GO:0005515, GO:0016604, GO:0000776, GO:0007059, GO:0000775, GO:0030496, GO:0005819, GO:0000777, GO:0000281, GO:0032991, GO:0032133, GO:0005721, GO:0043539, GO:0010032, GO:0000793, GO:0071902, GO:0051310, GO:0016572, GO:0051257, GO:0000795, GO:0000800, GO:0000801, GO:…	-0.39185	0.0581	0.99837	-0.39806	0.04121	0.99989	0.13941	0.30192	0.99768	0.06324	0.60529	0.99996	-0.12978	0.27073		-0.09213	0.50604	0.99978	0.06465	0.59741	0.95628
LINC02710	long intergenic non-protein coding RNA 2710 [Source:HGNC Symbol;Acc:HGNC:54227]		0.17023	0.15627	0.99837	0.23706	0.04129	0.99989	0.03312	0.50927		-0.00829	0.73399	0.99996	-0.01661	0.74819		-0.00264	0.96668	0.99978	-0.00539	0.93999
DNA2	DNA replication helicase/nuclease 2 [Source:HGNC Symbol;Acc:HGNC:2939]	GO:0017108, GO:0017116, GO:0033567, GO:0005634, GO:0046872, GO:0000166, GO:0005524, GO:0005654, GO:0016787, GO:0005739, GO:0003677, GO:0051536, GO:0006281, GO:0006974, GO:0090305, GO:0004518, GO:0003824, GO:0008152, GO:0004386, GO:0032508, GO:0006260, GO:0004519, GO:0051539, GO:0003678, GO:0016887, GO:0005737, GO:0005515, GO:0003723, GO:0042645, GO:0006284, GO:0000784, GO:0000076, GO:1901796, GO:…	-0.23306	0.35277	0.99837	-0.43972	0.0413	0.99989	0.2962	0.05319		0.24248	0.04934	0.99996	-0.02507	0.87096		-0.20239	0.24389	0.99978	0.00304	0.98592
CCDC107	coiled-coil domain containing 107 [Source:HGNC Symbol;Acc:HGNC:28465]	GO:0016020, GO:0016021, GO:0005515	0.03997	0.85562	0.99837	0.41095	0.04151	0.99989	-0.19846	0.17754	0.98104	-0.01689	0.89569	0.99996	-0.0064	0.96681		0.14189	0.40946	0.99978	0.01864	0.91319
ATP6V0A4	ATPase H+ transporting V0 subunit a4 [Source:HGNC Symbol;Acc:HGNC:866]	GO:0015078, GO:1902600, GO:0033179, GO:0000220, GO:0016020, GO:0016021, GO:0005886, GO:0006811, GO:0005768, GO:0005765, GO:0016324, GO:0005903, GO:0016471, GO:0045177, GO:0005515, GO:0070062, GO:0034220, GO:0010008, GO:0030670, GO:0008286, GO:0033572, GO:0090383, GO:0051117, GO:0007605, GO:0001503, GO:0006885, GO:0007588, GO:0046961, GO:0007035, GO:0031526	0.49802	0.03324	0.99837	0.43048	0.04172	0.99989	-0.12281	0.42975		0.09165	0.48136	0.99996	0.11731	0.36015		0.10275	0.48779	0.99978	0.11299	0.40674	0.91422
LIG1	DNA ligase 1 [Source:HGNC Symbol;Acc:HGNC:6598]	GO:0003677, GO:0005524, GO:0006281, GO:0003910, GO:0006310, GO:0071897, GO:0003909, GO:0051103, GO:0005634, GO:0043231, GO:0046872, GO:0000166, GO:0007049, GO:0005654, GO:0051301, GO:0006974, GO:0016874, GO:0006260, GO:0005737, GO:0005739, GO:0009653, GO:0006283, GO:0006273, GO:0006297, GO:0006298, GO:0006266, GO:0006284, GO:1903461	-0.42381	0.06203	0.99837	-0.41339	0.04194	0.99989	0.09394	0.51568	0.99768	-0.12106	0.34235	0.99996	-0.09573	0.48951		0.01906	0.903	0.99978	-0.00842	0.95463	0.99827
SLC14A1	solute carrier family 14 member 1 (Kidd blood group) [Source:HGNC Symbol;Acc:HGNC:10918]	GO:0016021, GO:0015204, GO:0071918, GO:0016020, GO:0005886, GO:0016323, GO:0005887, GO:0055085, GO:0015265, GO:0015840, GO:0005372, GO:0006833	0.01695	0.94586	0.99837	-0.40093	0.04218	0.99989	-0.11231	0.26772		-0.02924	0.72709	0.99996	0.05823	0.25677		0.08702	0.19841	0.99978	0.07215	0.26014
SEPTIN14P19	septin 14 pseudogene 19 [Source:HGNC Symbol;Acc:HGNC:51707]		-0.52806	0.02961	0.99837	-0.38392	0.04219	0.99989	-0.01899	0.77836		-0.03667	0.43559	0.99996	-0.03123	0.68344		-0.05839	0.49787	0.99978	-0.04434	0.61665
PSIP1	PC4 and SFRS1 interacting protein 1 [Source:HGNC Symbol;Acc:HGNC:9527]	GO:0005634, GO:0003723, GO:0005654, GO:0003677, GO:0005515, GO:0016032, GO:0000395, GO:0005829, GO:0006979, GO:0009408, GO:0097100, GO:0051169, GO:0075713, GO:0000790, GO:0035327	-0.33734	0.08047	0.99837	-0.38021	0.04246	0.99989	-0.016	0.8889	0.99768	0.01868	0.86072	0.99996	0.072	0.47915	0.82931	-0.00142	0.99104	0.99978	0.01133	0.91621	0.99455
AC008906.1	novel transcript		-0.18527	0.35669	0.99837	-0.25856	0.04258	0.99989	-0.10111	0.35739		-0.01101	0.89933	0.99996	0.0004	0.99773		-0.02662	0.86769	0.99978	-0.01709	0.91881
BRSK1	BR serine/threonine kinase 1 [Source:HGNC Symbol;Acc:HGNC:18994]	GO:0005524, GO:0006468, GO:0004672, GO:0005634, GO:0005737, GO:0046872, GO:0000166, GO:0004674, GO:0016301, GO:0016740, GO:0007049, GO:0016310, GO:0005654, GO:0005856, GO:0031410, GO:0030054, GO:0042995, GO:0006974, GO:0050321, GO:0045202, GO:0007399, GO:0000287, GO:0005815, GO:0008021, GO:0005813, GO:0035556, GO:0007409, GO:0009411, GO:0007095, GO:0048156, GO:0043015, GO:0030182, GO:0007269, GO:…	-0.33645	0.17064	0.99837	-0.43554	0.04263	0.99989	0.03365	0.77401		-0.07141	0.41439	0.99996	0.03999	0.6421		0.06729	0.52812	0.99978	0.14831	0.20902
PDE3A	phosphodiesterase 3A [Source:HGNC Symbol;Acc:HGNC:8778]	GO:0007165, GO:0004114, GO:0008081, GO:0016020, GO:0016021, GO:0046872, GO:0016787, GO:0005515, GO:0005829, GO:0007186, GO:0004115, GO:0019933, GO:0019934, GO:0043116, GO:0043117, GO:0043951, GO:0071321, GO:0071560, GO:0006629, GO:0004119, GO:0001556, GO:0040020, GO:0042493, GO:0043066, GO:0060282	0.22011	0.38898	0.99837	0.42697	0.04278	0.99989	0.01266	0.91601		-0.02147	0.80735	0.99996	0.233	0.09987		0.22169	0.16207	0.99978	0.16243	0.28504	0.86131
PSMB8	proteasome 20S subunit beta 8 [Source:HGNC Symbol;Acc:HGNC:9545]	GO:0051603, GO:0005839, GO:0004298, GO:0000502, GO:0005634, GO:0008233, GO:0006508, GO:0016787, GO:0004175, GO:0005737, GO:0030154, GO:0005515, GO:0016032, GO:0002376, GO:0038095, GO:0050852, GO:0005654, GO:0005829, GO:0070062, GO:0045444, GO:0000165, GO:0000209, GO:0002223, GO:0002479, GO:0006521, GO:0010498, GO:0010499, GO:0010972, GO:0016579, GO:0031145, GO:0031146, GO:0033209, GO:0038061, GO:…	0.49868	0.05017	0.99837	0.43616	0.0431	0.99989	0.0682	0.64736	0.99768	-0.02579	0.84156	0.99996	0.24622	0.10154		-0.03917	0.81362	0.99978	0.13752	0.42394
MKNK2	MAPK interacting serine/threonine kinase 2 [Source:HGNC Symbol;Acc:HGNC:7111]	GO:0005524, GO:0006468, GO:0004672, GO:0016301, GO:0016310, GO:0005634, GO:0005737, GO:0046872, GO:0000166, GO:0004674, GO:0016740, GO:0005654, GO:0006915, GO:0006417, GO:0005515, GO:0016604, GO:0016605, GO:0035556, GO:0005516, GO:0018105, GO:0007166, GO:0030097, GO:0071243, GO:0046777, GO:0009931, GO:0097192	0.32957	0.09801	0.99837	0.34433	0.04372	0.99989	0.07535	0.4715	0.99768	0.07343	0.46068	0.99996	0.06032	0.56363	0.86831	0.08106	0.52456	0.99978	-0.06307	0.57291	0.94978
LRRC17	leucine rich repeat containing 17 [Source:HGNC Symbol;Acc:HGNC:16895]	GO:0005515, GO:0005576, GO:0005615, GO:0001503, GO:0031012, GO:0045671, GO:0048539	-0.41225	0.10774	0.99837	-0.426	0.04403	0.99989	0.0844	0.40625		-0.01354	0.83788	0.99996	-0.2326	0.09019		-0.16582	0.31045	0.99978	-0.06622	0.6941
ENPP1	ectonucleotide pyrophosphatase/phosphodiesterase 1 [Source:HGNC Symbol;Acc:HGNC:3356]	GO:0046872, GO:0016787, GO:0006955, GO:0003824, GO:0003676, GO:0005044, GO:0030247, GO:0005615, GO:0045599, GO:0032869, GO:0046325, GO:0046627, GO:0016020, GO:0016021, GO:0005886, GO:0008270, GO:0005765, GO:0005576, GO:0042803, GO:0005515, GO:0031214, GO:0004527, GO:0016323, GO:0005509, GO:0006897, GO:0009986, GO:0005887, GO:0046034, GO:0004528, GO:0004551, GO:0035529, GO:0036218, GO:0047429, GO:…	-0.34502	0.12698	0.99837	-0.41274	0.04405	0.99989	0.09811	0.41635	0.99768	0.04066	0.71006	0.99996	0.10127	0.50989		0.07618	0.65982	0.99978	0.1214	0.47719
TNMD	tenomodulin [Source:HGNC Symbol;Acc:HGNC:17757]	GO:0005634, GO:0005737, GO:0016020, GO:0016021, GO:0005515, GO:0005635, GO:0016525, GO:0001886, GO:0001937, GO:0030948, GO:0035990, GO:0071773	0.1211	0.51063	0.99837	0.33034	0.04416	0.99989	0.00616	0.79654		0.00415	0.80651	0.99996	0.0048	0.8361		0.03548	0.36972	0.99978	0.00639	0.82937
MTATP6P1	MT-ATP6 pseudogene 1 [Source:HGNC Symbol;Acc:HGNC:44575]		-0.40886	0.04943	0.99837	-0.38694	0.04429	0.99989	0.01529	0.88388	0.99768	0.31973	0.00417	0.99996	0.15642	0.11269	0.5236	0.34922	0.02098	0.99978	0.00229	0.98108	0.99827
TTI2	TELO2 interacting protein 2 [Source:HGNC Symbol;Acc:HGNC:26262]	GO:0005654, GO:0005829, GO:0005813, GO:0070209	-0.29093	0.20862	0.99837	-0.42243	0.04438	0.99989	0.07651	0.62378		-0.01284	0.92081	0.99996	0.06715	0.66097		-0.00135	0.99378	0.99978	0.08661	0.61981
GOLGA8IP	golgin A8 family member I, pseudogene [Source:HGNC Symbol;Acc:HGNC:26660]		-0.0329	0.7631	0.99837	0.29665	0.04449	0.99989	-0.05956	0.41488		-0.01728	0.76903	0.99996	-0.01878	0.83114		0.04848	0.6711	0.99978	-0.04172	0.67174
PCDH9	protocadherin 9 [Source:HGNC Symbol;Acc:HGNC:8661]	GO:0005886, GO:0016020, GO:0005509, GO:0007156, GO:0007155, GO:0016021, GO:0005887, GO:0030426, GO:0044291	0.19888	0.4351	0.99837	0.42034	0.04506	0.99989	-0.02443	0.76279		-0.04239	0.47279	0.99996	-0.09445	0.23789		-0.1193	0.19801	0.99978	-0.0246	0.82722
PHBP19	prohibitin pseudogene 19 [Source:HGNC Symbol;Acc:HGNC:51552]		-0.06829	0.76677	0.99837	-0.3098	0.04534	0.99989	-0.03444	0.5754		0.00329	0.9488	0.99996	-0.00438	0.92776		0.03552	0.60888	0.99978	0.0095	0.88409
CLN6	CLN6 transmembrane ER protein [Source:HGNC Symbol;Acc:HGNC:2077]	GO:0016020, GO:0016021, GO:0043231, GO:0005783, GO:0005789, GO:0005730, GO:0045121, GO:0005788, GO:0042803, GO:0008203, GO:0005515, GO:0005769, GO:0007040, GO:0007601, GO:0031987, GO:0044265, GO:0030203, GO:0035727, GO:0120146, GO:0030163, GO:0045862, GO:0007042, GO:0001573	-0.41536	0.06774	0.99837	-0.41465	0.04608	0.99989	0.00739	0.95467		0.03891	0.715	0.99996	-0.37172	0.01521		0.13672	0.43149	0.99978	-0.33045	0.05833
LINC02607	long intergenic non-protein coding RNA 2607 [Source:HGNC Symbol;Acc:HGNC:54049]		-0.47038	0.06606	0.99837	-0.42588	0.0463	0.99989	0.07102	0.33436		0.0114	0.80222	0.99996	-0.0025	0.98614		0.19622	0.24898	0.99978	0.12454	0.46884
TUSC2	tumor suppressor 2, mitochondrial calcium regulator [Source:HGNC Symbol;Acc:HGNC:17034]	GO:0007049, GO:0005515, GO:0005739, GO:0006954, GO:0001779, GO:0006909, GO:0032618, GO:0032700, GO:0032733, GO:0048469, GO:0050829, GO:0051881, GO:0070945, GO:0071609, GO:2000377	0.14066	0.55182	0.99837	-0.4221	0.04664	0.99989	0.00487	0.9752		0.06226	0.63604	0.99996	0.02699	0.86096		-0.02857	0.86895	0.99978	-0.05422	0.75426
Z82195.3	novel transcript		-0.61415	0.00901	0.99837	-0.42483	0.04718	0.99989	-0.11165	0.38731	0.99768	0.15909	0.19195	0.99996	0.02673	0.8311		-0.10559	0.48923	0.99978	-0.21663	0.11362	0.73936
MRTO4	MRT4 homolog, ribosome maturation factor [Source:HGNC Symbol;Acc:HGNC:18477]	GO:0042254, GO:0000027, GO:0005634, GO:0003723, GO:0005737, GO:0005730, GO:0005515, GO:0030687, GO:0006364, GO:0042273, GO:0000956	-0.35351	0.06448	0.99837	-0.35601	0.04721	0.99989	0.09991	0.43695	0.99768	0.01033	0.92689	0.99996	-0.02281	0.8674		0.19088	0.22528	0.99978	0.01458	0.92156	0.99529
AC087477.2	novel transcript		-0.04391	0.83381	0.99837	-0.24831	0.04724	0.99989	0.00516	0.93347		0.08233	0.18035	0.99996	-0.01519	0.72369		-0.0173	0.74297	0.99978	-0.03	0.53014
PLTP	phospholipid transfer protein [Source:HGNC Symbol;Acc:HGNC:9093]	GO:0008289, GO:0005615, GO:0006629, GO:0005634, GO:0005576, GO:0006869, GO:0120009, GO:0008429, GO:0031210, GO:0035627, GO:0015918, GO:0034375, GO:0008525, GO:0070300, GO:0015914, GO:0008526, GO:0034364, GO:0120020, GO:0008035, GO:0019992, GO:0030169, GO:0034189, GO:0097001, GO:0120014, GO:0120017, GO:0120019, GO:0140337, GO:0140338, GO:0140339, GO:0140340, GO:1901611, GO:1904121, GO:1990050, GO:…	-0.34744	0.13267	0.99837	-0.41314	0.04725	0.99989	-0.1074	0.40533	0.99768	-0.06833	0.56433	0.99996	-0.02531	0.86885		0.02869	0.86886	0.99978	-0.10138	0.56141
TRIM69	tripartite motif containing 69 [Source:HGNC Symbol;Acc:HGNC:17857]	GO:0005515, GO:0005634, GO:0005737, GO:0016607, GO:0046872, GO:0016740, GO:0016567, GO:0006915, GO:0004842, GO:0061630, GO:0005829, GO:0000209	0.44059	0.08244	0.99837	0.4071	0.04725	0.99989	0.06174	0.69222		-0.01293	0.91886	0.99996	0.19179	0.20586		0.06479	0.70534	0.99978	0.24156	0.1641
RBM28	RNA binding motif protein 28 [Source:HGNC Symbol;Acc:HGNC:21863]	GO:0003676, GO:0006397, GO:0008380, GO:0005634, GO:0005681, GO:0003723, GO:0005730	-0.4075	0.0365	0.99837	-0.35631	0.04742	0.99989	0.18995	0.13454	0.96244	0.07125	0.536	0.99996	-0.07779	0.51485		-0.01694	0.90294	0.99978	0.05195	0.67986	0.9602
FLNA	filamin A [Source:HGNC Symbol;Acc:HGNC:3754]	GO:0003779, GO:0030036, GO:0030154, GO:0005515, GO:0050821, GO:0005737, GO:0005634, GO:0003723, GO:0016020, GO:0005829, GO:0005856, GO:0005886, GO:0005925, GO:0042995, GO:0015629, GO:0005938, GO:0030030, GO:0043204, GO:0005576, GO:0030426, GO:0060271, GO:0045296, GO:0070062, GO:0042307, GO:0043123, GO:0030334, GO:0042803, GO:0044325, GO:0070527, GO:0002576, GO:0008134, GO:0001664, GO:0030168, GO:…	-0.10026	0.5799	0.99837	0.36808	0.0476	0.99989	0.13611	0.2467	0.99768	-0.04436	0.6622	0.99996	0.09448	0.28782	0.71427	0.30479	0.0792	0.99978	0.14632	0.14408	0.78212
LINC01606	long intergenic non-protein coding RNA 1606 [Source:HGNC Symbol;Acc:HGNC:51656]		-0.40368	0.09976	0.99837	-0.37414	0.0478	0.99989	-0.10104	0.22887		0.02036	0.78648	0.99996	0.03503	0.51089		0.01452	0.79942	0.99978	0.01227	0.81828
NAA30	N-alpha-acetyltransferase 30, NatC catalytic subunit [Source:HGNC Symbol;Acc:HGNC:19844]	GO:0008080, GO:0016740, GO:0005634, GO:0005737, GO:0005829, GO:0016746, GO:0005515, GO:0005844, GO:0004596, GO:0017196, GO:0031417	0.22346	0.33827	0.99837	0.4113	0.04809	0.99989	-0.15173	0.33157		-0.08141	0.53195	0.99996	-0.11193	0.46714		0.14428	0.39723	0.99978	-0.05858	0.73272
AC012360.3	novel transcript		-0.25054	0.32359	0.99837	-0.42416	0.04837	0.99989	-0.04965	0.75034		-0.05621	0.662	0.99996	-0.10493	0.48548		0.03293	0.84892	0.99978	0.02103	0.90405
AC121333.1	novel transcript		0.10662	0.59689	0.99837	0.34867	0.04901	0.99989	0.0292	0.69607		-0.0352	0.38856	0.99996	-0.06454	0.46158		-0.04605	0.6786	0.99978	-0.05083	0.65367
TNFRSF11B	TNF receptor superfamily member 11b [Source:HGNC Symbol;Acc:HGNC:11909]	GO:0005515, GO:0007165, GO:0005615, GO:0006915, GO:0005576, GO:0005886, GO:0033209, GO:0038023, GO:0005125, GO:0001501, GO:0007584, GO:0010035, GO:0030198, GO:0032026, GO:0042489, GO:0042493, GO:0043627, GO:0045779, GO:0046685, GO:0031012	0.22119	0.17387	0.99837	0.26099	0.04913	0.99989	-0.0234	0.69418		-0.04384	0.17276	0.99996	-0.02433	0.79814		0.03344	0.76594	0.99978	0.16287	0.22631
LPAR6	lysophosphatidic acid receptor 6 [Source:HGNC Symbol;Acc:HGNC:15520]	GO:0007186, GO:0016021, GO:0004930, GO:0016020, GO:0007165, GO:0005886, GO:0005515, GO:0001835, GO:0005887, GO:0035025, GO:0051482, GO:0070915	-0.18197	0.27225	0.99837	-0.21751	0.04921	0.99989	0.15189	0.3314		-0.25882	0.04292	0.99996	0.07834	0.31995		-0.01702	0.81042	0.99978	-0.03283	0.64118
AQP7	aquaporin 7 [Source:HGNC Symbol;Acc:HGNC:640]	GO:0016020, GO:0055085, GO:0015267, GO:0016021, GO:0005515, GO:0005737, GO:0005886, GO:0031410, GO:0005938, GO:0030659, GO:0015204, GO:0071918, GO:0005811, GO:0005887, GO:0005911, GO:0015250, GO:0015254, GO:0006833, GO:0015793	0.23569	0.13198	0.99837	0.25573	0.04934	0.99989	-0.02255	0.64952		0.03027	0.54487	0.99996	-0.10048	0.30705		0.00262	0.98299	0.99978	0.0627	0.64711
RNASEL	ribonuclease L [Source:HGNC Symbol;Acc:HGNC:10050]	GO:0005524, GO:0005515, GO:0006468, GO:0004672, GO:0004540, GO:0006397, GO:0003723, GO:0005737, GO:0046872, GO:0000166, GO:0016787, GO:0005739, GO:0090305, GO:0004518, GO:0051607, GO:0004519, GO:0090501, GO:0090502, GO:0004521, GO:0045944, GO:0005829, GO:0005575, GO:0005759, GO:0045071, GO:0060337, GO:0060338, GO:0006396, GO:0019843, GO:0043021, GO:0006364, GO:0043488, GO:0045444, GO:0046326, GO:…	0.10437	0.62947	0.99837	0.36907	0.04934	0.99989	-0.02886	0.80309		-0.0554	0.50633	0.99996	-0.04846	0.60827		-0.00251	0.98342	0.99978	-0.00575	0.96251

## Sheet: D. path. B3277 RFc vs CT
NAME	GS<br> follow link to MSigDB	GS DETAILS	SIZE	ES	NES	NOM p-val	FDR q-val	FWER p-val	RANK AT MAX	LEADING EDGE
HALLMARK_TNFA_SIGNALING_VIA_NFKB	HALLMARK_TNFA_SIGNALING_VIA_NFKB	Details ...	191	0.365495	5.97669	0	0	0	6296	tags=57%, list=21%, signal=72%
HALLMARK_HYPOXIA	HALLMARK_HYPOXIA	Details ...	192	0.364911	5.88574	0	0	0	4485	tags=51%, list=15%, signal=60%
HALLMARK_EPITHELIAL_MESENCHYMAL_TRANSITION	HALLMARK_EPITHELIAL_MESENCHYMAL_TRANSITION	Details ...	192	0.273414	4.42964	0	0	0	4241	tags=41%, list=14%, signal=48%
HALLMARK_COMPLEMENT	HALLMARK_COMPLEMENT	Details ...	179	0.235104	3.64297	0	0	0	7487	tags=48%, list=25%, signal=63%
HALLMARK_KRAS_SIGNALING_UP	HALLMARK_KRAS_SIGNALING_UP	Details ...	179	0.231525	3.59549	0	0	0	9460	tags=54%, list=31%, signal=78%
HALLMARK_GLYCOLYSIS	HALLMARK_GLYCOLYSIS	Details ...	195	0.220799	3.55437	0	0	0	7037	tags=45%, list=23%, signal=58%
HALLMARK_ESTROGEN_RESPONSE_EARLY	HALLMARK_ESTROGEN_RESPONSE_EARLY	Details ...	197	0.215868	3.48148	0	0	0	4120	tags=35%, list=14%, signal=40%
HALLMARK_IL2_STAT5_SIGNALING	HALLMARK_IL2_STAT5_SIGNALING	Details ...	186	0.218795	3.46383	0	0	0	5637	tags=40%, list=19%, signal=49%
HALLMARK_MYOGENESIS	HALLMARK_MYOGENESIS	Details ...	182	0.220396	3.42485	0	0	0	5023	tags=38%, list=17%, signal=46%
HALLMARK_UV_RESPONSE_DN	HALLMARK_UV_RESPONSE_DN	Details ...	144	0.242067	3.4044	0	0	0	4279	tags=38%, list=14%, signal=44%
HALLMARK_INFLAMMATORY_RESPONSE	HALLMARK_INFLAMMATORY_RESPONSE	Details ...	177	0.215872	3.37582	0	0	0	6174	tags=42%, list=20%, signal=52%
HALLMARK_APOPTOSIS	HALLMARK_APOPTOSIS	Details ...	150	0.236183	3.34235	0	0	0	8041	tags=50%, list=26%, signal=68%
HALLMARK_APICAL_JUNCTION	HALLMARK_APICAL_JUNCTION	Details ...	187	0.206801	3.33944	0	0	0	6745	tags=43%, list=22%, signal=55%
HALLMARK_ANDROGEN_RESPONSE	HALLMARK_ANDROGEN_RESPONSE	Details ...	99	0.273752	3.21299	0	0	0	8272	tags=55%, list=27%, signal=75%
HALLMARK_P53_PATHWAY	HALLMARK_P53_PATHWAY	Details ...	198	0.196773	3.18218	0	0	0	7248	tags=43%, list=24%, signal=57%
HALLMARK_IL6_JAK_STAT3_SIGNALING	HALLMARK_IL6_JAK_STAT3_SIGNALING	Details ...	72	0.303452	3.06689	0	0	0	9358	tags=61%, list=31%, signal=88%
HALLMARK_COAGULATION	HALLMARK_COAGULATION	Details ...	113	0.244978	3.0246	0	0	0	3872	tags=37%, list=13%, signal=42%
HALLMARK_ESTROGEN_RESPONSE_LATE	HALLMARK_ESTROGEN_RESPONSE_LATE	Details ...	195	0.184141	2.901	0	0	0	8298	tags=46%, list=27%, signal=62%
HALLMARK_INTERFERON_GAMMA_RESPONSE	HALLMARK_INTERFERON_GAMMA_RESPONSE	Details ...	185	0.179612	2.87855	0	0	0	4096	tags=31%, list=13%, signal=36%
KEGG_RIBOSOME	KEGG_RIBOSOME	Details ...	85	0.378396	4.08213	0	0	0	9613	tags=69%, list=32%, signal=101%
KEGG_FOCAL_ADHESION	KEGG_FOCAL_ADHESION	Details ...	190	0.241337	3.81397	0	0	0	3742	tags=36%, list=12%, signal=41%
KEGG_CYTOKINE_CYTOKINE_RECEPTOR_INTERACTION	KEGG_CYTOKINE_CYTOKINE_RECEPTOR_INTERACTION	Details ...	180	0.230526	3.57455	0	0	0	9399	tags=54%, list=31%, signal=78%
KEGG_ECM_RECEPTOR_INTERACTION	KEGG_ECM_RECEPTOR_INTERACTION	Details ...	77	0.308687	3.1754	0	0	0	8785	tags=60%, list=29%, signal=84%
KEGG_PATHWAYS_IN_CANCER	KEGG_PATHWAYS_IN_CANCER	Details ...	302	0.145725	2.93403	0	0	0	9187	tags=45%, list=30%, signal=63%
HALLMARK_E2F_TARGETS	HALLMARK_E2F_TARGETS	Details ...	200	-0.416565	-6.84333	0	0	0	9445	tags=73%, list=31%, signal=105%
HALLMARK_G2M_CHECKPOINT	HALLMARK_G2M_CHECKPOINT	Details ...	200	-0.370032	-6.04414	0	0	0	9027	tags=67%, list=30%, signal=94%
HALLMARK_MYC_TARGETS_V1	HALLMARK_MYC_TARGETS_V1	Details ...	200	-0.301399	-5.0283	0	0	0	10034	tags=63%, list=33%, signal=93%
HALLMARK_MYC_TARGETS_V2	HALLMARK_MYC_TARGETS_V2	Details ...	58	-0.43033	-3.83507	0	0	0	9466	tags=74%, list=31%, signal=108%
HALLMARK_UNFOLDED_PROTEIN_RESPONSE	HALLMARK_UNFOLDED_PROTEIN_RESPONSE	Details ...	112	-0.278011	-3.44155	0	0	0	9479	tags=59%, list=31%, signal=85%
HALLMARK_MTORC1_SIGNALING	HALLMARK_MTORC1_SIGNALING	Details ...	200	-0.193291	-3.15514	0	0	0	8741	tags=48%, list=29%, signal=67%
HALLMARK_MITOTIC_SPINDLE	HALLMARK_MITOTIC_SPINDLE	Details ...	198	-0.182896	-2.97085	0	0	0	9661	tags=50%, list=32%, signal=73%
KEGG_SPLICEOSOME	KEGG_SPLICEOSOME	Details ...	126	-0.37559	-5.0089	0	0	0	11050	tags=74%, list=36%, signal=116%
KEGG_CELL_CYCLE	KEGG_CELL_CYCLE	Details ...	123	-0.286567	-3.72231	0	0	0	8611	tags=57%, list=28%, signal=79%
KEGG_RNA_DEGRADATION	KEGG_RNA_DEGRADATION	Details ...	56	-0.375298	-3.3463	0	0	0	9768	tags=70%, list=32%, signal=103%
KEGG_AMINOACYL_TRNA_BIOSYNTHESIS	KEGG_AMINOACYL_TRNA_BIOSYNTHESIS	Details ...	41	-0.407547	-3.0991	0	0	0	7635	tags=66%, list=25%, signal=88%
HALLMARK_TGF_BETA_SIGNALING	HALLMARK_TGF_BETA_SIGNALING	Details ...	54	0.323638	2.80782	0	6.8e-05	0.001	8741	tags=61%, list=29%, signal=86%
HALLMARK_ADIPOGENESIS	HALLMARK_ADIPOGENESIS	Details ...	192	0.164539	2.68744	0	0.000121259	0.002	6734	tags=39%, list=22%, signal=49%
HALLMARK_ALLOGRAFT_REJECTION	HALLMARK_ALLOGRAFT_REJECTION	Details ...	162	0.187148	2.7096	0	0.000127033	0.002	7276	tags=43%, list=24%, signal=56%
KEGG_REGULATION_OF_ACTIN_CYTOSKELETON	KEGG_REGULATION_OF_ACTIN_CYTOSKELETON	Details ...	195	0.179797	2.90116	0	0.000196078	0.001	8429	tags=46%, list=28%, signal=63%
KEGG_BASE_EXCISION_REPAIR	KEGG_BASE_EXCISION_REPAIR	Details ...	35	-0.412269	-2.8865	0	0.000273455	0.002	6580	tags=63%, list=22%, signal=80%
KEGG_CHEMOKINE_SIGNALING_PATHWAY	KEGG_CHEMOKINE_SIGNALING_PATHWAY	Details ...	147	0.188242	2.72095	0	0.000334559	0.002	11656	tags=57%, list=38%, signal=92%
KEGG_ENDOCYTOSIS	KEGG_ENDOCYTOSIS	Details ...	177	0.177574	2.72311	0	0.000382353	0.002	9730	tags=50%, list=32%, signal=73%
HALLMARK_XENOBIOTIC_METABOLISM	HALLMARK_XENOBIOTIC_METABOLISM	Details ...	179	0.155737	2.4047	0	0.000533663	0.009	6321	tags=36%, list=21%, signal=46%
KEGG_DILATED_CARDIOMYOPATHY	KEGG_DILATED_CARDIOMYOPATHY	Details ...	78	0.255211	2.6345	0	0.000573032	0.004	7448	tags=50%, list=25%, signal=66%
KEGG_PYRIMIDINE_METABOLISM	KEGG_PYRIMIDINE_METABOLISM	Details ...	93	-0.238994	-2.68817	0	0.000593695	0.005	8434	tags=52%, list=28%, signal=71%
HALLMARK_APICAL_SURFACE	HALLMARK_APICAL_SURFACE	Details ...	41	0.310917	2.34931	0.00411523	0.000717843	0.012	8341	tags=59%, list=27%, signal=81%
HALLMARK_DNA_REPAIR	HALLMARK_DNA_REPAIR	Details ...	150	-0.173413	-2.45204	0	0.000872782	0.011	7713	tags=43%, list=25%, signal=57%
KEGG_EPITHELIAL_CELL_SIGNALING_IN_HELICOBACTER_PYLORI_INFECTION	KEGG_EPITHELIAL_CELL_SIGNALING_IN_HELICOBACTER_PYLORI_INFECTION	Details ...	64	0.277863	2.58069	0.0019802	0.000879158	0.008	5810	tags=47%, list=19%, signal=58%
HALLMARK_PROTEIN_SECRETION	HALLMARK_PROTEIN_SECRETION	Details ...	95	0.202976	2.31529	0.00204082	0.000957521	0.017	4081	tags=34%, list=13%, signal=39%
KEGG_LEUKOCYTE_TRANSENDOTHELIAL_MIGRATION	KEGG_LEUKOCYTE_TRANSENDOTHELIAL_MIGRATION	Details ...	102	0.214283	2.58212	0	0.000959081	0.008	8097	tags=48%, list=27%, signal=65%
KEGG_PHOSPHATIDYLINOSITOL_SIGNALING_SYSTEM	KEGG_PHOSPHATIDYLINOSITOL_SIGNALING_SYSTEM	Details ...	76	0.248511	2.54347	0	0.00102635	0.011	6053	tags=45%, list=20%, signal=56%
KEGG_HYPERTROPHIC_CARDIOMYOPATHY_HCM	KEGG_HYPERTROPHIC_CARDIOMYOPATHY_HCM	Details ...	74	0.255178	2.58787	0	0.00105499	0.008	7448	tags=50%, list=25%, signal=66%
KEGG_ARRHYTHMOGENIC_RIGHT_VENTRICULAR_CARDIOMYOPATHY_ARVC	KEGG_ARRHYTHMOGENIC_RIGHT_VENTRICULAR_CARDIOMYOPATHY_ARVC	Details ...	68	0.263759	2.55032	0	0.0011053	0.011	6294	tags=47%, list=21%, signal=59%
HALLMARK_INTERFERON_ALPHA_RESPONSE	HALLMARK_INTERFERON_ALPHA_RESPONSE	Details ...	96	0.196227	2.2651	0	0.00117916	0.021	4495	tags=34%, list=15%, signal=40%
KEGG_ADHERENS_JUNCTION	KEGG_ADHERENS_JUNCTION	Details ...	72	0.25544	2.53287	0	0.00122433	0.012	6175	tags=46%, list=20%, signal=57%
HALLMARK_UV_RESPONSE_UP	HALLMARK_UV_RESPONSE_UP	Details ...	155	0.149208	2.18549	0.00204918	0.00158971	0.031	5088	tags=32%, list=17%, signal=38%
HALLMARK_PI3K_AKT_MTOR_SIGNALING	HALLMARK_PI3K_AKT_MTOR_SIGNALING	Details ...	103	0.181111	2.18603	0	0.00164859	0.031	8959	tags=48%, list=30%, signal=67%
BIOCARTA_VDR_PATHWAY	BIOCARTA_VDR_PATHWAY	Details ...	24	-0.455361	-2.65629	0	0.00191571	0.003	11483	tags=83%, list=38%, signal=134%
KEGG_FRUCTOSE_AND_MANNOSE_METABOLISM	KEGG_FRUCTOSE_AND_MANNOSE_METABOLISM	Details ...	31	0.363052	2.43564	0	0.0022715	0.026	5635	tags=55%, list=19%, signal=67%
KEGG_SMALL_CELL_LUNG_CANCER	KEGG_SMALL_CELL_LUNG_CANCER	Details ...	83	0.224107	2.42961	0	0.00228532	0.028	4917	tags=39%, list=16%, signal=46%
KEGG_ONE_CARBON_POOL_BY_FOLATE	KEGG_ONE_CARBON_POOL_BY_FOLATE	Details ...	17	-0.478803	-2.37888	0	0.00324135	0.032	8686	tags=76%, list=29%, signal=107%
HALLMARK_KRAS_SIGNALING_DN	HALLMARK_KRAS_SIGNALING_DN	Details ...	164	0.135888	2.07609	0.00811359	0.00328758	0.066	8666	tags=42%, list=29%, signal=59%
KEGG_MAPK_SIGNALING_PATHWAY	KEGG_MAPK_SIGNALING_PATHWAY	Details ...	242	0.128028	2.34688	0	0.00414088	0.053	3669	tags=25%, list=12%, signal=28%
KEGG_HUNTINGTONS_DISEASE	KEGG_HUNTINGTONS_DISEASE	Details ...	170	-0.150706	-2.30569	0	0.00457832	0.051	11877	tags=54%, list=39%, signal=88%
KEGG_PATHOGENIC_ESCHERICHIA_COLI_INFECTION	KEGG_PATHOGENIC_ESCHERICHIA_COLI_INFECTION	Details ...	51	0.277392	2.28681	0.00195695	0.00549732	0.077	10042	tags=61%, list=33%, signal=91%
KEGG_MTOR_SIGNALING_PATHWAY	KEGG_MTOR_SIGNALING_PATHWAY	Details ...	50	0.267583	2.26126	0.00400802	0.00554531	0.085	7066	tags=50%, list=23%, signal=65%
HALLMARK_BILE_ACID_METABOLISM	HALLMARK_BILE_ACID_METABOLISM	Details ...	101	-0.179034	-2.04362	0.002079	0.0056018	0.082	6605	tags=40%, list=22%, signal=50%
KEGG_TGF_BETA_SIGNALING_PATHWAY	KEGG_TGF_BETA_SIGNALING_PATHWAY	Details ...	79	0.218184	2.29851	0.00193798	0.00565137	0.076	8377	tags=49%, list=28%, signal=68%
HALLMARK_PEROXISOME	HALLMARK_PEROXISOME	Details ...	99	-0.179699	-2.05043	0	0.00578338	0.078	10506	tags=53%, list=35%, signal=80%
KEGG_LEISHMANIA_INFECTION	KEGG_LEISHMANIA_INFECTION	Details ...	61	0.248413	2.26195	0	0.00580937	0.085	11381	tags=62%, list=38%, signal=99%
KEGG_GLYCEROPHOSPHOLIPID_METABOLISM	KEGG_GLYCEROPHOSPHOLIPID_METABOLISM	Details ...	71	0.222501	2.24963	0	0.00605233	0.098	7368	tags=46%, list=24%, signal=61%
KEGG_DNA_REPLICATION	KEGG_DNA_REPLICATION	Details ...	36	-0.321995	-2.24832	0	0.00608258	0.073	9630	tags=64%, list=32%, signal=93%
KEGG_LYSOSOME	KEGG_LYSOSOME	Details ...	117	0.175843	2.23903	0.00407332	0.0062244	0.105	6615	tags=39%, list=22%, signal=50%
KEGG_TOLL_LIKE_RECEPTOR_SIGNALING_PATHWAY	KEGG_TOLL_LIKE_RECEPTOR_SIGNALING_PATHWAY	Details ...	83	0.208084	2.23465	0	0.00622502	0.11	11618	tags=59%, list=38%, signal=95%
BIOCARTA_MCM_PATHWAY	BIOCARTA_MCM_PATHWAY	Details ...	18	-0.484806	-2.4732	0	0.00643696	0.019	5529	tags=67%, list=18%, signal=81%
KEGG_GALACTOSE_METABOLISM	KEGG_GALACTOSE_METABOLISM	Details ...	22	0.391994	2.20679	0.0019084	0.00702346	0.133	7424	tags=64%, list=24%, signal=84%
KEGG_ALANINE_ASPARTATE_AND_GLUTAMATE_METABOLISM	KEGG_ALANINE_ASPARTATE_AND_GLUTAMATE_METABOLISM	Details ...	29	0.349316	2.20686	0	0.0072936	0.133	6152	tags=55%, list=20%, signal=69%
KEGG_P53_SIGNALING_PATHWAY	KEGG_P53_SIGNALING_PATHWAY	Details ...	68	0.225984	2.17952	0	0.00763056	0.155	4760	tags=38%, list=16%, signal=45%
BIOCARTA_RANMS_PATHWAY	BIOCARTA_RANMS_PATHWAY	Details ...	10	-0.611793	-2.38781	0	0.00774609	0.035	5719	tags=80%, list=19%, signal=99%
KEGG_NOD_LIKE_RECEPTOR_SIGNALING_PATHWAY	KEGG_NOD_LIKE_RECEPTOR_SIGNALING_PATHWAY	Details ...	55	0.248973	2.17995	0.00204918	0.00790309	0.155	10666	tags=60%, list=35%, signal=92%
[truncated: 128 more rows]

## Sheet: E. gen. AB521 RL vs CT
Symbol	Name	GO	logFC.B3277RANKL_vs_B3277CONTROL	P.Value.B3277RANKL_vs_B3277CONTROL	adj.P.Val.B3277RANKL_vs_B3277CONTROL	logFC.B3277RANKFc_vs_B3277CONTROL	P.Value.B3277RANKFc_vs_B3277CONTROL	adj.P.Val.B3277RANKFc_vs_B3277CONTROL	logFC.AB521X3RANKL_vs_AB521X3CONTROL	P.Value.AB521X3RANKL_vs_AB521X3CONTROL	adj.P.Val.AB521X3RANKL_vs_AB521X3CONTROL	logFC.AB521X3RANKFc_vs_AB521X3CONTROL	P.Value.AB521X3RANKFc_vs_AB521X3CONTROL	adj.P.Val.AB521X3RANKFc_vs_AB521X3CONTROL	logFC.STG139M5RANKL_vs_STG139M5CONTROL	P.Value.STG139M5RANKL_vs_STG139M5CONTROL	adj.P.Val.STG139M5RANKL_vs_STG139M5CONTROL	logFC.STG139M5RANKFc_vs_STG139M5CONTROL	P.Value.STG139M5RANKFc_vs_STG139M5CONTROL	adj.P.Val.STG139M5RANKFc_vs_STG139M5CONTROL	logFC.STG139M5DNS_vs_STG139M5CONTROL	P.Value.STG139M5DNS_vs_STG139M5CONTROL	adj.P.Val.STG139M5DNS_vs_STG139M5CONTROL
[truncated: 499 more rows]

[truncated: 13 more sheets: F. path. AB521 RL vs CT, G. gen. AB521 RFc vs CT, H. path. AB521 RFc vs CT, I. gen. STG RL vs CT, J. path. STG RL vs CT, K. gen. STG RFc vs CT, L. path. STG RFc vs CT, M. gen. STG DNS vs CT, N. path. STG DNS vs CT, O. path comparison RL, P. path comparison RFc, Q. path RFc vs DNS, R. enrichment analysis D-B]
