# Supplementary material for: RANK is a poor prognosis marker and a therapeutic target in ER‐negative postmenopausal breast cancer
Source: EMBO Mol Med. 2023 Mar 7;15(4):e16715. doi: 10.15252/emmm.202216715 (PMC10086586; doi:10.15252/emmm.202216715)
Supplement: Supplementary file 5 — Dataset EV4 [file EMMM-15-e16715-s002.xlsx]

## Sheet: INDEX
Dataset EV4. GSEA analyses of METABRIC collection and comparison with the PDXs analyzed
METABRIC collection-Protein expression	bold indicates pathways with FDR<0.25
GSEA Patients with ER-positive tumors RANK (H > 0 vs H = 0)
GSEA Patients with ER-negative tumors RANK (H > 0 vs H = 0)
GSEA Premenopausal patients RANK (H > 0 vs H = 0)
GSEA Postmenopausal patients RANK (H > 0 vs H = 0)
GSEA Premenopausal patients with ER-negative tumors RANK (H > 0 vs H = 0)
GSEA Postmenopausal patients with ER-negative tumors RANK (H > 0 vs H = 0)
Venn: pathway comparison metabric patients
Venn: pathway comparison metabric ER+ with PDX
Venn: pathway comparison metabric ER- with PDX

## Sheet: ER-positive
follow link to MSigDB	GS DETAILS	SIZE	ES	NES	NOM p-val	FDR q-val	FWER p-val	RANK AT MAX	LEADING EDGE
KEGG_HOMOLOGOUS_RECOMBINATION	Details ...	22	-0.7	-1.69	0.015	0.129	0.156	2691	tags=45%, list=11%, signal=51%
KEGG_PROTEASOME	Details ...	43	-0.68	-1.64	0.017	0.155	0.297	6131	tags=77%, list=25%, signal=102%
REACTOME_ABC_TRANSPORTER_DISORDERS	Details ...	75	-0.57	-1.63	0.024	0.167	0.849	5872	tags=52%, list=24%, signal=68%
REACTOME_TELOMERE_C_STRAND_LAGGING_STRAND_SYNTHESIS	Details ...	26	-0.78	-1.63	0.006	0.168	0.841	2691	tags=62%, list=11%, signal=69%
REACTOME_RNA_POLYMERASE_II_TRANSCRIPTION_TERMINATION	Details ...	63	-0.54	-1.66	0.006	0.172	0.729	4813	tags=46%, list=20%, signal=57%
REACTOME_ACTIVATION_OF_IRF3_IRF7_MEDIATED_BY_TBK1_IKK_EPSILON	Details ...	15	-0.69	-1.63	0.006	0.175	0.84	3245	tags=47%, list=13%, signal=54%
REACTOME_REMOVAL_OF_THE_FLAP_INTERMEDIATE_FROM_THE_C_STRAND	Details ...	11	-0.75	-1.6	0.021	0.175	0.922	2691	tags=55%, list=11%, signal=61%
REACTOME_REGULATION_OF_RAS_BY_GAPS	Details ...	66	-0.55	-1.6	0.031	0.176	0.926	5872	tags=56%, list=24%, signal=74%
REACTOME_PROCESSING_OF_INTRONLESS_PRE_MRNAS	Details ...	18	-0.62	-1.62	0.01	0.178	0.88	4412	tags=50%, list=18%, signal=61%
REACTOME_SCF_SKP2_MEDIATED_DEGRADATION_OF_P27_P21	Details ...	57	-0.68	-1.61	0.015	0.178	0.884	5872	tags=72%, list=24%, signal=95%
KEGG_MISMATCH_REPAIR	Details ...	23	-0.73	-1.6	0.019	0.178	0.425	2691	tags=48%, list=11%, signal=54%
REACTOME_PROCESSIVE_SYNTHESIS_ON_THE_C_STRAND_OF_THE_TELOMERE	Details ...	13	-0.79	-1.64	0.006	0.179	0.831	2691	tags=62%, list=11%, signal=69%
REACTOME_CDC6_ASSOCIATION_WITH_THE_ORC_ORIGIN_COMPLEX	Details ...	11	-0.81	-1.62	0.006	0.179	0.875	3940	tags=73%, list=16%, signal=87%
REACTOME_MISMATCH_REPAIR	Details ...	15	-0.76	-1.61	0.015	0.179	0.891	2691	tags=53%, list=11%, signal=60%
REACTOME_DNA_STRAND_ELONGATION	Details ...	32	-0.82	-1.59	0.006	0.179	0.934	3047	tags=72%, list=13%, signal=82%
REACTOME_PROCESSING_OF_CAPPED_INTRONLESS_PRE_MRNA	Details ...	26	-0.59	-1.6	0.022	0.18	0.922	7440	tags=69%, list=31%, signal=100%
REACTOME_CROSS_PRESENTATION_OF_SOLUBLE_EXOGENOUS_ANTIGENS_ENDOSOMES	Details ...	48	-0.67	-1.65	0.01	0.181	0.78	6131	tags=73%, list=25%, signal=97%
REACTOME_DEGRADATION_OF_DVL	Details ...	55	-0.62	-1.66	0.017	0.182	0.725	6131	tags=65%, list=25%, signal=87%
REACTOME_LAGGING_STRAND_SYNTHESIS	Details ...	20	-0.8	-1.61	0.015	0.182	0.902	2691	tags=65%, list=11%, signal=73%
REACTOME_APC_C_CDH1_MEDIATED_DEGRADATION_OF_CDC20_AND_OTHER_APC_C_CDH1_TARGETED_PROTEINS_IN_LATE_MITOSIS_EARLY_G1	Details ...	69	-0.64	-1.59	0.017	0.182	0.932	6295	tags=70%, list=26%, signal=94%
REACTOME_POLYMERASE_SWITCHING_ON_THE_C_STRAND_OF_THE_TELOMERE	Details ...	17	-0.83	-1.58	0.015	0.182	0.947	2691	tags=71%, list=11%, signal=79%
REACTOME_PROCESSIVE_SYNTHESIS_ON_THE_LAGGING_STRAND	Details ...	15	-0.8	-1.64	0.015	0.186	0.823	2691	tags=67%, list=11%, signal=75%
REACTOME_HEDGEHOG_LIGAND_BIOGENESIS	Details ...	62	-0.58	-1.6	0.024	0.186	0.921	5872	tags=61%, list=24%, signal=81%
REACTOME_SWITCHING_OF_ORIGINS_TO_A_POST_REPLICATIVE_STATE	Details ...	86	-0.65	-1.65	0.011	0.187	0.767	4793	tags=60%, list=20%, signal=75%
REACTOME_HOST_INTERACTIONS_OF_HIV_FACTORS	Details ...	119	-0.56	-1.59	0.023	0.187	0.946	6419	tags=56%, list=26%, signal=76%
REACTOME_AUF1_HNRNP_D0_BINDS_AND_DESTABILIZES_MRNA	Details ...	53	-0.65	-1.64	0.019	0.19	0.814	6131	tags=68%, list=25%, signal=91%
REACTOME_HSF1_ACTIVATION	Details ...	29	-0.63	-1.67	0.006	0.194	0.722	4935	tags=52%, list=20%, signal=65%
REACTOME_GAP_FILLING_DNA_REPAIR_SYNTHESIS_AND_LIGATION_IN_GG_NER	Details ...	24	-0.7	-1.57	0.029	0.196	0.968	3737	tags=54%, list=15%, signal=64%
REACTOME_RECOGNITION_OF_DNA_DAMAGE_BY_PCNA_CONTAINING_REPLICATION_COMPLEX	Details ...	30	-0.67	-1.57	0.036	0.197	0.969	2835	tags=47%, list=12%, signal=53%
REACTOME_CHROMOSOME_MAINTENANCE	Details ...	62	-0.71	-1.57	0.017	0.199	0.967	2691	tags=50%, list=11%, signal=56%
REACTOME_S_PHASE	Details ...	155	-0.62	-1.57	0.032	0.201	0.964	4107	tags=54%, list=17%, signal=65%
REACTOME_NEGATIVE_REGULATION_OF_NOTCH4_SIGNALING	Details ...	51	-0.63	-1.57	0.038	0.203	0.963	6131	tags=71%, list=25%, signal=94%
REACTOME_DECTIN_1_MEDIATED_NONCANONICAL_NF_KB_SIGNALING	Details ...	59	-0.61	-1.67	0.011	0.208	0.716	6217	tags=68%, list=26%, signal=91%
KEGG_ARACHIDONIC_ACID_METABOLISM	Details ...	52	0.63	1.56	0.008	0.21	0.564	1479	tags=27%, list=6%, signal=29%
REACTOME_HOMOLOGOUS_DNA_PAIRING_AND_STRAND_EXCHANGE	Details ...	35	-0.68	-1.55	0.038	0.214	0.983	965	tags=31%, list=4%, signal=33%
REACTOME_DNA_REPLICATION_PRE_INITIATION	Details ...	82	-0.69	-1.67	0.011	0.215	0.689	6131	tags=74%, list=25%, signal=99%
REACTOME_G2_M_CHECKPOINTS	Details ...	124	-0.63	-1.55	0.043	0.216	0.985	6019	tags=65%, list=25%, signal=85%
REACTOME_G1_S_DNA_DAMAGE_CHECKPOINTS	Details ...	64	-0.63	-1.55	0.044	0.216	0.983	6131	tags=69%, list=25%, signal=92%
REACTOME_ASSEMBLY_OF_THE_PRE_REPLICATIVE_COMPLEX	Details ...	65	-0.69	-1.69	0.008	0.217	0.617	5872	tags=74%, list=24%, signal=97%
KEGG_NUCLEOTIDE_EXCISION_REPAIR	Details ...	44	-0.57	-1.54	0.046	0.217	0.65	3701	tags=48%, list=15%, signal=56%
REACTOME_ACTIVATION_OF_THE_PRE_REPLICATIVE_COMPLEX	Details ...	32	-0.77	-1.55	0.02	0.218	0.979	3940	tags=72%, list=16%, signal=86%
REACTOME_HDR_THROUGH_HOMOLOGOUS_RECOMBINATION_HRR	Details ...	56	-0.62	-1.55	0.051	0.219	0.982	2691	tags=38%, list=11%, signal=42%
KEGG_MELANOGENESIS	Details ...	100	0.52	1.54	0.006	0.22	0.624	3072	tags=33%, list=13%, signal=38%
KEGG_DNA_REPLICATION	Details ...	36	-0.75	-1.56	0.026	0.221	0.587	3047	tags=58%, list=13%, signal=67%
REACTOME_REGULATION_OF_PTEN_STABILITY_AND_ACTIVITY	Details ...	66	-0.54	-1.54	0.049	0.222	0.987	5872	tags=56%, list=24%, signal=74%
REACTOME_SYNTHESIS_OF_IP2_IP_AND_INS_IN_THE_CYTOSOL	Details ...	14	-0.66	-1.53	0.022	0.225	0.994	1458	tags=29%, list=6%, signal=30%
REACTOME_POLYMERASE_SWITCHING	Details ...	14	-0.81	-1.53	0.024	0.225	0.993	2691	tags=71%, list=11%, signal=80%
REACTOME_ACTIVATION_OF_ATR_IN_RESPONSE_TO_REPLICATION_STRESS	Details ...	37	-0.75	-1.53	0.03	0.227	0.992	3940	tags=65%, list=16%, signal=77%
REACTOME_MICRORNA_MIRNA_BIOGENESIS	Details ...	18	-0.57	-1.53	0.039	0.227	0.993	4873	tags=50%, list=20%, signal=62%
REACTOME_DNA_REPLICATION	Details ...	123	-0.69	-1.68	0.011	0.229	0.672	4107	tags=59%, list=17%, signal=70%
REACTOME_DNA_DAMAGE_BYPASS	Details ...	41	-0.62	-1.53	0.032	0.231	0.992	2835	tags=39%, list=12%, signal=44%
REACTOME_METABOLISM_OF_POLYAMINES	Details ...	55	-0.61	-1.53	0.046	0.232	0.991	6131	tags=67%, list=25%, signal=90%
KEGG_DILATED_CARDIOMYOPATHY	Details ...	85	0.52	1.56	0.01	0.235	0.558	3510	tags=34%, list=14%, signal=40%
REACTOME_TRANSLESION_SYNTHESIS_BY_POLK	Details ...	16	-0.69	-1.51	0.057	0.236	0.996	1774	tags=38%, list=7%, signal=40%
REACTOME_CELL_CYCLE_CHECKPOINTS	Details ...	230	-0.61	-1.51	0.059	0.238	0.996	4160	tags=47%, list=17%, signal=57%
REACTOME_FORMATION_OF_THE_EARLY_ELONGATION_COMPLEX	Details ...	26	-0.54	-1.52	0.036	0.239	0.996	4021	tags=46%, list=17%, signal=55%
REACTOME_REGULATION_OF_RUNX2_EXPRESSION_AND_ACTIVITY	Details ...	71	-0.53	-1.5	0.031	0.24	0.997	6208	tags=62%, list=25%, signal=83%
REACTOME_SNRNP_ASSEMBLY	Details ...	44	-0.56	-1.52	0.049	0.241	0.996	4270	tags=41%, list=18%, signal=50%
REACTOME_APC_C_MEDIATED_DEGRADATION_OF_CELL_CYCLE_PROTEINS	Details ...	82	-0.65	-1.51	0.04	0.241	0.996	6131	tags=70%, list=25%, signal=93%
REACTOME_TRNA_PROCESSING	Details ...	86	-0.49	-1.51	0.035	0.242	0.997	4334	tags=40%, list=18%, signal=48%
REACTOME_ORC1_REMOVAL_FROM_CHROMATIN	Details ...	68	-0.68	-1.69	0.01	0.243	0.613	5872	tags=74%, list=24%, signal=97%
REACTOME_TRNA_PROCESSING_IN_THE_NUCLEUS	Details ...	50	-0.55	-1.5	0.047	0.243	0.997	4285	tags=44%, list=18%, signal=53%
REACTOME_NEGATIVE_REGULATORS_OF_DDX58_IFIH1_SIGNALING	Details ...	30	-0.56	-1.5	0.036	0.244	0.997	4232	tags=43%, list=17%, signal=52%
REACTOME_STABILIZATION_OF_P53	Details ...	53	-0.59	-1.5	0.064	0.247	0.997	6131	tags=68%, list=25%, signal=91%
REACTOME_TRANSLESION_SYNTHESIS_BY_Y_FAMILY_DNA_POLYMERASES_BYPASSES_LESIONS_ON_DNA_TEMPLATE	Details ...	32	-0.63	-1.49	0.048	0.247	0.997	2691	tags=38%, list=11%, signal=42%
REACTOME_MRNA_CAPPING	Details ...	25	-0.54	-1.49	0.04	0.25	0.997	4021	tags=48%, list=17%, signal=57%
REACTOME_FORMATION_OF_RNA_POL_II_ELONGATION_COMPLEX	Details ...	46	-0.5	-1.49	0.042	0.25	0.997	4021	tags=37%, list=17%, signal=44%
REACTOME_HEDGEHOG_ON_STATE	Details ...	82	-0.46	-1.5	0.03	0.251	0.997	6131	tags=54%, list=25%, signal=71%
HALLMARK_ADIPOGENESIS	Details ...	176	0.58	1.57	0.01	0.251	0.136	2557	tags=40%, list=10%, signal=44%
REACTOME_TELOMERE_EXTENSION_BY_TELOMERASE	Details ...	16	-0.7	-1.7	0.006	0.252	0.583	4543	tags=56%, list=19%, signal=69%
KEGG_ACUTE_MYELOID_LEUKEMIA	Details ...	54	0.57	1.57	0.004	0.252	0.534	3465	tags=41%, list=14%, signal=47%
REACTOME_TRAF6_MEDIATED_IRF7_ACTIVATION_IN_TLR7_8_OR_9_SIGNALING	Details ...	13	-0.67	-1.49	0.041	0.253	0.997	2221	tags=38%, list=9%, signal=42%
REACTOME_FANCONI_ANEMIA_PATHWAY	Details ...	31	-0.6	-1.49	0.051	0.255	0.997	3959	tags=42%, list=16%, signal=50%
KEGG_STEROID_HORMONE_BIOSYNTHESIS	Details ...	40	0.69	1.58	0.006	0.269	0.494	431	tags=20%, list=2%, signal=20%
KEGG_ADHERENS_JUNCTION	Details ...	68	0.56	1.6	0.008	0.269	0.44	3780	tags=43%, list=16%, signal=50%
KEGG_INSULIN_SIGNALING_PATHWAY	Details ...	132	0.49	1.63	0	0.271	0.358	3573	tags=30%, list=15%, signal=35%
REACTOME_TERMINATION_OF_TRANSLESION_DNA_SYNTHESIS	Details ...	27	-0.65	-1.48	0.061	0.273	0.999	2691	tags=41%, list=11%, signal=46%
HALLMARK_E2F_TARGETS	Details ...	187	-0.67	-1.39	0.13	0.273	0.526	4131	tags=59%, list=17%, signal=71%
KEGG_WNT_SIGNALING_PATHWAY	Details ...	146	0.5	1.51	0.004	0.273	0.726	3210	tags=33%, list=13%, signal=38%
REACTOME_DEGRADATION_OF_AXIN	Details ...	53	-0.64	-1.7	0.01	0.277	0.556	6131	tags=66%, list=25%, signal=88%
REACTOME_BASE_EXCISION_REPAIR_AP_SITE_FORMATION	Details ...	15	-0.64	-1.47	0.048	0.281	0.999	2126	tags=47%, list=9%, signal=51%
REACTOME_PENTOSE_PHOSPHATE_PATHWAY	Details ...	12	-0.64	-1.47	0.065	0.281	0.999	5918	tags=58%, list=24%, signal=77%
REACTOME_EXTENSION_OF_TELOMERES	Details ...	42	-0.73	-1.72	0.004	0.286	0.505	2691	tags=52%, list=11%, signal=59%
REACTOME_TICAM1_DEPENDENT_ACTIVATION_OF_IRF3_IRF7	Details ...	12	-0.62	-1.46	0.098	0.294	1	2709	tags=33%, list=11%, signal=37%
REACTOME_HIV_TRANSCRIPTION_ELONGATION	Details ...	31	-0.51	-1.46	0.065	0.295	1	4021	tags=45%, list=17%, signal=54%
REACTOME_UCH_PROTEINASES	Details ...	83	-0.49	-1.44	0.078	0.298	1	6313	tags=57%, list=26%, signal=76%
REACTOME_RUNX1_REGULATES_TRANSCRIPTION_OF_GENES_INVOLVED_IN_DIFFERENTIATION_OF_HSCS	Details ...	66	-0.5	-1.46	0.054	0.299	1	5872	tags=59%, list=24%, signal=78%
REACTOME_APC_C_CDC20_MEDIATED_DEGRADATION_OF_CYCLIN_B	Details ...	22	-0.65	-1.45	0.059	0.3	1	3603	tags=45%, list=15%, signal=53%
REACTOME_HOMOLOGY_DIRECTED_REPAIR	Details ...	86	-0.57	-1.45	0.083	0.3	1	2691	tags=34%, list=11%, signal=38%
REACTOME_SYNTHESIS_OF_ACTIVE_UBIQUITIN_ROLES_OF_E1_AND_E2_ENZYMES	Details ...	29	-0.58	-1.46	0.04	0.301	1	3603	tags=45%, list=15%, signal=53%
REACTOME_MITOTIC_SPINDLE_CHECKPOINT	Details ...	95	-0.62	-1.44	0.079	0.301	1	3890	tags=45%, list=16%, signal=54%
REACTOME_APC_CDC20_MEDIATED_DEGRADATION_OF_NEK2A	Details ...	23	-0.65	-1.44	0.073	0.302	1	3603	tags=48%, list=15%, signal=56%
REACTOME_REGULATION_OF_RUNX3_EXPRESSION_AND_ACTIVITY	Details ...	53	-0.57	-1.45	0.099	0.305	1	6131	tags=62%, list=25%, signal=83%
REACTOME_HIV_INFECTION	Details ...	201	-0.47	-1.44	0.056	0.305	1	6194	tags=47%, list=25%, signal=63%
REACTOME_DOWNSTREAM_SIGNALING_EVENTS_OF_B_CELL_RECEPTOR_BCR	Details ...	75	-0.5	-1.44	0.084	0.305	1	6131	tags=57%, list=25%, signal=76%
REACTOME_DEGRADATION_OF_GLI1_BY_THE_PROTEASOME	Details ...	58	-0.53	-1.44	0.095	0.305	1	6131	tags=66%, list=25%, signal=87%
REACTOME_TRAF6_MEDIATED_INDUCTION_OF_TAK1_COMPLEX_WITHIN_TLR4_COMPLEX	Details ...	13	-0.57	-1.44	0.053	0.306	1	3120	tags=31%, list=13%, signal=35%
REACTOME_MRNA_DECAY_BY_5_TO_3_EXORIBONUCLEASE	Details ...	15	-0.53	-1.45	0.065	0.307	1	3140	tags=40%, list=13%, signal=46%
REACTOME_DUAL_INCISION_IN_GG_NER	Details ...	39	-0.55	-1.43	0.071	0.31	1	4338	tags=46%, list=18%, signal=56%
REACTOME_CLEC7A_DECTIN_1_SIGNALING	Details ...	95	-0.47	-1.43	0.045	0.314	1	6217	tags=52%, list=26%, signal=69%
REACTOME_FCERI_MEDIATED_NF_KB_ACTIVATION	Details ...	76	-0.49	-1.43	0.057	0.317	1	6131	tags=58%, list=25%, signal=77%
REACTOME_INTERACTIONS_OF_VPR_WITH_HOST_CELLULAR_PROTEINS	Details ...	31	-0.57	-1.43	0.081	0.317	1	6419	tags=55%, list=26%, signal=74%
REACTOME_BASE_EXCISION_REPAIR	Details ...	42	-0.59	-1.42	0.09	0.317	1	3737	tags=50%, list=15%, signal=59%
REACTOME_RNA_POLYMERASE_II_TRANSCRIBES_SNRNA_GENES	Details ...	60	-0.45	-1.42	0.062	0.319	1	5399	tags=42%, list=22%, signal=53%
REACTOME_MEIOTIC_RECOMBINATION	Details ...	25	-0.57	-1.41	0.099	0.325	1	4678	tags=40%, list=19%, signal=49%
REACTOME_RECOGNITION_AND_ASSOCIATION_OF_DNA_GLYCOSYLASE_WITH_SITE_CONTAINING_AN_AFFECTED_PURINE	Details ...	10	-0.64	-1.41	0.106	0.325	1	2126	tags=50%, list=9%, signal=55%
REACTOME_COMPLEX_I_BIOGENESIS		39	-0.5	-1.41	0.115	0.325	1	7812	tags=62%, list=32%, signal=90%
REACTOME_UNWINDING_OF_DNA	Details ...	12	-0.86	-1.42	0.032	0.326	1	3047	tags=83%, list=13%, signal=95%
REACTOME_GLYOXYLATE_METABOLISM_AND_GLYCINE_DEGRADATION	Details ...	30	-0.54	-1.42	0.087	0.326	1	3481	tags=30%, list=14%, signal=35%
KEGG_GAP_JUNCTION	Details ...	82	0.51	1.45	0.004	0.326	0.876	3607	tags=33%, list=15%, signal=39%
REACTOME_PHOSPHORYLATION_OF_THE_APC_C	Details ...	18	-0.64	-1.41	0.099	0.327	1	3603	tags=50%, list=15%, signal=59%
KEGG_ALPHA_LINOLENIC_ACID_METABOLISM	Details ...	17	0.61	1.44	0.053	0.327	0.884	3201	tags=29%, list=13%, signal=34%
REACTOME_MRNA_SPLICING	Details ...	169	-0.42	-1.41	0.067	0.328	1	4412	tags=34%, list=18%, signal=41%
REACTOME_REGULATION_OF_MRNA_STABILITY_BY_PROTEINS_THAT_BIND_AU_RICH_ELEMENTS	Details ...	84	-0.48	-1.41	0.08	0.328	1	5872	tags=54%, list=24%, signal=70%
REACTOME_RESOLUTION_OF_D_LOOP_STRUCTURES_THROUGH_SYNTHESIS_DEPENDENT_STRAND_ANNEALING_SDSA	Details ...	20	-0.66	-1.41	0.095	0.328	1	660	tags=25%, list=3%, signal=26%
KEGG_GLYCOSAMINOGLYCAN_DEGRADATION	Details ...	20	0.58	1.45	0.069	0.328	0.855	4608	tags=50%, list=19%, signal=62%
REACTOME_CELLULAR_RESPONSE_TO_HYPOXIA		67	-0.5	-1.4	0.102	0.333	1	5872	tags=58%, list=24%, signal=76%
REACTOME_GLOBAL_GENOME_NUCLEOTIDE_EXCISION_REPAIR_GG_NER		81	-0.48	-1.4	0.103	0.333	1	4680	tags=43%, list=19%, signal=53%
REACTOME_RESOLUTION_OF_AP_SITES_VIA_THE_MULTIPLE_NUCLEOTIDE_PATCH_REPLACEMENT_PATHWAY		24	-0.65	-1.4	0.109	0.333	1	2820	tags=50%, list=12%, signal=56%
REACTOME_INHIBITION_OF_THE_PROTEOLYTIC_ACTIVITY_OF_APC_C_REQUIRED_FOR_THE_ONSET_OF_ANAPHASE_BY_MITOTIC_SPINDLE_CHECKPOINT_COMPONENTS		18	-0.64	-1.4	0.096	0.334	1	3603	tags=50%, list=15%, signal=59%
REACTOME_MITOTIC_G1_PHASE_AND_G1_S_TRANSITION		145	-0.57	-1.4	0.094	0.336	1	4107	tags=53%, list=17%, signal=63%
REACTOME_PROCESSING_OF_DNA_DOUBLE_STRAND_BREAK_ENDS		55	-0.55	-1.4	0.101	0.336	1	2221	tags=29%, list=9%, signal=32%
REACTOME_PCNA_DEPENDENT_LONG_PATCH_BASE_EXCISION_REPAIR		21	-0.67	-1.39	0.101	0.338	1	2691	tags=52%, list=11%, signal=59%
KEGG_GLYCOSPHINGOLIPID_BIOSYNTHESIS_GLOBO_SERIES	Details ...	14	0.6	1.36	0.12	0.341	0.971	2148	tags=29%, list=9%, signal=31%
REACTOME_PROTEIN_UBIQUITINATION		62	-0.47	-1.39	0.074	0.342	1	3909	tags=37%, list=16%, signal=44%
KEGG_TIGHT_JUNCTION	Details ...	123	0.45	1.46	0.014	0.347	0.827	3165	tags=31%, list=13%, signal=35%
REACTOME_SIGNALING_BY_THE_B_CELL_RECEPTOR_BCR		104	-0.48	-1.38	0.078	0.348	1	6225	tags=55%, list=26%, signal=73%
REACTOME_TRANSCRIPTION_COUPLED_NUCLEOTIDE_EXCISION_REPAIR_TC_NER		73	-0.49	-1.38	0.101	0.348	1	3930	tags=40%, list=16%, signal=47%
REACTOME_POSTMITOTIC_NUCLEAR_PORE_COMPLEX_NPC_REFORMATION		23	-0.59	-1.38	0.112	0.348	1	4534	tags=48%, list=19%, signal=59%
REACTOME_HDR_THROUGH_SINGLE_STRAND_ANNEALING_SSA		32	-0.56	-1.38	0.121	0.349	1	965	tags=25%, list=4%, signal=26%
KEGG_ADIPOCYTOKINE_SIGNALING_PATHWAY	Details ...	62	0.5	1.45	0.023	0.349	0.85	2603	tags=29%, list=11%, signal=32%
REACTOME_DNA_DAMAGE_TELOMERE_STRESS_INDUCED_SENESCENCE		27	-0.58	-1.38	0.074	0.35	1	3244	tags=48%, list=13%, signal=55%
KEGG_VASOPRESSIN_REGULATED_WATER_REABSORPTION	Details ...	41	0.46	1.36	0.09	0.35	0.971	4095	tags=37%, list=17%, signal=44%
REACTOME_RESOLUTION_OF_D_LOOP_STRUCTURES		26	-0.61	-1.38	0.11	0.351	1	1450	tags=27%, list=6%, signal=29%
HALLMARK_ESTROGEN_RESPONSE_EARLY	Details ...	180	0.6	1.37	0.027	0.351	0.578	3019	tags=46%, list=12%, signal=52%
KEGG_STARCH_AND_SUCROSE_METABOLISM	Details ...	39	0.59	1.42	0.046	0.351	0.918	1373	tags=21%, list=6%, signal=22%
HALLMARK_DNA_REPAIR	Details ...	131	-0.46	-1.41	0.074	0.352	0.472	4725	tags=42%, list=19%, signal=52%
REACTOME_CYCLIN_A_CDK2_ASSOCIATED_EVENTS_AT_S_PHASE_ENTRY		82	-0.55	-1.37	0.119	0.361	1	4793	tags=56%, list=20%, signal=70%
REACTOME_TCR_SIGNALING		110	-0.5	-1.37	0.09	0.362	1	6131	tags=53%, list=25%, signal=70%
KEGG_BASAL_CELL_CARCINOMA	Details ...	54	0.47	1.27	0.143	0.362	0.995	2928	tags=28%, list=12%, signal=32%
KEGG_GALACTOSE_METABOLISM	Details ...	25	0.54	1.36	0.083	0.362	0.97	3193	tags=40%, list=13%, signal=46%
KEGG_RETINOL_METABOLISM	Details ...	47	0.57	1.3	0.129	0.363	0.989	677	tags=17%, list=3%, signal=17%
REACTOME_INSULIN_RECEPTOR_RECYCLING		24	-0.58	-1.37	0.122	0.364	1	5013	tags=46%, list=21%, signal=58%
KEGG_LINOLEIC_ACID_METABOLISM	Details ...	26	0.5	1.29	0.139	0.366	0.991	494	tags=12%, list=2%, signal=12%
KEGG_GLYCEROPHOSPHOLIPID_METABOLISM	Details ...	67	0.42	1.3	0.092	0.368	0.989	3263	tags=25%, list=13%, signal=29%
KEGG_PENTOSE_AND_GLUCURONATE_INTERCONVERSIONS	Details ...	16	0.72	1.31	0.157	0.369	0.988	21	tags=19%, list=0%, signal=19%
KEGG_NICOTINATE_AND_NICOTINAMIDE_METABOLISM	Details ...	21	0.52	1.27	0.114	0.37	0.995	3459	tags=33%, list=14%, signal=39%
KEGG_ETHER_LIPID_METABOLISM	Details ...	26	0.53	1.41	0.044	0.37	0.933	1365	tags=19%, list=6%, signal=20%
KEGG_PATHWAYS_IN_CANCER	Details ...	305	0.4	1.28	0.074	0.372	0.992	3522	tags=30%, list=14%, signal=35%
KEGG_TAURINE_AND_HYPOTAURINE_METABOLISM	Details ...	10	0.69	1.29	0.131	0.372	0.991	2863	tags=50%, list=12%, signal=57%
KEGG_HYPERTROPHIC_CARDIOMYOPATHY_HCM	Details ...	79	0.45	1.36	0.07	0.372	0.968	3510	tags=33%, list=14%, signal=38%
KEGG_PROXIMAL_TUBULE_BICARBONATE_RECLAMATION	Details ...	23	0.6	1.47	0.022	0.374	0.825	2222	tags=26%, list=9%, signal=29%
KEGG_NEUROTROPHIN_SIGNALING_PATHWAY	Details ...	120	0.42	1.37	0.041	0.375	0.965	3465	tags=29%, list=14%, signal=34%
KEGG_FOCAL_ADHESION	Details ...	189	0.49	1.28	0.136	0.377	0.995	3667	tags=39%, list=15%, signal=45%
REACTOME_TRANSPORT_OF_MATURE_TRANSCRIPT_TO_CYTOPLASM		77	-0.46	-1.36	0.097	0.378	1	4813	tags=39%, list=20%, signal=48%
KEGG_SPHINGOLIPID_METABOLISM	Details ...	36	0.5	1.38	0.05	0.378	0.962	2938	tags=31%, list=12%, signal=35%
REACTOME_RESPONSE_TO_METAL_IONS		14	-0.8	-1.36	0.116	0.379	1	422	tags=43%, list=2%, signal=44%
KEGG_PORPHYRIN_AND_CHLOROPHYLL_METABOLISM	Details ...	28	0.57	1.26	0.19	0.379	0.996	1462	tags=21%, list=6%, signal=23%
KEGG_ASCORBATE_AND_ALDARATE_METABOLISM	Details ...	14	0.76	1.31	0.155	0.379	0.988	21	tags=21%, list=0%, signal=21%
REACTOME_LGI_ADAM_INTERACTIONS		14	-0.5	-1.36	0.16	0.38	1	8324	tags=57%, list=34%, signal=87%
REACTOME_TELOMERE_MAINTENANCE	Details ...	42	-0.73	-1.72	0.004	0.382	0.505	2691	tags=52%, list=11%, signal=59%
REACTOME_E2F_MEDIATED_REGULATION_OF_DNA_REPLICATION		22	-0.62	-1.36	0.132	0.382	1	3940	tags=64%, list=16%, signal=76%
HALLMARK_TNFA_SIGNALING_VIA_NFKB	Details ...	189	0.51	1.2	0.219	0.382	0.873	2666	tags=35%, list=11%, signal=39%
KEGG_METABOLISM_OF_XENOBIOTICS_BY_CYTOCHROME_P450	Details ...	55	0.61	1.37	0.066	0.382	0.965	1428	tags=29%, list=6%, signal=31%
HALLMARK_FATTY_ACID_METABOLISM	Details ...	143	0.49	1.39	0.035	0.382	0.546	2499	tags=33%, list=10%, signal=36%
KEGG_AXON_GUIDANCE	Details ...	124	0.4	1.23	0.115	0.384	0.999	2294	tags=23%, list=9%, signal=25%
KEGG_ARRHYTHMOGENIC_RIGHT_VENTRICULAR_CARDIOMYOPATHY_ARVC	Details ...	72	0.58	1.68	0.004	0.386	0.208	3510	tags=40%, list=14%, signal=47%
REACTOME_OLFACTORY_SIGNALING_PATHWAY		365	-0.19	-1.35	0.105	0.387	1	8535	tags=35%, list=35%, signal=53%
KEGG_LONG_TERM_POTENTIATION	Details ...	67	0.44	1.25	0.119	0.387	0.997	3607	tags=30%, list=15%, signal=35%
KEGG_JAK_STAT_SIGNALING_PATHWAY	Details ...	140	0.4	1.23	0.17	0.388	0.999	2151	tags=19%, list=9%, signal=21%
KEGG_PPAR_SIGNALING_PATHWAY	Details ...	63	0.55	1.31	0.102	0.389	0.988	1078	tags=22%, list=4%, signal=23%
REACTOME_CELL_CYCLE		552	-0.5	-1.35	0.13	0.39	1	4543	tags=43%, list=19%, signal=52%
KEGG_DRUG_METABOLISM_CYTOCHROME_P450	Details ...	53	0.56	1.25	0.139	0.39	0.997	1428	tags=25%, list=6%, signal=26%
KEGG_N_GLYCAN_BIOSYNTHESIS	Details ...	44	0.44	1.24	0.15	0.391	0.998	3181	tags=36%, list=13%, signal=42%
KEGG_FATTY_ACID_METABOLISM	Details ...	37	0.54	1.33	0.096	0.391	0.981	3702	tags=41%, list=15%, signal=48%
REACTOME_RESOLUTION_OF_ABASIC_SITES_AP_SITES		35	-0.58	-1.35	0.152	0.392	1	3737	tags=49%, list=15%, signal=57%
KEGG_HISTIDINE_METABOLISM	Details ...	23	0.52	1.25	0.141	0.393	0.997	848	tags=22%, list=3%, signal=23%
KEGG_RENIN_ANGIOTENSIN_SYSTEM	Details ...	17	0.61	1.23	0.156	0.394	0.999	2806	tags=41%, list=12%, signal=47%
REACTOME_INTERACTIONS_OF_REV_WITH_HOST_CELLULAR_PROTEINS		31	-0.55	-1.35	0.148	0.395	1	6419	tags=52%, list=26%, signal=70%
KEGG_MAPK_SIGNALING_PATHWAY	Details ...	250	0.38	1.32	0.021	0.395	0.984	3692	tags=26%, list=15%, signal=30%
KEGG_CHRONIC_MYELOID_LEUKEMIA	Details ...	70	0.43	1.31	0.084	0.396	0.987	3522	tags=37%, list=14%, signal=43%
KEGG_PATHOGENIC_ESCHERICHIA_COLI_INFECTION	Details ...	51	0.56	1.38	0.076	0.396	0.962	2231	tags=29%, list=9%, signal=32%
REACTOME_SIGNALING_BY_NOTCH4		79	-0.46	-1.34	0.109	0.397	1	5872	tags=49%, list=24%, signal=65%
REACTOME_CELL_CYCLE_MITOTIC		454	-0.51	-1.34	0.138	0.399	1	4361	tags=44%, list=18%, signal=53%
REACTOME_GOLGI_CISTERNAE_PERICENTRIOLAR_STACK_REORGANIZATION		13	-0.7	-1.34	0.144	0.399	1	1543	tags=38%, list=6%, signal=41%
REACTOME_RESPIRATORY_ELECTRON_TRANSPORT_ATP_SYNTHESIS_BY_CHEMIOSMOTIC_COUPLING_AND_HEAT_PRODUCTION_BY_UNCOUPLING_PROTEINS		81	-0.45	-1.34	0.146	0.399	1	5370	tags=46%, list=22%, signal=58%
REACTOME_EXPORT_OF_VIRAL_RIBONUCLEOPROTEINS_FROM_NUCLEUS		28	-0.55	-1.34	0.153	0.399	1	6419	tags=54%, list=26%, signal=73%
REACTOME_CYCLIN_A_B1_B2_ASSOCIATED_EVENTS_DURING_G2_M_TRANSITION		25	-0.7	-1.33	0.141	0.4	1	3790	tags=72%, list=16%, signal=85%
REACTOME_MITOTIC_METAPHASE_AND_ANAPHASE		209	-0.52	-1.34	0.138	0.401	1	4107	tags=44%, list=17%, signal=52%
REACTOME_METALLOTHIONEINS_BIND_METALS		11	-0.85	-1.33	0.12	0.401	1	422	tags=55%, list=2%, signal=55%
REACTOME_NS1_MEDIATED_EFFECTS_ON_HOST_PATHWAYS		36	-0.55	-1.33	0.129	0.401	1	3597	tags=36%, list=15%, signal=42%
REACTOME_SEPARATION_OF_SISTER_CHROMATIDS		168	-0.52	-1.34	0.14	0.402	1	4107	tags=45%, list=17%, signal=54%
REACTOME_TRANSCRIPTION_OF_THE_HIV_GENOME		55	-0.43	-1.33	0.094	0.403	1	6796	tags=51%, list=28%, signal=70%
HALLMARK_P53_PATHWAY	Details ...	182	0.41	1.18	0.158	0.403	0.902	3056	tags=29%, list=13%, signal=33%
KEGG_GLYCOSPHINGOLIPID_BIOSYNTHESIS_LACTO_AND_NEOLACTO_SERIES	Details ...	25	0.61	1.63	0.025	0.403	0.357	3585	tags=40%, list=15%, signal=47%
KEGG_APOPTOSIS	Details ...	77	0.38	1.2	0.18	0.404	0.999	3479	tags=29%, list=14%, signal=33%
KEGG_NOTCH_SIGNALING_PATHWAY	Details ...	44	0.4	1.21	0.22	0.404	0.999	2133	tags=23%, list=9%, signal=25%
REACTOME_SUMOYLATION_OF_UBIQUITINYLATION_PROTEINS		34	-0.49	-1.33	0.152	0.405	1	6419	tags=44%, list=26%, signal=60%
KEGG_VALINE_LEUCINE_AND_ISOLEUCINE_DEGRADATION	Details ...	38	0.54	1.32	0.132	0.406	0.984	3702	tags=42%, list=15%, signal=50%
HALLMARK_EPITHELIAL_MESENCHYMAL_TRANSITION	Details ...	186	0.62	1.2	0.256	0.407	0.873	2537	tags=42%, list=10%, signal=46%
REACTOME_ANTIGEN_PROCESSING_CROSS_PRESENTATION		88	-0.51	-1.32	0.129	0.408	1	5872	tags=58%, list=24%, signal=76%
REACTOME_MITOTIC_TELOPHASE_CYTOKINESIS		12	-0.67	-1.32	0.158	0.408	1	6628	tags=75%, list=27%, signal=103%
KEGG_GNRH_SIGNALING_PATHWAY	Details ...	96	0.45	1.38	0.02	0.408	0.957	3598	tags=29%, list=15%, signal=34%
REACTOME_PHASE_4_RESTING_MEMBRANE_POTENTIAL		16	-0.59	-1.32	0.11	0.41	1	5881	tags=63%, list=24%, signal=82%
HALLMARK_MYOGENESIS	Details ...	190	0.43	1.16	0.228	0.41	0.912	2631	tags=31%, list=11%, signal=34%
KEGG_TASTE_TRANSDUCTION	Details ...	49	0.35	1.21	0.197	0.41	0.999	691	tags=8%, list=3%, signal=8%
REACTOME_INITIATION_OF_NUCLEAR_ENVELOPE_NE_REFORMATION		19	-0.62	-1.32	0.162	0.414	1	1986	tags=42%, list=8%, signal=46%
REACTOME_EARLY_PHASE_OF_HIV_LIFE_CYCLE		14	-0.66	-1.32	0.158	0.417	1	684	tags=29%, list=3%, signal=29%
HALLMARK_ANDROGEN_RESPONSE	Details ...	89	0.39	1.14	0.157	0.418	0.927	3263	tags=33%, list=13%, signal=37%
KEGG_REGULATION_OF_ACTIN_CYTOSKELETON	Details ...	197	0.38	1.21	0.145	0.418	0.999	3676	tags=27%, list=15%, signal=32%
REACTOME_SUMOYLATION_OF_DNA_REPLICATION_PROTEINS		41	-0.6	-1.31	0.183	0.419	1	3019	tags=37%, list=12%, signal=42%
REACTOME_REGULATION_OF_INNATE_IMMUNE_RESPONSES_TO_CYTOSOLIC_DNA		13	-0.46	-1.31	0.142	0.421	1	5500	tags=46%, list=23%, signal=60%
REACTOME_G1_S_SPECIFIC_TRANSCRIPTION		28	-0.68	-1.31	0.166	0.421	1	4311	tags=68%, list=18%, signal=82%
KEGG_ENDOMETRIAL_CANCER	Details ...	51	0.4	1.18	0.185	0.421	1	3776	tags=31%, list=15%, signal=37%
REACTOME_ABC_FAMILY_PROTEINS_MEDIATED_TRANSPORT		99	-0.42	-1.31	0.108	0.422	1	5872	tags=45%, list=24%, signal=60%
REACTOME_PROCESSING_OF_CAPPED_INTRON_CONTAINING_PRE_MRNA		218	-0.4	-1.31	0.131	0.423	1	4412	tags=32%, list=18%, signal=39%
KEGG_GLYCOSAMINOGLYCAN_BIOSYNTHESIS_HEPARAN_SULFATE	Details ...	24	0.47	1.18	0.25	0.425	1	3410	tags=25%, list=14%, signal=29%
KEGG_GLYCEROLIPID_METABOLISM	Details ...	38	0.44	1.21	0.174	0.425	0.999	3111	tags=24%, list=13%, signal=27%
HALLMARK_SPERMATOGENESIS	Details ...	127	-0.38	-1.22	0.147	0.426	0.871	4491	tags=33%, list=18%, signal=40%
KEGG_TRYPTOPHAN_METABOLISM	Details ...	31	0.46	1.16	0.198	0.426	1	1325	tags=23%, list=5%, signal=24%
KEGG_RNA_DEGRADATION	Details ...	52	-0.46	-1.45	0.047	0.427	0.876	4796	tags=37%, list=20%, signal=45%
KEGG_CITRATE_CYCLE_TCA_CYCLE	Details ...	29	0.45	1.16	0.267	0.427	1	2713	tags=31%, list=11%, signal=35%
KEGG_ECM_RECEPTOR_INTERACTION	Details ...	80	0.55	1.18	0.285	0.427	1	2521	tags=39%, list=10%, signal=43%
HALLMARK_APOPTOSIS	Details ...	150	0.43	1.2	0.143	0.429	0.869	2302	tags=29%, list=9%, signal=32%
REACTOME_ABORTIVE_ELONGATION_OF_HIV_1_TRANSCRIPT_IN_THE_ABSENCE_OF_TAT		16	-0.48	-1.28	0.141	0.43	1	4873	tags=44%, list=20%, signal=55%
KEGG_DRUG_METABOLISM_OTHER_ENZYMES	Details ...	39	0.53	1.19	0.237	0.43	1	183	tags=13%, list=1%, signal=13%
REACTOME_ROS_AND_RNS_PRODUCTION_IN_PHAGOCYTES		31	-0.54	-1.28	0.169	0.431	1	805	tags=19%, list=3%, signal=20%
REACTOME_FORMATION_OF_INCISION_COMPLEX_IN_GG_NER		41	-0.44	-1.28	0.174	0.431	1	4534	tags=41%, list=19%, signal=51%
KEGG_LEUKOCYTE_TRANSENDOTHELIAL_MIGRATION	Details ...	105	0.44	1.16	0.228	0.431	1	2943	tags=27%, list=12%, signal=30%
REACTOME_SLBP_DEPENDENT_PROCESSING_OF_REPLICATION_DEPENDENT_HISTONE_PRE_MRNAS		10	-0.6	-1.3	0.204	0.433	1	4021	tags=50%, list=17%, signal=60%
REACTOME_M_PHASE		316	-0.47	-1.29	0.188	0.433	1	4615	tags=41%, list=19%, signal=50%
REACTOME_NEDDYLATION		218	-0.36	-1.28	0.098	0.433	1	4793	tags=37%, list=20%, signal=46%
REACTOME_RNA_POLYMERASE_III_TRANSCRIPTION_INITIATION_FROM_TYPE_3_PROMOTER		23	-0.45	-1.28	0.151	0.433	1	4631	tags=35%, list=19%, signal=43%
REACTOME_DEPOSITION_OF_NEW_CENPA_CONTAINING_NUCLEOSOMES_AT_THE_CENTROMERE		21	-0.7	-1.28	0.173	0.433	1	1270	tags=38%, list=5%, signal=40%
REACTOME_KSRP_KHSRP_BINDS_AND_DESTABILIZES_MRNA		16	-0.52	-1.3	0.151	0.434	1	4642	tags=44%, list=19%, signal=54%
REACTOME_G2_M_DNA_DAMAGE_CHECKPOINT		53	-0.53	-1.28	0.171	0.434	1	5126	tags=45%, list=21%, signal=57%
REACTOME_DEPOLYMERISATION_OF_THE_NUCLEAR_LAMINA		14	-0.6	-1.29	0.155	0.435	1	1986	tags=43%, list=8%, signal=47%
KEGG_COMPLEMENT_AND_COAGULATION_CASCADES	Details ...	62	0.5	1.16	0.225	0.435	1	1813	tags=31%, list=7%, signal=33%
REACTOME_NUCLEAR_PORE_COMPLEX_NPC_DISASSEMBLY		31	-0.57	-1.27	0.206	0.436	1	1815	tags=29%, list=7%, signal=31%
REACTOME_NUCLEAR_IMPORT_OF_REV_PROTEIN		28	-0.52	-1.29	0.189	0.437	1	6419	tags=50%, list=26%, signal=68%
REACTOME_VIRAL_MESSENGER_RNA_SYNTHESIS		36	-0.47	-1.27	0.166	0.437	1	6419	tags=47%, list=26%, signal=64%
KEGG_ALZHEIMERS_DISEASE	Details ...	133	0.34	1.14	0.192	0.437	1	1816	tags=14%, list=7%, signal=15%
REACTOME_NEF_MEDIATED_DOWNREGULATION_OF_MHC_CLASS_I_COMPLEX_CELL_SURFACE_EXPRESSION		10	-0.66	-1.3	0.148	0.438	1	7280	tags=80%, list=30%, signal=114%
REACTOME_CHK1_CHK2_CDS1_MEDIATED_INACTIVATION_OF_CYCLIN_B_CDK1_COMPLEX		13	-0.71	-1.3	0.179	0.438	1	5126	tags=77%, list=21%, signal=97%
REACTOME_DNA_REPAIR		244	-0.44	-1.29	0.142	0.439	1	3083	tags=29%, list=13%, signal=33%
REACTOME_DNA_DOUBLE_STRAND_BREAK_REPAIR		112	-0.49	-1.29	0.182	0.439	1	2691	tags=29%, list=11%, signal=33%
REACTOME_INTERFERON_ALPHA_BETA_SIGNALING		64	-0.65	-1.27	0.215	0.439	1	1244	tags=34%, list=5%, signal=36%
REACTOME_REGULATION_OF_GLUCOKINASE_BY_GLUCOKINASE_REGULATORY_PROTEIN		27	-0.51	-1.3	0.186	0.44	1	6419	tags=48%, list=26%, signal=65%
REACTOME_NEUROTOXICITY_OF_CLOSTRIDIUM_TOXINS		10	-0.7	-1.27	0.162	0.44	1	100	tags=20%, list=0%, signal=20%
REACTOME_TNFR2_NON_CANONICAL_NF_KB_PATHWAY		96	-0.47	-1.3	0.124	0.441	1	6217	tags=53%, list=26%, signal=71%
REACTOME_MRNA_DECAY_BY_3_TO_5_EXORIBONUCLEASE		13	-0.53	-1.29	0.17	0.441	1	4642	tags=46%, list=19%, signal=57%
REACTOME_RESPIRATORY_ELECTRON_TRANSPORT		75	-0.46	-1.29	0.18	0.441	1	5370	tags=47%, list=22%, signal=60%
KEGG_CALCIUM_SIGNALING_PATHWAY	Details ...	166	0.34	1.13	0.201	0.441	1	3696	tags=24%, list=15%, signal=28%
KEGG_PRIMARY_BILE_ACID_BIOSYNTHESIS	Details ...	14	0.55	1.14	0.278	0.441	1	194	tags=21%, list=1%, signal=22%
KEGG_TYROSINE_METABOLISM	Details ...	34	0.49	1.17	0.218	0.441	1	677	tags=15%, list=3%, signal=15%
REACTOME_DUAL_INCISION_IN_TC_NER		61	-0.47	-1.29	0.168	0.442	1	3930	tags=39%, list=16%, signal=47%
REACTOME_PYRIMIDINE_SALVAGE		10	-0.68	-1.27	0.2	0.442	1	1257	tags=30%, list=5%, signal=32%
KEGG_COLORECTAL_CANCER	Details ...	61	0.37	1.13	0.207	0.442	1	1949	tags=20%, list=8%, signal=21%
REACTOME_DSCAM_INTERACTIONS		10	-0.58	-1.29	0.165	0.443	1	1851	tags=30%, list=8%, signal=32%
REACTOME_TP53_REGULATES_TRANSCRIPTION_OF_GENES_INVOLVED_IN_G1_CELL_CYCLE_ARREST		14	-0.67	-1.29	0.174	0.443	1	3620	tags=57%, list=15%, signal=67%
KEGG_TYPE_II_DIABETES_MELLITUS	Details ...	43	0.39	1.14	0.215	0.443	1	2943	tags=26%, list=12%, signal=29%
REACTOME_ANTIGEN_PROCESSING_UBIQUITINATION_PROTEASOME_DEGRADATION		283	-0.34	-1.29	0.075	0.444	1	4017	tags=30%, list=16%, signal=35%
HALLMARK_COAGULATION	Details ...	126	0.48	1.21	0.2	0.444	0.86	2457	tags=27%, list=10%, signal=30%
REACTOME_CONVERSION_FROM_APC_C_CDC20_TO_APC_C_CDH1_IN_LATE_ANAPHASE		18	-0.54	-1.29	0.159	0.446	1	3603	tags=39%, list=15%, signal=46%
HALLMARK_PI3K_AKT_MTOR_SIGNALING	Details ...	100	-0.37	-1.18	0.194	0.448	0.909	3394	tags=27%, list=14%, signal=31%
KEGG_PROSTATE_CANCER	Details ...	84	0.38	1.14	0.205	0.449	1	3465	tags=33%, list=14%, signal=39%
HALLMARK_MYC_TARGETS_V1	Details ...	186	-0.46	-1.15	0.323	0.45	0.929	5024	tags=45%, list=21%, signal=56%
REACTOME_DISORDERS_OF_TRANSMEMBRANE_TRANSPORTERS		159	-0.37	-1.26	0.131	0.454	1	5600	tags=40%, list=23%, signal=52%
REACTOME_AMINO_ACIDS_REGULATE_MTORC1		45	-0.42	-1.26	0.152	0.454	1	2101	tags=16%, list=9%, signal=17%
REACTOME_MRNA_SPLICING_MINOR_PATHWAY		44	-0.42	-1.26	0.171	0.454	1	4220	tags=36%, list=17%, signal=44%
REACTOME_INTERFERON_SIGNALING		178	-0.51	-1.26	0.173	0.454	1	4110	tags=38%, list=17%, signal=45%
REACTOME_NUCLEOTIDE_EXCISION_REPAIR		103	-0.42	-1.26	0.178	0.454	1	4873	tags=40%, list=20%, signal=50%
REACTOME_INHIBITION_OF_REPLICATION_INITIATION_OF_DAMAGED_DNA_BY_RB1_E2F1		13	-0.58	-1.26	0.21	0.456	1	1612	tags=46%, list=7%, signal=49%
REACTOME_CLASS_I_MHC_MEDIATED_ANTIGEN_PROCESSING_PRESENTATION		335	-0.34	-1.25	0.103	0.456	1	4017	tags=30%, list=16%, signal=36%
REACTOME_GENE_SILENCING_BY_RNA		63	-0.4	-1.25	0.167	0.458	1	4873	tags=35%, list=20%, signal=44%
REACTOME_HIV_LIFE_CYCLE		124	-0.41	-1.25	0.194	0.458	1	4428	tags=32%, list=18%, signal=39%
HALLMARK_WNT_BETA_CATENIN_SIGNALING	Details ...	41	0.53	1.39	0.067	0.459	0.535	2111	tags=29%, list=9%, signal=32%
REACTOME_ATF6_ATF6_ALPHA_ACTIVATES_CHAPERONES		11	-0.53	-1.25	0.192	0.461	1	2546	tags=36%, list=10%, signal=41%
REACTOME_SUMOYLATION_OF_SUMOYLATION_PROTEINS		30	-0.49	-1.25	0.208	0.461	1	6419	tags=47%, list=26%, signal=63%
HALLMARK_XENOBIOTIC_METABOLISM	Details ...	184	0.42	1.25	0.063	0.467	0.804	3566	tags=35%, list=15%, signal=40%
KEGG_MELANOMA	Details ...	69	0.36	1.11	0.259	0.468	1	3602	tags=26%, list=15%, signal=31%
HALLMARK_UV_RESPONSE_DN	Details ...	136	0.58	1.47	0.045	0.469	0.358	3172	tags=41%, list=13%, signal=47%
REACTOME_NUCLEAR_ENVELOPE_BREAKDOWN		47	-0.5	-1.24	0.197	0.471	1	1986	tags=30%, list=8%, signal=32%
HALLMARK_HEME_METABOLISM	Details ...	183	0.31	1.11	0.202	0.472	0.959	3379	tags=24%, list=14%, signal=28%
REACTOME_FORMATION_OF_TC_NER_PRE_INCISION_COMPLEX		50	-0.43	-1.24	0.209	0.473	1	4873	tags=40%, list=20%, signal=50%
BIOCARTA_VIP_PATHWAY	Details ...	25	0.66	1.54	0.019	0.473	0.66	4517	tags=52%, list=19%, signal=64%
HALLMARK_HYPOXIA	Details ...	186	0.46	1.21	0.14	0.477	0.858	2618	tags=30%, list=11%, signal=33%
BIOCARTA_RHO_PATHWAY	Details ...	21	0.59	1.52	0.036	0.477	0.691	7101	tags=71%, list=29%, signal=101%
HALLMARK_ESTROGEN_RESPONSE_LATE	Details ...	183	0.51	1.22	0.097	0.481	0.84	2592	tags=39%, list=11%, signal=44%
REACTOME_NUCLEOTIDE_SALVAGE		22	-0.55	-1.24	0.198	0.482	1	5820	tags=50%, list=24%, signal=66%
KEGG_OXIDATIVE_PHOSPHORYLATION	Details ...	91	-0.47	-1.41	0.08	0.485	0.927	5182	tags=45%, list=21%, signal=57%
REACTOME_UB_SPECIFIC_PROCESSING_PROTEASES		150	-0.38	-1.24	0.16	0.486	1	6131	tags=45%, list=25%, signal=59%
REACTOME_HEME_DEGRADATION		13	-0.6	-1.23	0.211	0.486	1	919	tags=31%, list=4%, signal=32%
REACTOME_SIGNALING_BY_INSULIN_RECEPTOR		72	-0.4	-1.23	0.129	0.489	1	3313	tags=25%, list=14%, signal=29%
REACTOME_CONDENSATION_OF_PROMETAPHASE_CHROMOSOMES		11	-0.74	-1.23	0.271	0.491	1	885	tags=45%, list=4%, signal=47%
HALLMARK_MITOTIC_SPINDLE	Details ...	191	-0.35	-1.02	0.408	0.492	0.996	2319	tags=22%, list=10%, signal=24%
BIOCARTA_CD40_PATHWAY	Details ...	12	0.61	1.29	0.162	0.498	0.978	2603	tags=33%, list=11%, signal=37%
BIOCARTA_IL2RB_PATHWAY	Details ...	34	0.58	1.47	0.027	0.499	0.815	2151	tags=35%, list=9%, signal=39%
HALLMARK_UNFOLDED_PROTEIN_RESPONSE	Details ...	101	-0.39	-1.11	0.277	0.5	0.965	4642	tags=40%, list=19%, signal=49%
BIOCARTA_INTRINSIC_PATHWAY	Details ...	20	0.6	1.28	0.136	0.501	0.98	1813	tags=30%, list=7%, signal=32%
BIOCARTA_HCMV_PATHWAY	Details ...	16	0.5	1.29	0.123	0.501	0.976	3483	tags=44%, list=14%, signal=51%
HALLMARK_MTORC1_SIGNALING	Details ...	186	-0.4	-1.04	0.397	0.505	0.992	3041	tags=33%, list=12%, signal=38%
BIOCARTA_SHH_PATHWAY	Details ...	16	0.55	1.28	0.168	0.505	0.978	5424	tags=50%, list=22%, signal=64%
BIOCARTA_EPO_PATHWAY	Details ...	19	0.54	1.29	0.124	0.507	0.977	1987	tags=37%, list=8%, signal=40%
BIOCARTA_GSK3_PATHWAY	Details ...	20	0.6	1.48	0.029	0.508	0.796	2603	tags=40%, list=11%, signal=45%
REACTOME_ANTIVIRAL_MECHANISM_BY_IFN_STIMULATED_GENES		71	-0.52	-1.22	0.226	0.509	1	2221	tags=28%, list=9%, signal=31%
BIOCARTA_AMI_PATHWAY	Details ...	18	0.62	1.27	0.156	0.509	0.982	1813	tags=33%, list=7%, signal=36%
REACTOME_TP53_REGULATES_TRANSCRIPTION_OF_CELL_CYCLE_GENES		45	-0.51	-1.22	0.216	0.51	1	2547	tags=36%, list=10%, signal=40%
HALLMARK_INTERFERON_ALPHA_RESPONSE	Details ...	85	-0.67	-1.22	0.275	0.511	0.87	1409	tags=40%, list=6%, signal=42%
BIOCARTA_HIF_PATHWAY	Details ...	15	0.59	1.3	0.129	0.513	0.976	1619	tags=33%, list=7%, signal=36%
HALLMARK_REACTIVE_OXYGEN_SPECIES_PATHWAY	Details ...	43	0.48	1.25	0.147	0.515	0.799	2358	tags=30%, list=10%, signal=33%
BIOCARTA_P53HYPOXIA_PATHWAY	Details ...	21	0.51	1.26	0.14	0.516	0.983	3561	tags=43%, list=15%, signal=50%
REACTOME_HIV_TRANSCRIPTION_INITIATION		42	-0.41	-1.21	0.21	0.517	1	8506	tags=64%, list=35%, signal=99%
REACTOME_OTHER_INTERLEUKIN_SIGNALING		22	-0.52	-1.22	0.207	0.518	1	2420	tags=27%, list=10%, signal=30%
REACTOME_PD_1_SIGNALING		20	-0.68	-1.21	0.265	0.52	1	3753	tags=60%, list=15%, signal=71%
HALLMARK_UV_RESPONSE_UP	Details ...	146	0.41	1.29	0.02	0.52	0.738	2454	tags=25%, list=10%, signal=27%
BIOCARTA_IL6_PATHWAY	Details ...	20	0.63	1.5	0.029	0.52	0.75	3463	tags=55%, list=14%, signal=64%
BIOCARTA_TNFR2_PATHWAY	Details ...	14	0.54	1.19	0.257	0.521	1	2603	tags=36%, list=11%, signal=40%
REACTOME_TRANSCRIPTIONAL_REGULATION_BY_RUNX1		159	-0.35	-1.21	0.091	0.522	1	5906	tags=48%, list=24%, signal=64%
BIOCARTA_CALCINEURIN_PATHWAY	Details ...	17	0.49	1.19	0.248	0.525	0.999	4517	tags=41%, list=19%, signal=51%
BIOCARTA_PS1_PATHWAY	Details ...	14	0.61	1.45	0.07	0.525	0.855	1816	tags=36%, list=7%, signal=39%
BIOCARTA_IGF1_PATHWAY	Details ...	19	0.57	1.3	0.152	0.526	0.976	3313	tags=47%, list=14%, signal=55%
BIOCARTA_LEPTIN_PATHWAY	Details ...	11	0.58	1.2	0.233	0.527	0.998	2322	tags=36%, list=10%, signal=40%
REACTOME_SUPPRESSION_OF_PHAGOSOMAL_MATURATION		13	-0.47	-1.21	0.227	0.528	1	3100	tags=23%, list=13%, signal=26%
REACTOME_REGULATION_OF_TP53_ACTIVITY_THROUGH_PHOSPHORYLATION		84	-0.44	-1.21	0.237	0.529	1	6099	tags=44%, list=25%, signal=59%
BIOCARTA_MEF2D_PATHWAY	Details ...	18	0.48	1.19	0.249	0.529	0.999	5008	tags=50%, list=21%, signal=63%
BIOCARTA_EICOSANOID_PATHWAY	Details ...	19	0.59	1.22	0.175	0.529	0.996	1321	tags=32%, list=5%, signal=33%
BIOCARTA_IL1R_PATHWAY	Details ...	29	0.48	1.2	0.236	0.53	0.998	5803	tags=59%, list=24%, signal=77%
BIOCARTA_BCELLSURVIVAL_PATHWAY	Details ...	11	0.61	1.3	0.161	0.53	0.975	1949	tags=45%, list=8%, signal=49%
REACTOME_MITOCHONDRIAL_TRANSLATION		88	-0.46	-1.21	0.291	0.531	1	5001	tags=42%, list=21%, signal=53%
BIOCARTA_LONGEVITY_PATHWAY	Details ...	14	0.58	1.25	0.177	0.531	0.988	3801	tags=64%, list=16%, signal=76%
BIOCARTA_41BB_PATHWAY	Details ...	17	0.58	1.45	0.06	0.531	0.841	6460	tags=65%, list=27%, signal=88%
REACTOME_TRANSLESION_SYNTHESIS_BY_POLH	Details ...	16	-0.78	-1.76	0.004	0.532	0.328	1774	tags=44%, list=7%, signal=47%
BIOCARTA_HER2_PATHWAY	Details ...	22	0.46	1.19	0.177	0.533	0.998	3463	tags=50%, list=14%, signal=58%
BIOCARTA_MAPK_PATHWAY	Details ...	76	0.4	1.22	0.141	0.533	0.996	3648	tags=30%, list=15%, signal=35%
REACTOME_ACETYLCHOLINE_NEUROTRANSMITTER_RELEASE_CYCLE		16	-0.61	-1.2	0.228	0.534	1	3131	tags=38%, list=13%, signal=43%
BIOCARTA_EDG1_PATHWAY	Details ...	21	0.54	1.24	0.162	0.534	0.991	3510	tags=52%, list=14%, signal=61%
BIOCARTA_IL3_PATHWAY	Details ...	15	0.52	1.24	0.187	0.534	0.992	1987	tags=33%, list=8%, signal=36%
BIOCARTA_CARM1_PATHWAY	Details ...	12	0.59	1.2	0.216	0.536	0.998	2386	tags=25%, list=10%, signal=28%
BIOCARTA_ALK_PATHWAY	Details ...	37	0.47	1.25	0.194	0.536	0.988	1681	tags=22%, list=7%, signal=23%
BIOCARTA_GCR_PATHWAY	Details ...	16	0.49	1.21	0.202	0.537	0.996	2603	tags=31%, list=11%, signal=35%
BIOCARTA_TEL_PATHWAY	Details ...	17	0.56	1.3	0.123	0.537	0.975	4316	tags=59%, list=18%, signal=71%
BIOCARTA_AGR_PATHWAY	Details ...	32	0.48	1.22	0.175	0.539	0.996	1007	tags=19%, list=4%, signal=20%
REACTOME_RNA_POLYMERASE_I_PROMOTER_ESCAPE		26	-0.43	-1.2	0.204	0.543	1	8224	tags=69%, list=34%, signal=104%
REACTOME_REGULATION_OF_PLK1_ACTIVITY_AT_G2_M_TRANSITION		76	-0.42	-1.2	0.257	0.544	1	3565	tags=29%, list=15%, signal=34%
BIOCARTA_TPO_PATHWAY	Details ...	22	0.51	1.2	0.222	0.544	0.998	2231	tags=45%, list=9%, signal=50%
BIOCARTA_ARF_PATHWAY	Details ...	15	0.64	1.48	0.039	0.545	0.785	3056	tags=40%, list=13%, signal=46%
REACTOME_RESOLUTION_OF_SISTER_CHROMATID_COHESION		107	-0.51	-1.18	0.281	0.546	1	4106	tags=45%, list=17%, signal=54%
HALLMARK_MYC_TARGETS_V2	Details ...	54	-0.42	-1.04	0.409	0.547	0.99	3406	tags=33%, list=14%, signal=39%
REACTOME_DEUBIQUITINATION		219	-0.34	-1.18	0.196	0.548	1	6313	tags=42%, list=26%, signal=56%
BIOCARTA_NGF_PATHWAY	Details ...	18	0.49	1.22	0.193	0.548	0.996	1949	tags=28%, list=8%, signal=30%
BIOCARTA_ERK_PATHWAY	Details ...	25	0.49	1.3	0.076	0.548	0.974	3332	tags=44%, list=14%, signal=51%
REACTOME_TRNA_AMINOACYLATION		22	-0.47	-1.18	0.264	0.549	1	2813	tags=27%, list=12%, signal=31%
BIOCARTA_PITX2_PATHWAY	Details ...	16	0.51	1.31	0.13	0.549	0.971	3039	tags=31%, list=12%, signal=36%
BIOCARTA_WNT_PATHWAY	Details ...	24	0.54	1.41	0.079	0.549	0.897	2041	tags=29%, list=8%, signal=32%
REACTOME_MEIOSIS		56	-0.41	-1.18	0.236	0.55	1	2091	tags=23%, list=9%, signal=25%
REACTOME_TRANSFERRIN_ENDOCYTOSIS_AND_RECYCLING		30	-0.47	-1.18	0.24	0.55	1	1727	tags=23%, list=7%, signal=25%
REACTOME_DNA_DAMAGE_RECOGNITION_IN_GG_NER		37	-0.4	-1.18	0.244	0.55	1	4680	tags=38%, list=19%, signal=47%
REACTOME_HORMONE_LIGAND_BINDING_RECEPTORS		11	-0.55	-1.19	0.287	0.551	1	37	tags=9%, list=0%, signal=9%
BIOCARTA_NFAT_PATHWAY	Details ...	48	0.4	1.17	0.196	0.552	1	2415	tags=21%, list=10%, signal=23%
BIOCARTA_CELL2CELL_PATHWAY	Details ...	11	0.66	1.42	0.089	0.552	0.891	1938	tags=36%, list=8%, signal=39%
REACTOME_CD28_DEPENDENT_VAV1_PATHWAY		12	-0.55	-1.19	0.263	0.553	1	3753	tags=42%, list=15%, signal=49%
REACTOME_INTERLEUKIN_1_SIGNALING		95	-0.38	-1.18	0.234	0.553	1	6131	tags=47%, list=25%, signal=63%
BIOCARTA_EIF4_PATHWAY	Details ...	23	0.46	1.17	0.203	0.553	1	2231	tags=30%, list=9%, signal=33%
BIOCARTA_GLEEVEC_PATHWAY	Details ...	22	0.56	1.36	0.054	0.553	0.942	1987	tags=41%, list=8%, signal=45%
BIOCARTA_PPARA_PATHWAY	Details ...	51	0.58	1.54	0.008	0.553	0.653	3039	tags=43%, list=12%, signal=49%
REACTOME_CHOLESTEROL_BIOSYNTHESIS		18	-0.58	-1.19	0.285	0.554	1	2237	tags=44%, list=9%, signal=49%
BIOCARTA_GPCR_PATHWAY	Details ...	29	0.51	1.23	0.208	0.554	0.995	2231	tags=24%, list=9%, signal=27%
BIOCARTA_PDGF_PATHWAY	Details ...	26	0.55	1.31	0.105	0.554	0.973	2231	tags=42%, list=9%, signal=47%
REACTOME_DEFECTS_IN_COBALAMIN_B12_METABOLISM		12	-0.49	-1.19	0.246	0.555	1	3386	tags=42%, list=14%, signal=48%
REACTOME_METABOLISM_OF_RNA		595	-0.35	-1.18	0.235	0.555	1	4813	tags=33%, list=20%, signal=40%
BIOCARTA_RANKL_PATHWAY	Details ...	14	0.51	1.22	0.202	0.555	0.996	5863	tags=64%, list=24%, signal=85%
BIOCARTA_FIBRINOLYSIS_PATHWAY	Details ...	10	0.82	1.43	0.036	0.555	0.877	547	tags=40%, list=2%, signal=41%
REACTOME_CELLULAR_RESPONSE_TO_HEAT_STRESS		89	-0.39	-1.19	0.185	0.556	1	4497	tags=34%, list=18%, signal=41%
REACTOME_REGULATION_OF_GENE_EXPRESSION_IN_BETA_CELLS		19	-0.45	-1.19	0.216	0.556	1	48	tags=5%, list=0%, signal=5%
REACTOME_DISEASES_OF_PROGRAMMED_CELL_DEATH		24	-0.48	-1.19	0.223	0.557	1	938	tags=25%, list=4%, signal=26%
BIOCARTA_EGF_PATHWAY	Details ...	26	0.55	1.35	0.077	0.557	0.946	2231	tags=42%, list=9%, signal=47%
REACTOME_PLASMA_LIPOPROTEIN_CLEARANCE		28	-0.41	-1.19	0.228	0.559	1	2268	tags=21%, list=9%, signal=24%
REACTOME_TICAM1_TRAF6_DEPENDENT_INDUCTION_OF_TAK1_COMPLEX		11	-0.45	-1.17	0.263	0.559	1	1857	tags=18%, list=8%, signal=20%
BIOCARTA_ECM_PATHWAY	Details ...	18	0.53	1.31	0.132	0.559	0.97	1949	tags=33%, list=8%, signal=36%
BIOCARTA_IL7_PATHWAY	Details ...	15	0.63	1.32	0.144	0.559	0.966	2353	tags=40%, list=10%, signal=44%
BIOCARTA_CTCF_PATHWAY	Details ...	23	0.61	1.36	0.092	0.559	0.94	1949	tags=30%, list=8%, signal=33%
REACTOME_DEADENYLATION_DEPENDENT_MRNA_DECAY		49	-0.38	-1.17	0.252	0.56	1	5051	tags=39%, list=21%, signal=49%
REACTOME_APOPTOTIC_FACTOR_MEDIATED_RESPONSE		15	-0.48	-1.17	0.259	0.561	1	3588	tags=40%, list=15%, signal=47%
HALLMARK_INTERFERON_GAMMA_RESPONSE	Details ...	184	-0.51	-1.05	0.436	0.564	0.985	2622	tags=39%, list=11%, signal=43%
HALLMARK_BILE_ACID_METABOLISM	Details ...	105	0.43	1.25	0.081	0.564	0.792	2973	tags=26%, list=12%, signal=29%
REACTOME_DEFECTIVE_CFTR_CAUSES_CYSTIC_FIBROSIS	Details ...	59	-0.64	-1.72	0.015	0.566	0.502	6131	tags=64%, list=25%, signal=86%
BIOCARTA_GH_PATHWAY	Details ...	25	0.46	1.15	0.268	0.566	1	2231	tags=36%, list=9%, signal=40%
BIOCARTA_INSULIN_PATHWAY	Details ...	19	0.52	1.32	0.117	0.568	0.965	1949	tags=32%, list=8%, signal=34%
REACTOME_TRNA_MODIFICATION_IN_THE_NUCLEUS_AND_CYTOSOL		32	-0.38	-1.16	0.233	0.569	1	5336	tags=41%, list=22%, signal=52%
REACTOME_FGFR3_LIGAND_BINDING_AND_ACTIVATION		12	-0.51	-1.16	0.294	0.569	1	2388	tags=17%, list=10%, signal=18%
REACTOME_MAPK6_MAPK4_SIGNALING		84	-0.39	-1.17	0.256	0.571	1	5872	tags=50%, list=24%, signal=66%
BIOCARTA_TGFB_PATHWAY	Details ...	19	0.45	1.15	0.256	0.571	1	1550	tags=21%, list=6%, signal=22%
REACTOME_ASYMMETRIC_LOCALIZATION_OF_PCP_PROTEINS		62	-0.4	-1.16	0.249	0.572	1	5872	tags=56%, list=24%, signal=74%
REACTOME_METABOLISM_OF_COFACTORS		19	-0.5	-1.16	0.262	0.572	1	2158	tags=37%, list=9%, signal=40%
REACTOME_MITOTIC_PROMETAPHASE		175	-0.46	-1.16	0.298	0.572	1	4418	tags=40%, list=18%, signal=49%
REACTOME_TRANSPORT_OF_MATURE_MRNAS_DERIVED_FROM_INTRONLESS_TRANSCRIPTS		36	-0.45	-1.15	0.303	0.572	1	6419	tags=47%, list=26%, signal=64%
BIOCARTA_DREAM_PATHWAY	Details ...	13	0.66	1.37	0.093	0.572	0.931	1007	tags=23%, list=4%, signal=24%
REACTOME_INOSITOL_PHOSPHATE_METABOLISM		47	-0.4	-1.16	0.215	0.573	1	1458	tags=17%, list=6%, signal=18%
REACTOME_REGULATION_OF_HSF1_MEDIATED_HEAT_SHOCK_RESPONSE		70	-0.38	-1.16	0.236	0.573	1	4497	tags=33%, list=18%, signal=40%
BIOCARTA_SPRY_PATHWAY	Details ...	17	0.48	1.15	0.258	0.573	1	3313	tags=41%, list=14%, signal=48%
REACTOME_SUMOYLATION_OF_DNA_DAMAGE_RESPONSE_AND_REPAIR_PROTEINS		68	-0.41	-1.16	0.261	0.574	1	6628	tags=47%, list=27%, signal=64%
REACTOME_POLO_LIKE_KINASE_MEDIATED_EVENTS		16	-0.68	-1.16	0.352	0.575	1	2988	tags=63%, list=12%, signal=71%
KEGG_GLIOMA	Details ...	64	0.38	1.06	0.349	0.576	1	3465	tags=31%, list=14%, signal=36%
BIOCARTA_STRESS_PATHWAY	Details ...	22	0.51	1.36	0.082	0.576	0.938	7091	tags=68%, list=29%, signal=96%
BIOCARTA_CARDIACEGF_PATHWAY	Details ...	18	0.69	1.4	0.069	0.578	0.912	2603	tags=50%, list=11%, signal=56%
BIOCARTA_ERYTH_PATHWAY	Details ...	14	0.66	1.38	0.083	0.579	0.927	1163	tags=36%, list=5%, signal=37%
REACTOME_MITOTIC_G2_G2_M_PHASES		181	-0.41	-1.15	0.283	0.58	1	3565	tags=38%, list=15%, signal=44%
REACTOME_JOSEPHIN_DOMAIN_DUBS		11	-0.44	-1.15	0.285	0.58	1	3500	tags=27%, list=14%, signal=32%
REACTOME_TRANSPORT_OF_THE_SLBP_DEPENDANT_MATURE_MRNA		30	-0.47	-1.15	0.329	0.58	1	6419	tags=50%, list=26%, signal=68%
BIOCARTA_FAS_PATHWAY	Details ...	27	0.45	1.14	0.29	0.581	1	2323	tags=30%, list=10%, signal=33%
REACTOME_DEGRADATION_OF_BETA_CATENIN_BY_THE_DESTRUCTION_COMPLEX		81	-0.38	-1.15	0.27	0.582	1	6208	tags=53%, list=25%, signal=71%
REACTOME_TRANSCRIPTION_OF_E2F_TARGETS_UNDER_NEGATIVE_CONTROL_BY_P107_RBL1_AND_P130_RBL2_IN_COMPLEX_WITH_HDAC1		16	-0.57	-1.15	0.343	0.582	1	4311	tags=56%, list=18%, signal=68%
HALLMARK_TGF_BETA_SIGNALING	Details ...	51	0.55	1.4	0.073	0.582	0.521	3706	tags=41%, list=15%, signal=48%
REACTOME_TP53_REGULATES_TRANSCRIPTION_OF_GENES_INVOLVED_IN_G2_CELL_CYCLE_ARREST		18	-0.57	-1.14	0.308	0.583	1	2188	tags=50%, list=9%, signal=55%
REACTOME_FERTILIZATION		23	0.37	1.17	0.243	0.583	1	780	tags=13%, list=3%, signal=13%
REACTOME_ONCOGENE_INDUCED_SENESCENCE		29	-0.43	-1.14	0.233	0.584	1	1187	tags=21%, list=5%, signal=22%
REACTOME_COPI_INDEPENDENT_GOLGI_TO_ER_RETROGRADE_TRAFFIC		46	0.44	1.17	0.208	0.585	1	1220	tags=13%, list=5%, signal=14%
REACTOME_HEPARAN_SULFATE_HEPARIN_HS_GAG_METABOLISM		53	0.45	1.17	0.228	0.585	1	4608	tags=34%, list=19%, signal=42%
REACTOME_REVERSIBLE_HYDRATION_OF_CARBON_DIOXIDE		12	0.56	1.17	0.253	0.585	1	3291	tags=42%, list=14%, signal=48%
REACTOME_THE_CITRIC_ACID_TCA_CYCLE_AND_RESPIRATORY_ELECTRON_TRANSPORT		127	-0.36	-1.14	0.254	0.586	1	5370	tags=39%, list=22%, signal=50%
REACTOME_ALPHA_LINOLENIC_OMEGA3_AND_LINOLEIC_OMEGA6_ACID_METABOLISM		13	0.56	1.18	0.232	0.586	1	194	tags=23%, list=1%, signal=23%
REACTOME_INTERLEUKIN_6_SIGNALING		11	0.58	1.18	0.258	0.586	1	1358	tags=55%, list=6%, signal=58%
REACTOME_ERBB2_ACTIVATES_PTK6_SIGNALING		11	0.55	1.23	0.193	0.586	1	1278	tags=18%, list=5%, signal=19%
HALLMARK_NOTCH_SIGNALING	Details ...	32	0.4	1.05	0.393	0.587	0.978	2373	tags=28%, list=10%, signal=31%
REACTOME_DARPP_32_EVENTS		24	0.49	1.17	0.231	0.587	1	786	tags=17%, list=3%, signal=17%
REACTOME_NUCLEOBASE_CATABOLISM		29	0.43	1.18	0.22	0.587	1	2801	tags=24%, list=11%, signal=27%
REACTOME_NON_INTEGRIN_MEMBRANE_ECM_INTERACTIONS		57	0.57	1.18	0.286	0.587	1	3602	tags=53%, list=15%, signal=62%
REACTOME_SYNTHESIS_SECRETION_AND_DEACYLATION_OF_GHRELIN		17	0.57	1.22	0.174	0.587	1	474	tags=18%, list=2%, signal=18%
REACTOME_SIGNALING_BY_NOTCH1		71	0.42	1.23	0.149	0.587	1	5266	tags=46%, list=22%, signal=59%
REACTOME_RUNX3_REGULATES_P14_ARF		10	0.56	1.23	0.186	0.587	1	3465	tags=40%, list=14%, signal=47%
BIOCARTA_PGC1A_PATHWAY	Details ...	15	0.55	1.32	0.151	0.587	0.964	2415	tags=33%, list=10%, signal=37%
BIOCARTA_IL2_PATHWAY	Details ...	21	0.56	1.38	0.074	0.587	0.925	1987	tags=33%, list=8%, signal=36%
REACTOME_ADORA2B_MEDIATED_ANTI_INFLAMMATORY_CYTOKINES_PRODUCTION		127	0.36	1.17	0.191	0.588	1	1869	tags=15%, list=8%, signal=16%
REACTOME_DEATH_RECEPTOR_SIGNALLING		128	0.34	1.18	0.143	0.588	1	3405	tags=21%, list=14%, signal=24%
REACTOME_NUCLEAR_EVENTS_KINASE_AND_TRANSCRIPTION_FACTOR_ACTIVATION		59	0.47	1.18	0.194	0.588	1	3855	tags=39%, list=16%, signal=46%
REACTOME_SEMA4D_INDUCED_CELL_MIGRATION_AND_GROWTH_CONE_COLLAPSE		20	0.51	1.18	0.257	0.588	1	6666	tags=60%, list=27%, signal=83%
REACTOME_BETA_CATENIN_PHOSPHORYLATION_CASCADE		16	0.47	1.18	0.261	0.588	1	1208	tags=19%, list=5%, signal=20%
REACTOME_REGULATION_OF_TLR_BY_ENDOGENOUS_LIGAND		15	0.73	1.22	0.252	0.588	1	547	tags=33%, list=2%, signal=34%
REACTOME_COPI_MEDIATED_ANTEROGRADE_TRANSPORT		92	0.4	1.17	0.198	0.589	1	2227	tags=21%, list=9%, signal=23%
REACTOME_FORMATION_OF_FIBRIN_CLOT_CLOTTING_CASCADE		34	0.5	1.17	0.24	0.589	1	3882	tags=44%, list=16%, signal=52%
REACTOME_SIGNALING_BY_ERBB2_IN_CANCER		24	0.43	1.19	0.199	0.589	1	3465	tags=33%, list=14%, signal=39%
REACTOME_BUTYROPHILIN_BTN_FAMILY_INTERACTIONS		10	0.61	1.22	0.271	0.589	1	495	tags=20%, list=2%, signal=20%
REACTOME_EGR2_AND_SOX10_MEDIATED_INITIATION_OF_SCHWANN_CELL_MYELINATION		25	0.55	1.23	0.213	0.589	1	2952	tags=36%, list=12%, signal=41%
REACTOME_KILLING_MECHANISMS		12	0.58	1.24	0.179	0.589	1	7146	tags=67%, list=29%, signal=94%
REACTOME_SEMA3A_PLEXIN_REPULSION_SIGNALING_BY_INHIBITING_INTEGRIN_ADHESION		14	0.56	1.24	0.233	0.589	1	5265	tags=57%, list=22%, signal=73%
BIOCARTA_EXTRINSIC_PATHWAY	Details ...	11	0.75	1.33	0.114	0.589	0.958	3880	tags=73%, list=16%, signal=86%
REACTOME_ADRENALINE_NORADRENALINE_INHIBITS_INSULIN_SECRETION		28	0.48	1.17	0.282	0.59	1	1668	tags=29%, list=7%, signal=31%
REACTOME_NEUROTRANSMITTER_RECEPTORS_AND_POSTSYNAPTIC_SIGNAL_TRANSMISSION		197	0.37	1.18	0.188	0.59	1	3591	tags=23%, list=15%, signal=27%
REACTOME_TOLL_LIKE_RECEPTOR_CASCADES		137	0.4	1.18	0.208	0.59	1	3483	tags=25%, list=14%, signal=29%
REACTOME_TP53_REGULATES_TRANSCRIPTION_OF_CELL_DEATH_GENES		41	0.44	1.22	0.152	0.59	1	2238	tags=27%, list=9%, signal=29%
REACTOME_DISEASES_ASSOCIATED_WITH_O_GLYCOSYLATION_OF_PROTEINS		57	0.45	1.22	0.206	0.59	1	4837	tags=35%, list=20%, signal=44%
REACTOME_BMAL1_CLOCK_NPAS2_ACTIVATES_CIRCADIAN_GENE_EXPRESSION		24	0.48	1.23	0.172	0.59	1	799	tags=17%, list=3%, signal=17%
REACTOME_CARGO_CONCENTRATION_IN_THE_ER		30	0.5	1.23	0.177	0.59	1	3880	tags=40%, list=16%, signal=48%
REACTOME_SYNTHESIS_OF_BILE_ACIDS_AND_BILE_SALTS_VIA_24_HYDROXYCHOLESTEROL		11	0.71	1.23	0.184	0.59	1	431	tags=27%, list=2%, signal=28%
REACTOME_TAK1_ACTIVATES_NFKB_BY_PHOSPHORYLATION_AND_ACTIVATION_OF_IKKS_COMPLEX		29	0.42	1.16	0.242	0.591	1	5866	tags=45%, list=24%, signal=59%
REACTOME_INFECTION_WITH_MYCOBACTERIUM_TUBERCULOSIS		27	0.43	1.17	0.238	0.591	1	380	tags=7%, list=2%, signal=8%
REACTOME_PKA_MEDIATED_PHOSPHORYLATION_OF_CREB		20	0.55	1.23	0.193	0.591	1	2999	tags=30%, list=12%, signal=34%
REACTOME_SIGNALING_BY_ERBB2_ECD_MUTANTS		15	0.51	1.24	0.177	0.591	1	3465	tags=47%, list=14%, signal=54%
HALLMARK_PANCREAS_BETA_CELLS	Details ...	39	-0.52	-1.23	0.135	0.592	0.85	1637	tags=15%, list=7%, signal=16%
REACTOME_ACETYLCHOLINE_REGULATES_INSULIN_SECRETION		10	0.56	1.17	0.265	0.592	1	2231	tags=30%, list=9%, signal=33%
REACTOME_AFLATOXIN_ACTIVATION_AND_DETOXIFICATION		17	0.53	1.19	0.243	0.592	1	1610	tags=35%, list=7%, signal=38%
REACTOME_REGULATION_OF_KIT_SIGNALING		16	0.57	1.21	0.23	0.592	1	3667	tags=56%, list=15%, signal=66%
REACTOME_EPH_EPHRIN_SIGNALING		89	0.42	1.22	0.158	0.592	1	3943	tags=30%, list=16%, signal=36%
REACTOME_KERATINIZATION		196	0.42	1.22	0.235	0.592	1	2118	tags=14%, list=9%, signal=15%
REACTOME_SYNTHESIS_OF_PROSTAGLANDINS_PG_AND_THROMBOXANES_TX		10	0.7	1.23	0.198	0.592	1	568	tags=40%, list=2%, signal=41%
REACTOME_BRANCHED_CHAIN_AMINO_ACID_CATABOLISM		19	0.53	1.21	0.227	0.593	1	2855	tags=32%, list=12%, signal=36%
REACTOME_OPIOID_SIGNALLING		89	0.42	1.23	0.132	0.593	1	2679	tags=24%, list=11%, signal=26%
REACTOME_SYNTHESIS_OF_BILE_ACIDS_AND_BILE_SALTS		31	0.53	1.23	0.166	0.593	1	431	tags=19%, list=2%, signal=20%
REACTOME_SIGNALING_BY_RECEPTOR_TYROSINE_KINASES		470	0.39	1.24	0.094	0.593	1	2283	tags=24%, list=9%, signal=26%
BIOCARTA_TFF_PATHWAY	Details ...	23	0.61	1.39	0.049	0.593	0.919	1949	tags=43%, list=8%, signal=47%
REACTOME_IRON_UPTAKE_AND_TRANSPORT		57	-0.4	-1.14	0.214	0.594	1	1727	tags=21%, list=7%, signal=23%
REACTOME_RHO_GTPASE_CYCLE		132	0.38	1.16	0.221	0.594	1	4143	tags=33%, list=17%, signal=39%
REACTOME_MYD88_INDEPENDENT_TLR4_CASCADE		91	0.37	1.19	0.155	0.594	1	5866	tags=42%, list=24%, signal=55%
REACTOME_NICOTINAMIDE_SALVAGING		13	0.59	1.2	0.225	0.594	1	3021	tags=46%, list=12%, signal=53%
REACTOME_MOLECULES_ASSOCIATED_WITH_ELASTIC_FIBRES		37	0.62	1.21	0.257	0.594	1	3077	tags=49%, list=13%, signal=56%
REACTOME_COOPERATION_OF_PREFOLDIN_AND_TRIC_CCT_IN_ACTIN_AND_TUBULIN_FOLDING		29	0.56	1.19	0.22	0.595	1	1335	tags=24%, list=5%, signal=26%
REACTOME_RAF_INDEPENDENT_MAPK1_3_ACTIVATION		23	0.5	1.2	0.187	0.595	1	3463	tags=48%, list=14%, signal=56%
REACTOME_OTHER_SEMAPHORIN_INTERACTIONS		18	0.52	1.2	0.228	0.595	1	567	tags=17%, list=2%, signal=17%
REACTOME_FORMATION_OF_THE_CORNIFIED_ENVELOPE		123	0.52	1.24	0.23	0.595	1	2118	tags=21%, list=9%, signal=23%
REACTOME_INTERLEUKIN_6_FAMILY_SIGNALING		23	0.53	1.25	0.168	0.595	1	2056	tags=39%, list=8%, signal=43%
REACTOME_THE_NLRP3_INFLAMMASOME		15	0.49	1.16	0.285	0.596	1	2603	tags=27%, list=11%, signal=30%
REACTOME_HEMOSTASIS		558	0.36	1.19	0.122	0.596	1	2346	tags=21%, list=10%, signal=22%
REACTOME_CLASS_B_2_SECRETIN_FAMILY_RECEPTORS		85	0.39	1.19	0.161	0.596	1	1948	tags=19%, list=8%, signal=20%
REACTOME_AMYLOID_FIBER_FORMATION		49	0.43	1.19	0.179	0.596	1	934	tags=12%, list=4%, signal=13%
REACTOME_BETA_DEFENSINS		28	0.39	1.19	0.253	0.596	1	1627	tags=11%, list=7%, signal=11%
REACTOME_SIGNALING_BY_NTRK3_TRKC		16	0.52	1.2	0.205	0.596	1	3591	tags=50%, list=15%, signal=59%
REACTOME_RA_BIOSYNTHESIS_PATHWAY		20	0.65	1.24	0.188	0.596	1	3063	tags=55%, list=13%, signal=63%
REACTOME_COSTIMULATION_BY_THE_CD28_FAMILY		65	-0.45	-1.13	0.316	0.597	1	3753	tags=35%, list=15%, signal=42%
REACTOME_TOLL_LIKE_RECEPTOR_9_TLR9_CASCADE		88	0.38	1.19	0.146	0.597	1	5866	tags=43%, list=24%, signal=57%
REACTOME_EPHA_MEDIATED_GROWTH_CONE_COLLAPSE		29	0.46	1.19	0.223	0.597	1	6300	tags=55%, list=26%, signal=74%
REACTOME_CITRIC_ACID_CYCLE_TCA_CYCLE		21	0.49	1.19	0.234	0.597	1	2473	tags=24%, list=10%, signal=26%
REACTOME_SIGNALING_BY_ERBB4		56	0.41	1.25	0.101	0.597	1	3591	tags=30%, list=15%, signal=36%
REACTOME_TRANSCRIPTIONAL_REGULATION_BY_TP53		316	-0.34	-1.13	0.258	0.598	1	4160	tags=28%, list=17%, signal=34%
REACTOME_CYCLIN_D_ASSOCIATED_EVENTS_IN_G1		43	-0.41	-1.13	0.265	0.598	1	3499	tags=40%, list=14%, signal=46%
REACTOME_RNA_POLYMERASE_I_TRANSCRIPTION_TERMINATION		25	-0.4	-1.13	0.291	0.598	1	8224	tags=68%, list=34%, signal=103%
REACTOME_GENERATION_OF_SECOND_MESSENGER_MOLECULES		30	-0.58	-1.13	0.355	0.598	1	2987	tags=40%, list=12%, signal=46%
REACTOME_TRANSCRIPTIONAL_REGULATION_OF_PLURIPOTENT_STEM_CELLS		29	0.45	1.19	0.188	0.598	1	1306	tags=21%, list=5%, signal=22%
REACTOME_ENDOGENOUS_STEROLS		20	0.45	1.19	0.229	0.598	1	3357	tags=25%, list=14%, signal=29%
REACTOME_EXTRACELLULAR_MATRIX_ORGANIZATION		272	0.52	1.2	0.222	0.598	1	2530	tags=33%, list=10%, signal=37%
REACTOME_TOLL_LIKE_RECEPTOR_4_TLR4_CASCADE		116	0.4	1.24	0.15	0.598	1	3483	tags=26%, list=14%, signal=30%
REACTOME_PROTEIN_FOLDING		95	0.45	1.25	0.143	0.598	1	1920	tags=22%, list=8%, signal=24%
REACTOME_DECTIN_2_FAMILY		24	0.5	1.19	0.216	0.599	1	4438	tags=38%, list=18%, signal=46%
REACTOME_DEVELOPMENTAL_BIOLOGY		993	0.34	1.2	0.116	0.599	1	3039	tags=20%, list=12%, signal=22%
REACTOME_REGULATION_OF_PTEN_GENE_TRANSCRIPTION		58	0.38	1.2	0.151	0.599	1	4302	tags=33%, list=18%, signal=40%
REACTOME_CELL_DEATH_SIGNALLING_VIA_NRAGE_NRIF_AND_NADE		72	0.4	1.24	0.104	0.599	1	3692	tags=25%, list=15%, signal=29%
REACTOME_ERKS_ARE_INACTIVATED		13	0.54	1.24	0.202	0.599	1	3152	tags=38%, list=13%, signal=44%
REACTOME_PLATELET_AGGREGATION_PLUG_FORMATION		36	0.5	1.29	0.117	0.599	1	2273	tags=31%, list=9%, signal=34%
REACTOME_RMTS_METHYLATE_HISTONE_ARGININES		29	-0.43	-1.13	0.304	0.6	1	6744	tags=52%, list=28%, signal=71%
REACTOME_GLYCOGEN_STORAGE_DISEASES		14	0.52	1.2	0.207	0.6	1	2618	tags=29%, list=11%, signal=32%
REACTOME_CELLULAR_HEXOSE_TRANSPORT		19	0.49	1.21	0.23	0.6	1	3103	tags=32%, list=13%, signal=36%
REACTOME_SIGNALING_BY_PDGFR_IN_DISEASE		20	0.48	1.24	0.147	0.6	1	3465	tags=45%, list=14%, signal=52%
REACTOME_SEMA4D_IN_SEMAPHORIN_SIGNALING		23	0.53	1.24	0.18	0.6	1	6666	tags=61%, list=27%, signal=84%
REACTOME_CARBOXYTERMINAL_POST_TRANSLATIONAL_MODIFICATIONS_OF_TUBULIN		33	0.53	1.25	0.166	0.6	1	1540	tags=18%, list=6%, signal=19%
REACTOME_NICOTINATE_METABOLISM		21	0.54	1.2	0.194	0.601	1	3459	tags=48%, list=14%, signal=55%
REACTOME_PKA_ACTIVATION_IN_GLUCAGON_SIGNALLING		17	0.57	1.2	0.26	0.601	1	1161	tags=18%, list=5%, signal=19%
REACTOME_DOWNREGULATION_OF_TGF_BETA_RECEPTOR_SIGNALING		25	0.46	1.21	0.216	0.601	1	3706	tags=36%, list=15%, signal=42%
REACTOME_TRANSLOCATION_OF_SLC2A4_GLUT4_TO_THE_PLASMA_MEMBRANE		66	0.45	1.25	0.166	0.601	1	2025	tags=21%, list=8%, signal=23%
REACTOME_TRANSCRIPTIONAL_REGULATION_BY_SMALL_RNAS		38	-0.42	-1.13	0.279	0.602	1	6419	tags=47%, list=26%, signal=64%
REACTOME_INTERLEUKIN_20_FAMILY_SIGNALING		21	0.47	1.16	0.234	0.602	1	2018	tags=33%, list=8%, signal=36%
REACTOME_G_ALPHA_Q_SIGNALLING_EVENTS		201	0.4	1.29	0.067	0.602	1	2346	tags=19%, list=10%, signal=21%
REACTOME_MITOCHONDRIAL_PROTEIN_IMPORT		49	-0.4	-1.13	0.304	0.603	1	5608	tags=39%, list=23%, signal=50%
REACTOME_SYNTHESIS_OF_LEUKOTRIENES_LT_AND_EOXINS_EX		20	0.56	1.26	0.155	0.603	1	3453	tags=40%, list=14%, signal=47%
REACTOME_KERATAN_SULFATE_BIOSYNTHESIS		26	0.54	1.26	0.169	0.603	1	1581	tags=31%, list=6%, signal=33%
REACTOME_DISSOLUTION_OF_FIBRIN_CLOT		13	0.63	1.2	0.228	0.604	1	2513	tags=38%, list=10%, signal=43%
REACTOME_REGULATION_OF_GLYCOLYSIS_BY_FRUCTOSE_2_6_BISPHOSPHATE_METABOLISM		12	0.58	1.25	0.197	0.604	1	3152	tags=42%, list=13%, signal=48%
REACTOME_SEALING_OF_THE_NUCLEAR_ENVELOPE_NE_BY_ESCRT_III		26	0.58	1.26	0.154	0.604	1	1220	tags=19%, list=5%, signal=20%
REACTOME_FORMATION_OF_TUBULIN_FOLDING_INTERMEDIATES_BY_CCT_TRIC		22	0.63	1.26	0.171	0.604	1	1220	tags=27%, list=5%, signal=29%
REACTOME_PRESYNAPTIC_FUNCTION_OF_KAINATE_RECEPTORS		21	0.51	1.2	0.233	0.605	1	1668	tags=24%, list=7%, signal=26%
REACTOME_B_WICH_COMPLEX_POSITIVELY_REGULATES_RRNA_EXPRESSION		26	0.43	1.25	0.167	0.605	1	4459	tags=35%, list=18%, signal=42%
REACTOME_GLUCAGON_LIKE_PEPTIDE_1_GLP1_REGULATES_INSULIN_SECRETION		42	0.49	1.27	0.143	0.605	1	1668	tags=19%, list=7%, signal=20%
REACTOME_LAMININ_INTERACTIONS		27	0.68	1.29	0.155	0.605	1	2094	tags=48%, list=9%, signal=53%
REACTOME_INTERLEUKIN_4_AND_INTERLEUKIN_13_SIGNALING		102	0.48	1.2	0.176	0.606	1	2238	tags=30%, list=9%, signal=33%
REACTOME_TYPE_I_HEMIDESMOSOME_ASSEMBLY		11	0.85	1.25	0.176	0.606	1	2094	tags=82%, list=9%, signal=89%
REACTOME_P75_NTR_RECEPTOR_MEDIATED_SIGNALLING		92	0.38	1.26	0.081	0.606	1	5542	tags=36%, list=23%, signal=46%
REACTOME_CIRCADIAN_CLOCK		66	0.42	1.26	0.118	0.606	1	3219	tags=24%, list=13%, signal=28%
REACTOME_COOPERATION_OF_PDCL_PHLP1_AND_TRIC_CCT_IN_G_PROTEIN_BETA_FOLDING		41	0.5	1.26	0.145	0.607	1	1805	tags=24%, list=7%, signal=26%
REACTOME_PHASE_II_CONJUGATION_OF_COMPOUNDS		89	0.47	1.29	0.091	0.607	1	1527	tags=18%, list=6%, signal=19%
BIOCARTA_HIVNEF_PATHWAY	Details ...	50	0.44	1.32	0.058	0.607	0.964	3405	tags=30%, list=14%, signal=35%
REACTOME_METABOLISM_OF_WATER_SOLUBLE_VITAMINS_AND_COFACTORS		103	0.42	1.25	0.072	0.608	1	3459	tags=30%, list=14%, signal=35%
REACTOME_ECM_PROTEOGLYCANS		71	0.6	1.25	0.224	0.608	1	2521	tags=38%, list=10%, signal=42%
REACTOME_SIGNALING_BY_MET		75	0.48	1.27	0.146	0.608	1	3591	tags=40%, list=15%, signal=47%
REACTOME_CONSTITUTIVE_SIGNALING_BY_EGFRVIII		15	0.51	1.28	0.129	0.608	1	3465	tags=47%, list=14%, signal=54%
HALLMARK_APICAL_JUNCTION	Details ...	182	0.37	0.98	0.475	0.609	0.992	3210	tags=29%, list=13%, signal=33%
HALLMARK_KRAS_SIGNALING_UP	Details ...	184	0.42	1.02	0.428	0.609	0.982	3181	tags=32%, list=13%, signal=36%
REACTOME_PROSTACYCLIN_SIGNALLING_THROUGH_PROSTACYCLIN_RECEPTOR		19	0.55	1.25	0.194	0.609	1	1668	tags=26%, list=7%, signal=28%
REACTOME_SIGNALING_BY_RETINOIC_ACID		41	0.49	1.15	0.266	0.61	1	3063	tags=34%, list=13%, signal=39%
REACTOME_PURINERGIC_SIGNALING_IN_LEISHMANIASIS_INFECTION		22	0.59	1.28	0.167	0.61	1	2801	tags=41%, list=11%, signal=46%
REACTOME_ETHANOL_OXIDATION		10	0.73	1.28	0.201	0.61	1	677	tags=30%, list=3%, signal=31%
REACTOME_VITAMIN_B5_PANTOTHENATE_METABOLISM		16	0.53	1.29	0.11	0.61	1	3311	tags=31%, list=14%, signal=36%
HALLMARK_KRAS_SIGNALING_DN	Details ...	178	0.33	1.01	0.408	0.611	0.986	2223	tags=17%, list=9%, signal=19%
REACTOME_CASPASE_ACTIVATION_VIA_DEATH_RECEPTORS_IN_THE_PRESENCE_OF_LIGAND		13	0.56	1.26	0.16	0.611	1	1171	tags=23%, list=5%, signal=24%
REACTOME_GABA_B_RECEPTOR_ACTIVATION		43	0.47	1.27	0.134	0.611	1	3563	tags=33%, list=15%, signal=38%
REACTOME_GLYCOGEN_SYNTHESIS		15	0.54	1.28	0.159	0.611	1	2618	tags=33%, list=11%, signal=37%
REACTOME_DISEASES_ASSOCIATED_WITH_GLYCOSAMINOGLYCAN_METABOLISM		37	0.61	1.28	0.167	0.611	1	1998	tags=32%, list=8%, signal=35%
HALLMARK_G2M_CHECKPOINT	Details ...	185	-0.66	-1.42	0.098	0.612	0.431	3500	tags=50%, list=14%, signal=58%
REACTOME_CYTOCHROME_P450_ARRANGED_BY_SUBSTRATE_TYPE		55	0.46	1.28	0.09	0.612	1	2386	tags=18%, list=10%, signal=20%
REACTOME_ACTIVATED_NOTCH1_TRANSMITS_SIGNAL_TO_THE_NUCLEUS		29	0.49	1.28	0.139	0.612	1	6239	tags=55%, list=26%, signal=74%
REACTOME_GABA_RECEPTOR_ACTIVATION		60	0.42	1.29	0.121	0.612	1	3563	tags=27%, list=15%, signal=31%
REACTOME_TRANSCRIPTIONAL_REGULATION_BY_RUNX2		117	-0.37	-1.12	0.266	0.613	1	5640	tags=48%, list=23%, signal=62%
HALLMARK_IL2_STAT5_SIGNALING	Details ...	187	0.37	0.99	0.444	0.613	0.991	3701	tags=31%, list=15%, signal=36%
REACTOME_SIGNALING_BY_PDGF		57	0.49	1.14	0.284	0.613	1	3591	tags=46%, list=15%, signal=53%
REACTOME_ADHERENS_JUNCTIONS_INTERACTIONS		28	0.52	1.27	0.128	0.613	1	3016	tags=36%, list=12%, signal=41%
REACTOME_METABOLISM_OF_VITAMINS_AND_COFACTORS		167	0.41	1.29	0.041	0.613	1	3121	tags=26%, list=13%, signal=29%
REACTOME_CLASS_C_3_METABOTROPIC_GLUTAMATE_PHEROMONE_RECEPTORS		37	-0.28	-1.12	0.33	0.614	1	3285	tags=14%, list=13%, signal=16%
BIOCARTA_FCER1_PATHWAY	Details ...	37	0.46	1.11	0.3	0.614	1	1949	tags=27%, list=8%, signal=29%
REACTOME_RUNX3_REGULATES_NOTCH_SIGNALING		14	0.53	1.27	0.166	0.614	1	5266	tags=50%, list=22%, signal=64%
REACTOME_TERMINATION_OF_O_GLYCAN_BIOSYNTHESIS		21	0.56	1.29	0.115	0.614	1	3585	tags=43%, list=15%, signal=50%
REACTOME_EPH_EPHRIN_MEDIATED_REPULSION_OF_CELLS		51	0.49	1.33	0.087	0.614	1	5023	tags=39%, list=21%, signal=49%
KEGG_HEDGEHOG_SIGNALING_PATHWAY	Details ...	54	0.36	1.04	0.374	0.615	1	3041	tags=19%, list=12%, signal=21%
REACTOME_TRANSCRIPTIONAL_REGULATION_BY_THE_AP_2_TFAP2_FAMILY_OF_TRANSCRIPTION_FACTORS		35	0.48	1.14	0.205	0.615	1	1550	tags=26%, list=6%, signal=27%
REACTOME_TP53_REGULATES_TRANSCRIPTION_OF_GENES_INVOLVED_IN_CYTOCHROME_C_RELEASE		18	0.53	1.27	0.16	0.615	1	1298	tags=28%, list=5%, signal=29%
REACTOME_ZINC_INFLUX_INTO_CELLS_BY_THE_SLC39_GENE_FAMILY		10	0.64	1.27	0.173	0.615	1	1909	tags=40%, list=8%, signal=43%
REACTOME_EGFR_DOWNREGULATION		28	0.52	1.32	0.097	0.615	1	3990	tags=36%, list=16%, signal=43%
REACTOME_SIGNALING_BY_NODAL		18	-0.41	-1.12	0.312	0.616	1	2543	tags=17%, list=10%, signal=19%
REACTOME_FATTY_ACID_METABOLISM		153	0.39	1.14	0.191	0.616	1	3702	tags=30%, list=15%, signal=35%
REACTOME_CD209_DC_SIGN_SIGNALING		20	0.46	1.14	0.276	0.616	1	3927	tags=40%, list=16%, signal=48%
REACTOME_PI3K_EVENTS_IN_ERBB2_SIGNALING		15	0.53	1.27	0.134	0.616	1	1949	tags=27%, list=8%, signal=29%
REACTOME_GLUCURONIDATION		13	0.77	1.29	0.158	0.616	1	21	tags=23%, list=0%, signal=23%
HALLMARK_PROTEIN_SECRETION	Details ...	93	0.34	1	0.444	0.617	0.99	3205	tags=25%, list=13%, signal=28%
BIOCARTA_UCALPAIN_PATHWAY	Details ...	14	0.49	1.12	0.321	0.617	1	2273	tags=36%, list=9%, signal=39%
REACTOME_INTEGRATION_OF_ENERGY_METABOLISM		105	0.41	1.13	0.25	0.617	1	2231	tags=21%, list=9%, signal=23%
REACTOME_POSITIVE_EPIGENETIC_REGULATION_OF_RRNA_EXPRESSION		41	0.38	1.14	0.264	0.617	1	4459	tags=29%, list=18%, signal=36%
REACTOME_MISCELLANEOUS_SUBSTRATES		11	0.57	1.14	0.3	0.617	1	24	tags=9%, list=0%, signal=9%
REACTOME_RECEPTOR_TYPE_TYROSINE_PROTEIN_PHOSPHATASES		19	0.49	1.15	0.231	0.617	1	3674	tags=42%, list=15%, signal=50%
REACTOME_NOTCH2_INTRACELLULAR_DOMAIN_REGULATES_TRANSCRIPTION		12	0.53	1.15	0.292	0.617	1	5266	tags=58%, list=22%, signal=74%
REACTOME_ERK_MAPK_TARGETS		22	0.49	1.27	0.156	0.617	1	3152	tags=32%, list=13%, signal=37%
REACTOME_NUCLEAR_SIGNALING_BY_ERBB4		30	0.5	1.32	0.077	0.617	1	2272	tags=30%, list=9%, signal=33%
REACTOME_L1CAM_INTERACTIONS		111	0.46	1.33	0.07	0.617	1	3648	tags=33%, list=15%, signal=39%
REACTOME_GLYCOSAMINOGLYCAN_METABOLISM		111	0.41	1.13	0.263	0.618	1	3656	tags=30%, list=15%, signal=35%
REACTOME_ELASTIC_FIBRE_FORMATION		44	0.57	1.13	0.347	0.618	1	3663	tags=45%, list=15%, signal=53%
REACTOME_PRE_NOTCH_EXPRESSION_AND_PROCESSING		42	0.39	1.14	0.258	0.618	1	4334	tags=31%, list=18%, signal=38%
REACTOME_NEGATIVE_REGULATION_OF_MET_ACTIVITY		21	0.41	1.14	0.262	0.618	1	1487	tags=19%, list=6%, signal=20%
REACTOME_DEACTIVATION_OF_THE_BETA_CATENIN_TRANSACTIVATING_COMPLEX		40	0.41	1.14	0.262	0.618	1	2649	tags=33%, list=11%, signal=36%
REACTOME_ERYTHROPOIETIN_ACTIVATES_PHOSPHOINOSITIDE_3_KINASE_PI3K		11	0.53	1.14	0.263	0.618	1	2943	tags=45%, list=12%, signal=52%
REACTOME_YAP1_AND_WWTR1_TAZ_STIMULATED_GENE_EXPRESSION		14	0.48	1.14	0.297	0.618	1	2365	tags=36%, list=10%, signal=40%
REACTOME_NRAGE_SIGNALS_DEATH_THROUGH_JNK		56	0.44	1.29	0.089	0.618	1	4007	tags=30%, list=16%, signal=36%
REACTOME_SHC_MEDIATED_CASCADE_FGFR3		18	-0.43	-1.11	0.294	0.619	1	2466	tags=22%, list=10%, signal=25%
REACTOME_FGFR1_LIGAND_BINDING_AND_ACTIVATION		14	-0.45	-1.11	0.319	0.619	1	7327	tags=50%, list=30%, signal=71%
REACTOME_MITOTIC_PROPHASE		74	-0.41	-1.11	0.336	0.619	1	1986	tags=24%, list=8%, signal=26%
REACTOME_RNA_POLYMERASE_III_TRANSCRIPTION_TERMINATION		19	0.45	1.14	0.274	0.619	1	4310	tags=37%, list=18%, signal=45%
REACTOME_DISEASES_ASSOCIATED_WITH_N_GLYCOSYLATION_OF_PROTEINS		17	0.59	1.32	0.134	0.619	1	3688	tags=53%, list=15%, signal=62%
REACTOME_AURKA_ACTIVATION_BY_TPX2		63	-0.42	-1.11	0.343	0.62	1	4418	tags=37%, list=18%, signal=44%
REACTOME_REGULATION_OF_SIGNALING_BY_NODAL		10	-0.48	-1.11	0.362	0.62	1	2543	tags=20%, list=10%, signal=22%
BIOCARTA_INTEGRIN_PATHWAY	Details ...	34	0.43	1.11	0.32	0.62	1	1790	tags=26%, list=7%, signal=29%
REACTOME_PLASMA_LIPOPROTEIN_REMODELING		29	0.48	1.14	0.321	0.62	1	2125	tags=17%, list=9%, signal=19%
REACTOME_G_BETA_GAMMA_SIGNALLING_THROUGH_CDC42		20	0.51	1.15	0.28	0.62	1	1668	tags=25%, list=7%, signal=27%
REACTOME_SIGNALING_BY_EGFR		46	0.46	1.32	0.075	0.62	1	4553	tags=43%, list=19%, signal=53%
REACTOME_REPRODUCTION		79	-0.34	-1.11	0.292	0.621	1	4906	tags=32%, list=20%, signal=39%
REACTOME_TRANSCRIPTIONAL_REGULATION_OF_WHITE_ADIPOCYTE_DIFFERENTIATION		73	0.5	1.3	0.115	0.621	1	2732	tags=32%, list=11%, signal=35%
REACTOME_VLDLR_INTERNALISATION_AND_DEGRADATION		12	-0.46	-1.11	0.313	0.622	1	2178	tags=25%, list=9%, signal=27%
REACTOME_ACTIVATION_OF_THE_TFAP2_AP_2_FAMILY_OF_TRANSCRIPTION_FACTORS		12	0.69	1.3	0.135	0.622	1	1550	tags=42%, list=6%, signal=44%
REACTOME_EPHB_MEDIATED_FORWARD_SIGNALING		39	0.51	1.33	0.111	0.622	1	3667	tags=41%, list=15%, signal=48%
REACTOME_ESR_MEDIATED_SIGNALING		145	0.44	1.3	0.056	0.623	1	2050	tags=22%, list=8%, signal=24%
REACTOME_CELL_EXTRACELLULAR_MATRIX_INTERACTIONS		16	0.66	1.3	0.179	0.623	1	3231	tags=56%, list=13%, signal=65%
REACTOME_DOWNREGULATION_OF_ERBB2_SIGNALING		27	0.39	1.13	0.256	0.624	1	1792	tags=19%, list=7%, signal=20%
REACTOME_SIGNALING_BY_ERBB2		47	0.44	1.3	0.1	0.624	1	3667	tags=36%, list=15%, signal=42%
REACTOME_G_BETA_GAMMA_SIGNALLING_THROUGH_PI3KGAMMA		23	0.54	1.3	0.161	0.624	1	1792	tags=26%, list=7%, signal=28%
REACTOME_SHC1_EVENTS_IN_ERBB2_SIGNALING	Details ...	21	0.51	1.34	0.078	0.624	1	3465	tags=38%, list=14%, signal=44%
REACTOME_NR1H2_AND_NR1H3_MEDIATED_SIGNALING		40	0.42	1.12	0.28	0.625	1	2745	tags=30%, list=11%, signal=34%
REACTOME_HCMV_INFECTION		86	0.39	1.13	0.239	0.625	1	1451	tags=17%, list=6%, signal=18%
REACTOME_EXTRA_NUCLEAR_ESTROGEN_SIGNALING		69	0.48	1.32	0.071	0.625	1	2050	tags=25%, list=8%, signal=27%
HALLMARK_PEROXISOME	Details ...	98	0.34	0.96	0.54	0.626	0.994	3020	tags=29%, list=12%, signal=32%
BIOCARTA_CBL_PATHWAY	Details ...	12	0.58	1.11	0.362	0.626	1	3408	tags=50%, list=14%, signal=58%
REACTOME_FOXO_MEDIATED_TRANSCRIPTION_OF_CELL_DEATH_GENES		15	0.45	1.12	0.294	0.626	1	3776	tags=33%, list=15%, signal=39%
REACTOME_EPHRIN_SIGNALING		19	0.5	1.13	0.323	0.626	1	3927	tags=37%, list=16%, signal=44%
REACTOME_SIGNALING_BY_NOTCH1_PEST_DOMAIN_MUTANTS_IN_CANCER		55	0.39	1.12	0.28	0.627	1	5266	tags=42%, list=22%, signal=53%
REACTOME_CONSTITUTIVE_SIGNALING_BY_LIGAND_RESPONSIVE_EGFR_CANCER_VARIANTS		19	0.42	1.12	0.284	0.627	1	3465	tags=37%, list=14%, signal=43%
REACTOME_SPHINGOLIPID_METABOLISM		72	0.42	1.33	0.06	0.627	1	3165	tags=29%, list=13%, signal=33%
REACTOME_INTEGRIN_SIGNALING		27	0.55	1.33	0.091	0.627	1	3882	tags=41%, list=16%, signal=48%
REACTOME_DISEASE		1241	0.3	1.12	0.135	0.628	1	3749	tags=22%, list=15%, signal=25%
REACTOME_MAPK_FAMILY_SIGNALING_CASCADES		274	0.31	1.12	0.186	0.628	1	3776	tags=24%, list=15%, signal=29%
REACTOME_ACTIVATION_OF_THE_AP_1_FAMILY_OF_TRANSCRIPTION_FACTORS		10	0.56	1.12	0.307	0.628	1	1007	tags=20%, list=4%, signal=21%
REACTOME_POST_CHAPERONIN_TUBULIN_FOLDING_PATHWAY		20	0.64	1.3	0.119	0.628	1	1220	tags=25%, list=5%, signal=26%
REACTOME_SIGNALING_BY_NUCLEAR_RECEPTORS	Details ...	216	0.44	1.34	0.041	0.628	1	2081	tags=23%, list=9%, signal=25%
REACTOME_INTERLEUKIN_15_SIGNALING		13	0.62	1.33	0.148	0.629	1	1987	tags=38%, list=8%, signal=42%
REACTOME_FATTY_ACIDS	Details ...	13	0.73	1.39	0.046	0.629	1	711	tags=23%, list=3%, signal=24%
REACTOME_TP53_REGULATES_TRANSCRIPTION_OF_ADDITIONAL_CELL_CYCLE_GENES_WHOSE_EXACT_ROLE_IN_THE_P53_PATHWAY_REMAIN_UNCERTAIN		17	0.46	1.12	0.293	0.63	1	1774	tags=29%, list=7%, signal=32%
REACTOME_SIGNALING_BY_NTRKS	Details ...	129	0.45	1.34	0.054	0.63	1	3855	tags=36%, list=16%, signal=43%
KEGG_GLYCOLYSIS_GLUCONEOGENESIS	Details ...	57	0.37	1.02	0.4	0.631	1	1373	tags=14%, list=6%, signal=15%
REACTOME_SIGNALING_BY_ERYTHROPOIETIN		24	0.45	1.12	0.302	0.631	1	3465	tags=42%, list=14%, signal=49%
REACTOME_P130CAS_LINKAGE_TO_MAPK_SIGNALING_FOR_INTEGRINS	Details ...	15	0.67	1.35	0.091	0.631	1	3882	tags=53%, list=16%, signal=63%
REACTOME_ABACAVIR_TRANSPORT_AND_METABOLISM	Details ...	10	0.67	1.35	0.135	0.631	1	3280	tags=40%, list=13%, signal=46%
REACTOME_METABOLISM_OF_LIPIDS		640	0.38	1.3	0.019	0.632	1	3357	tags=24%, list=14%, signal=28%
REACTOME_INTERLEUKIN_17_SIGNALING		68	0.4	1.3	0.059	0.632	1	5866	tags=46%, list=24%, signal=60%
REACTOME_GRB2_SOS_PROVIDES_LINKAGE_TO_MAPK_SIGNALING_FOR_INTEGRINS		15	0.64	1.31	0.161	0.632	1	3882	tags=53%, list=16%, signal=63%
REACTOME_RIPK1_MEDIATED_REGULATED_NECROSIS	Details ...	17	0.55	1.35	0.129	0.632	1	1824	tags=24%, list=7%, signal=25%
REACTOME_BILE_ACID_AND_BILE_SALT_METABOLISM		40	0.45	1.11	0.276	0.633	1	2863	tags=28%, list=12%, signal=31%
REACTOME_DEFENSINS		35	0.34	1.11	0.316	0.633	1	1627	tags=9%, list=7%, signal=9%
REACTOME_VITAMIN_D_CALCIFEROL_METABOLISM	Details ...	11	0.65	1.34	0.093	0.633	1	35	tags=9%, list=0%, signal=9%
REACTOME_GAP_JUNCTION_ASSEMBLY	Details ...	30	0.62	1.38	0.049	0.633	1	1220	tags=23%, list=5%, signal=25%
REACTOME_ANCHORING_OF_THE_BASAL_BODY_TO_THE_PLASMA_MEMBRANE		81	-0.37	-1.1	0.329	0.634	1	4421	tags=35%, list=18%, signal=42%
REACTOME_AQUAPORIN_MEDIATED_TRANSPORT		49	0.49	1.31	0.075	0.634	1	2267	tags=27%, list=9%, signal=29%
REACTOME_SIGNALING_BY_MODERATE_KINASE_ACTIVITY_BRAF_MUTANTS		44	0.47	1.31	0.102	0.634	1	3882	tags=41%, list=16%, signal=49%
REACTOME_ADVANCED_GLYCOSYLATION_ENDPRODUCT_RECEPTOR_SIGNALING		13	0.61	1.31	0.123	0.634	1	446	tags=23%, list=2%, signal=23%
REACTOME_BLOOD_GROUP_SYSTEMS_BIOSYNTHESIS	Details ...	21	0.5	1.4	0.119	0.634	1	3585	tags=29%, list=15%, signal=33%
KEGG_SMALL_CELL_LUNG_CANCER	Details ...	77	0.35	1.01	0.426	0.635	1	2603	tags=27%, list=11%, signal=30%
REACTOME_SYNTHESIS_OF_BILE_ACIDS_AND_BILE_SALTS_VIA_27_HYDROXYCHOLESTEROL		13	0.71	1.33	0.137	0.635	1	2768	tags=38%, list=11%, signal=43%
REACTOME_SIGNALING_BY_WNT_IN_CANCER	Details ...	32	0.49	1.39	0.06	0.635	1	2373	tags=34%, list=10%, signal=38%
REACTOME_MISCELLANEOUS_TRANSPORT_AND_BINDING_EVENTS	Details ...	23	0.6	1.39	0.094	0.635	1	467	tags=17%, list=2%, signal=18%
KEGG_ALDOSTERONE_REGULATED_SODIUM_REABSORPTION	Details ...	39	0.37	1.01	0.439	0.636	1	3465	tags=36%, list=14%, signal=42%
REACTOME_NOTCH2_ACTIVATION_AND_TRANSMISSION_OF_SIGNAL_TO_THE_NUCLEUS		20	0.52	1.31	0.101	0.636	1	2960	tags=35%, list=12%, signal=40%
REACTOME_REGULATION_OF_INSULIN_LIKE_GROWTH_FACTOR_IGF_TRANSPORT_AND_UPTAKE_BY_INSULIN_LIKE_GROWTH_FACTOR_BINDING_PROTEINS_IGFBPS	Details ...	113	0.52	1.34	0.046	0.636	1	4238	tags=45%, list=17%, signal=54%
REACTOME_TRIGLYCERIDE_METABOLISM	Details ...	35	0.58	1.35	0.09	0.636	1	2069	tags=26%, list=8%, signal=28%
REACTOME_MAP2K_AND_MAPK_ACTIVATION	Details ...	40	0.5	1.4	0.081	0.636	1	3882	tags=40%, list=16%, signal=48%
REACTOME_INTERLEUKIN_7_SIGNALING	Details ...	23	0.76	1.74	0	0.636	0.515	2353	tags=48%, list=10%, signal=53%
REACTOME_TRIGLYCERIDE_CATABOLISM	Details ...	23	0.66	1.38	0.066	0.637	1	2069	tags=30%, list=8%, signal=33%
REACTOME_ENOS_ACTIVATION	Details ...	11	0.65	1.38	0.071	0.637	1	1792	tags=55%, list=7%, signal=59%
REACTOME_RNA_POLYMERASE_II_TRANSCRIPTION		1094	-0.28	-1.1	0.226	0.638	1	4888	tags=29%, list=20%, signal=35%
REACTOME_NUCLEOTIDE_LIKE_PURINERGIC_RECEPTORS		16	-0.5	-1.1	0.346	0.638	1	4910	tags=38%, list=20%, signal=47%
KEGG_VEGF_SIGNALING_PATHWAY	Details ...	68	0.33	1.02	0.395	0.638	1	3591	tags=25%, list=15%, signal=29%
REACTOME_RIP_MEDIATED_NFKB_ACTIVATION_VIA_ZBP1		14	0.56	1.34	0.104	0.638	1	7769	tags=57%, list=32%, signal=84%
REACTOME_FRS_MEDIATED_FGFR3_SIGNALING		20	-0.42	-1.1	0.326	0.639	1	3245	tags=25%, list=13%, signal=29%
REACTOME_NEGATIVE_EPIGENETIC_REGULATION_OF_RRNA_EXPRESSION		41	-0.37	-1.1	0.35	0.639	1	8774	tags=68%, list=36%, signal=107%
KEGG_GLUTATHIONE_METABOLISM	Details ...	48	0.39	1	0.455	0.639	1	2509	tags=27%, list=10%, signal=30%
REACTOME_HCMV_EARLY_EVENTS		67	0.41	1.11	0.294	0.639	1	1327	tags=18%, list=5%, signal=19%
REACTOME_APOPTOTIC_CLEAVAGE_OF_CELL_ADHESION_PROTEINS		11	0.72	1.31	0.147	0.639	1	2892	tags=45%, list=12%, signal=52%
REACTOME_G_ALPHA_Z_SIGNALLING_EVENTS	Details ...	48	0.5	1.35	0.072	0.639	1	2346	tags=29%, list=10%, signal=32%
REACTOME_NUCLEAR_RECEPTOR_TRANSCRIPTION_PATHWAY	Details ...	52	0.47	1.35	0.076	0.639	1	3039	tags=25%, list=12%, signal=29%
KEGG_THYROID_CANCER	Details ...	29	0.39	1	0.47	0.64	1	3465	tags=38%, list=14%, signal=44%
KEGG_VASCULAR_SMOOTH_MUSCLE_CONTRACTION	Details ...	110	0.35	1.01	0.421	0.64	1	3477	tags=23%, list=14%, signal=26%
REACTOME_ACTIVATION_OF_AMPK_DOWNSTREAM_OF_NMDARS		25	0.62	1.33	0.083	0.64	1	2322	tags=32%, list=10%, signal=35%
REACTOME_GLUCAGON_SIGNALING_IN_METABOLIC_REGULATION	Details ...	32	0.56	1.36	0.097	0.64	1	1668	tags=22%, list=7%, signal=23%
REACTOME_THROMBOXANE_SIGNALLING_THROUGH_TP_RECEPTOR	Details ...	24	0.6	1.39	0.066	0.64	1	1668	tags=29%, list=7%, signal=31%
HALLMARK_GLYCOLYSIS	Details ...	188	0.33	0.94	0.572	0.641	0.999	3262	tags=27%, list=13%, signal=31%
KEGG_GLYOXYLATE_AND_DICARBOXYLATE_METABOLISM	Details ...	16	0.4	0.99	0.458	0.641	1	1829	tags=25%, list=8%, signal=27%
KEGG_RENAL_CELL_CARCINOMA	Details ...	62	0.34	1.02	0.425	0.641	1	3465	tags=31%, list=14%, signal=36%
REACTOME_HS_GAG_DEGRADATION		22	0.48	1.1	0.331	0.641	1	4608	tags=50%, list=19%, signal=62%
REACTOME_SYNTHESIS_OF_PC	Details ...	27	0.49	1.38	0.05	0.641	1	2840	tags=30%, list=12%, signal=34%
REACTOME_HYALURONAN_UPTAKE_AND_DEGRADATION		11	0.52	1.1	0.32	0.642	1	764	tags=18%, list=3%, signal=19%
REACTOME_SIGNALING_BY_WNT		256	0.31	1.11	0.21	0.642	1	2241	tags=17%, list=9%, signal=18%
REACTOME_TP53_REGULATES_TRANSCRIPTION_OF_SEVERAL_ADDITIONAL_CELL_DEATH_GENES_WHOSE_SPECIFIC_ROLES_IN_P53_DEPENDENT_APOPTOSIS_REMAIN_UNCERTAIN		14	0.49	1.11	0.288	0.642	1	2238	tags=43%, list=9%, signal=47%
REACTOME_TOLL_LIKE_RECEPTOR_TLR1_TLR2_CASCADE	Details ...	89	0.46	1.4	0.042	0.642	1	5866	tags=47%, list=24%, signal=62%
KEGG_CELL_CYCLE	Details ...	122	-0.54	-1.35	0.115	0.643	0.977	4339	tags=52%, list=18%, signal=64%
REACTOME_GLYCEROPHOSPHOLIPID_BIOSYNTHESIS		107	0.34	1.1	0.21	0.643	1	3304	tags=22%, list=14%, signal=26%
REACTOME_A_TETRASACCHARIDE_LINKER_SEQUENCE_IS_REQUIRED_FOR_GAG_SYNTHESIS		24	0.51	1.11	0.329	0.643	1	615	tags=17%, list=3%, signal=17%
REACTOME_CS_DS_DEGRADATION	Details ...	14	0.64	1.36	0.1	0.643	1	2466	tags=36%, list=10%, signal=40%
REACTOME_IL_6_TYPE_CYTOKINE_RECEPTOR_LIGAND_INTERACTIONS	Details ...	16	0.61	1.4	0.081	0.643	1	2056	tags=38%, list=8%, signal=41%
REACTOME_ADAPTIVE_IMMUNE_SYSTEM		680	-0.33	-1.09	0.306	0.644	1	3894	tags=28%, list=16%, signal=33%
KEGG_PANCREATIC_CANCER	Details ...	64	0.34	1	0.435	0.644	1	3465	tags=31%, list=14%, signal=36%
REACTOME_DOWNSTREAM_SIGNAL_TRANSDUCTION		29	0.43	1.11	0.283	0.644	1	3591	tags=41%, list=15%, signal=48%
REACTOME_KERATAN_SULFATE_KERATIN_METABOLISM	Details ...	31	0.55	1.36	0.096	0.644	1	1666	tags=32%, list=7%, signal=35%
REACTOME_CLATHRIN_MEDIATED_ENDOCYTOSIS		137	0.32	1.1	0.245	0.645	1	2076	tags=17%, list=9%, signal=18%
REACTOME_REGULATION_OF_INSULIN_SECRETION		77	0.41	1.1	0.291	0.645	1	2231	tags=21%, list=9%, signal=23%
REACTOME_NOTCH3_ACTIVATION_AND_TRANSMISSION_OF_SIGNAL_TO_THE_NUCLEUS		23	0.51	1.33	0.093	0.645	1	2540	tags=30%, list=10%, signal=34%
REACTOME_SYNTHESIS_OF_IP3_AND_IP4_IN_THE_CYTOSOL		26	-0.46	-1.09	0.333	0.646	1	1178	tags=19%, list=5%, signal=20%
KEGG_TGF_BETA_SIGNALING_PATHWAY	Details ...	81	0.36	0.98	0.478	0.646	1	3344	tags=27%, list=14%, signal=31%
REACTOME_TRANSPORT_OF_NUCLEOSIDES_AND_FREE_PURINE_AND_PYRIMIDINE_BASES_ACROSS_THE_PLASMA_MEMBRANE		10	0.5	1.1	0.356	0.646	1	236	tags=10%, list=1%, signal=10%
BIOCARTA_IL4_PATHWAY	Details ...	11	0.72	1.57	0.02	0.646	0.564	1792	tags=45%, list=7%, signal=49%
REACTOME_THE_CANONICAL_RETINOID_CYCLE_IN_RODS_TWILIGHT_VISION		23	-0.46	-1.09	0.311	0.647	1	1884	tags=22%, list=8%, signal=24%
REACTOME_SEROTONIN_NEUROTRANSMITTER_RELEASE_CYCLE		17	-0.58	-1.09	0.393	0.647	1	3131	tags=41%, list=13%, signal=47%
REACTOME_SYNDECAN_INTERACTIONS		26	0.58	1.1	0.399	0.647	1	4238	tags=65%, list=17%, signal=79%
REACTOME_HIV_ELONGATION_ARREST_AND_RECOVERY		21	-0.39	-1.09	0.331	0.648	1	4873	tags=33%, list=20%, signal=42%
BIOCARTA_BAD_PATHWAY	Details ...	24	0.5	1.09	0.348	0.648	1	2999	tags=33%, list=12%, signal=38%
REACTOME_LEISHMANIA_INFECTION		239	0.34	1.1	0.281	0.648	1	1978	tags=17%, list=8%, signal=18%
REACTOME_OVARIAN_TUMOR_DOMAIN_PROTEASES		34	-0.39	-1.09	0.344	0.649	1	3883	tags=32%, list=16%, signal=38%
REACTOME_VISUAL_PHOTOTRANSDUCTION		95	0.36	1.08	0.283	0.649	1	2231	tags=18%, list=9%, signal=20%
REACTOME_REGULATION_OF_TP53_ACTIVITY_THROUGH_METHYLATION		16	0.43	1.08	0.359	0.649	1	1550	tags=19%, list=6%, signal=20%
REACTOME_THROMBIN_SIGNALLING_THROUGH_PROTEINASE_ACTIVATED_RECEPTORS_PARS		29	0.55	1.33	0.104	0.649	1	1668	tags=28%, list=7%, signal=30%
REACTOME_FOXO_MEDIATED_TRANSCRIPTION_OF_OXIDATIVE_STRESS_METABOLIC_AND_NEURONAL_GENES	Details ...	27	0.51	1.36	0.097	0.649	1	2062	tags=26%, list=8%, signal=28%
REACTOME_TRANSCRIPTIONAL_REGULATION_BY_MECP2		54	-0.39	-1.09	0.294	0.65	1	4423	tags=30%, list=18%, signal=36%
REACTOME_SIGNALING_BY_TGF_BETA_RECEPTOR_COMPLEX		71	0.34	1.08	0.311	0.65	1	4327	tags=38%, list=18%, signal=46%
REACTOME_G_PROTEIN_BETA_GAMMA_SIGNALLING		30	0.42	1.09	0.311	0.65	1	1792	tags=20%, list=7%, signal=22%
REACTOME_REGULATION_OF_LIPID_METABOLISM_BY_PPARALPHA	Details ...	107	0.44	1.36	0.025	0.65	1	3357	tags=30%, list=14%, signal=35%
REACTOME_GAP_JUNCTION_TRAFFICKING_AND_REGULATION	Details ...	43	0.57	1.4	0.035	0.65	1	1335	tags=21%, list=5%, signal=22%
REACTOME_NERVOUS_SYSTEM_DEVELOPMENT		551	0.32	1.08	0.267	0.651	1	3943	tags=27%, list=16%, signal=32%
REACTOME_FLT3_SIGNALING		248	0.29	1.08	0.27	0.651	1	3725	tags=24%, list=15%, signal=28%
REACTOME_TCF_DEPENDENT_SIGNALING_IN_RESPONSE_TO_WNT		164	0.31	1.08	0.292	0.651	1	2649	tags=20%, list=11%, signal=22%
REACTOME_MET_PROMOTES_CELL_MOTILITY		39	0.51	1.08	0.374	0.651	1	2357	tags=41%, list=10%, signal=45%
REACTOME_INTERLEUKIN_21_SIGNALING		10	0.56	1.08	0.4	0.651	1	1987	tags=40%, list=8%, signal=44%
REACTOME_ACTIVATION_OF_SMO		17	0.45	1.09	0.358	0.651	1	4977	tags=41%, list=20%, signal=52%
REACTOME_ONCOGENIC_MAPK_SIGNALING	Details ...	68	0.43	1.36	0.045	0.651	1	3591	tags=32%, list=15%, signal=38%
REACTOME_PTEN_REGULATION		129	-0.32	-1.08	0.305	0.652	1	6131	tags=40%, list=25%, signal=53%
REACTOME_SIGNALING_BY_TYPE_1_INSULIN_LIKE_GROWTH_FACTOR_1_RECEPTOR_IGF1R		50	0.39	1.08	0.325	0.652	1	3602	tags=32%, list=15%, signal=37%
REACTOME_ERBB2_REGULATES_CELL_MOTILITY		14	0.44	1.08	0.363	0.652	1	1278	tags=14%, list=5%, signal=15%
REACTOME_TRANSCRIPTIONAL_REGULATION_OF_GRANULOPOIESIS		28	0.4	1.09	0.288	0.652	1	2668	tags=29%, list=11%, signal=32%
REACTOME_AUTOPHAGY		132	0.33	1.09	0.297	0.652	1	4375	tags=28%, list=18%, signal=34%
REACTOME_HSP90_CHAPERONE_CYCLE_FOR_STEROID_HORMONE_RECEPTORS_SHR	Details ...	50	0.54	1.36	0.071	0.652	1	1220	tags=20%, list=5%, signal=21%
REACTOME_RECYCLING_PATHWAY_OF_L1	Details ...	43	0.56	1.37	0.039	0.652	1	2076	tags=30%, list=9%, signal=33%
REACTOME_METABOLISM_OF_PORPHYRINS		23	-0.43	-1.08	0.351	0.653	1	1520	tags=22%, list=6%, signal=23%
KEGG_LONG_TERM_DEPRESSION	Details ...	65	0.31	0.98	0.491	0.653	1	3607	tags=22%, list=15%, signal=25%
BIOCARTA_AHSP_PATHWAY	Details ...	10	0.51	1.07	0.417	0.653	1	1264	tags=20%, list=5%, signal=21%
REACTOME_ACYL_CHAIN_REMODELLING_OF_PG		15	0.49	1.08	0.349	0.653	1	1647	tags=20%, list=7%, signal=21%
REACTOME_PLASMA_LIPOPROTEIN_ASSEMBLY_REMODELING_AND_CLEARANCE		63	0.37	1.09	0.342	0.653	1	2909	tags=17%, list=12%, signal=20%
REACTOME_SIGNAL_REGULATORY_PROTEIN_FAMILY_INTERACTIONS		14	-0.47	-1.08	0.356	0.655	1	5677	tags=50%, list=23%, signal=65%
REACTOME_ER_TO_GOLGI_ANTEROGRADE_TRANSPORT		140	0.34	1.07	0.316	0.655	1	2227	tags=17%, list=9%, signal=19%
REACTOME_WNT5A_DEPENDENT_INTERNALIZATION_OF_FZD4		15	0.45	1.08	0.339	0.655	1	2231	tags=20%, list=9%, signal=22%
REACTOME_BIOSYNTHESIS_OF_SPECIALIZED_PRORESOLVING_MEDIATORS_SPMS		18	0.5	1.09	0.347	0.655	1	3178	tags=39%, list=13%, signal=45%
REACTOME_ION_TRANSPORT_BY_P_TYPE_ATPASES		52	0.37	1.07	0.315	0.656	1	3387	tags=31%, list=14%, signal=36%
REACTOME_REGULATED_PROTEOLYSIS_OF_P75NTR	Details ...	11	0.59	1.37	0.135	0.656	1	2603	tags=36%, list=11%, signal=41%
REACTOME_SIGNALING_BY_NTRK2_TRKB		24	0.43	1.09	0.319	0.657	1	3667	tags=46%, list=15%, signal=54%
REACTOME_TIE2_SIGNALING		18	0.46	1.09	0.329	0.657	1	3465	tags=44%, list=14%, signal=52%
REACTOME_SYNTHESIS_OF_BILE_ACIDS_AND_BILE_SALTS_VIA_7ALPHA_HYDROXYCHOLESTEROL		22	0.51	1.09	0.333	0.657	1	431	tags=18%, list=2%, signal=18%
REACTOME_COMMON_PATHWAY_OF_FIBRIN_CLOT_FORMATION		19	0.52	1.07	0.347	0.658	1	3880	tags=47%, list=16%, signal=56%
REACTOME_VESICLE_MEDIATED_TRANSPORT		598	0.29	1.09	0.231	0.658	1	2399	tags=17%, list=10%, signal=19%
REACTOME_METABOLISM_OF_STEROIDS		133	0.35	1.09	0.246	0.658	1	2110	tags=19%, list=9%, signal=20%
REACTOME_FREE_FATTY_ACIDS_REGULATE_INSULIN_SECRETION	Details ...	11	0.67	1.36	0.081	0.658	1	1372	tags=27%, list=6%, signal=29%
REACTOME_TP53_REGULATES_TRANSCRIPTION_OF_CASPASE_ACTIVATORS_AND_CASPASES	Details ...	11	0.6	1.37	0.095	0.659	1	866	tags=27%, list=4%, signal=28%
REACTOME_ADENYLATE_CYCLASE_INHIBITORY_PATHWAY	Details ...	14	0.64	1.4	0.088	0.659	1	1421	tags=29%, list=6%, signal=30%
REACTOME_ANDROGEN_BIOSYNTHESIS		11	-0.52	-1.08	0.42	0.66	1	37	tags=9%, list=0%, signal=9%
BIOCARTA_MCALPAIN_PATHWAY	Details ...	19	0.45	1.07	0.352	0.66	1	1790	tags=21%, list=7%, signal=23%
REACTOME_INTERLEUKIN_37_SIGNALING		19	-0.43	-1.07	0.381	0.661	1	3590	tags=42%, list=15%, signal=49%
REACTOME_UPTAKE_AND_FUNCTION_OF_ANTHRAX_TOXINS		11	0.48	1.07	0.348	0.662	1	4947	tags=55%, list=20%, signal=68%
REACTOME_AGGREPHAGY		39	0.43	1.07	0.358	0.662	1	1719	tags=18%, list=7%, signal=19%
REACTOME_PHASE_I_FUNCTIONALIZATION_OF_COMPOUNDS	Details ...	87	0.49	1.37	0.051	0.663	1	2386	tags=22%, list=10%, signal=24%
REACTOME_RECRUITMENT_OF_MITOTIC_CENTROSOME_PROTEINS_AND_COMPLEXES		69	-0.37	-1.07	0.38	0.664	1	4418	tags=33%, list=18%, signal=41%
BIOCARTA_PLCE_PATHWAY	Details ...	11	0.58	1.08	0.36	0.664	1	4192	tags=36%, list=17%, signal=44%
REACTOME_O_LINKED_GLYCOSYLATION	Details ...	89	0.45	1.4	0.058	0.664	1	4837	tags=36%, list=20%, signal=45%
BIOCARTA_PTEN_PATHWAY	Details ...	18	0.43	1.07	0.355	0.665	1	3776	tags=44%, list=15%, signal=53%
REACTOME_TP53_REGULATES_TRANSCRIPTION_OF_DEATH_RECEPTORS_AND_LIGANDS	Details ...	12	0.8	1.67	0.002	0.666	0.771	1298	tags=42%, list=5%, signal=44%
REACTOME_PEPTIDE_HORMONE_METABOLISM		79	0.38	1.06	0.326	0.667	1	2240	tags=23%, list=9%, signal=25%
REACTOME_SYNTHESIS_SECRETION_AND_INACTIVATION_OF_GLUCAGON_LIKE_PEPTIDE_1_GLP_1	Details ...	19	0.76	1.78	0	0.667	0.345	1215	tags=26%, list=5%, signal=28%
REACTOME_ANTIMICROBIAL_PEPTIDES		71	0.45	1.06	0.411	0.668	1	1627	tags=13%, list=7%, signal=14%
REACTOME_ESTROGEN_DEPENDENT_GENE_EXPRESSION		82	0.4	1.06	0.348	0.67	1	1812	tags=20%, list=7%, signal=21%
REACTOME_PEPTIDE_LIGAND_BINDING_RECEPTORS		172	0.38	1.06	0.366	0.67	1	857	tags=13%, list=4%, signal=14%
REACTOME_ASSEMBLY_AND_CELL_SURFACE_PRESENTATION_OF_NMDA_RECEPTORS		38	0.46	1.06	0.387	0.67	1	2501	tags=26%, list=10%, signal=29%
REACTOME_NEPHRIN_FAMILY_INTERACTIONS	Details ...	22	0.53	1.4	0.091	0.671	1	3667	tags=41%, list=15%, signal=48%
BIOCARTA_KERATINOCYTE_PATHWAY	Details ...	44	0.41	1.07	0.342	0.672	1	3483	tags=30%, list=14%, signal=34%
KEGG_ERBB_SIGNALING_PATHWAY	Details ...	83	0.31	0.97	0.495	0.673	1	3591	tags=28%, list=15%, signal=32%
BIOCARTA_ETS_PATHWAY	Details ...	16	0.49	1.07	0.394	0.673	1	1327	tags=19%, list=5%, signal=20%
REACTOME_TRANSPORT_OF_SMALL_MOLECULES		660	0.29	1.06	0.272	0.675	1	2743	tags=17%, list=11%, signal=18%
REACTOME_LATE_ENDOSOMAL_MICROAUTOPHAGY		30	0.37	1.06	0.363	0.675	1	4063	tags=27%, list=17%, signal=32%
BIOCARTA_AKAP13_PATHWAY	Details ...	11	0.48	1.05	0.431	0.676	1	4192	tags=36%, list=17%, signal=44%
REACTOME_PROLACTIN_RECEPTOR_SIGNALING		15	0.45	1.05	0.397	0.677	1	1987	tags=27%, list=8%, signal=29%
BIOCARTA_LECTIN_PATHWAY	Details ...	11	0.56	1.07	0.371	0.677	1	2254	tags=45%, list=9%, signal=50%
REACTOME_SIGNALING_BY_GPCR		1083	0.25	1.05	0.323	0.678	1	3701	tags=16%, list=15%, signal=18%
REACTOME_ACYL_CHAIN_REMODELLING_OF_PS		19	0.43	1.05	0.403	0.678	1	1647	tags=21%, list=7%, signal=23%
REACTOME_MET_ACTIVATES_PTK2_SIGNALING		28	0.55	1.05	0.411	0.678	1	3591	tags=57%, list=15%, signal=67%
BIOCARTA_DEATH_PATHWAY	Details ...	25	0.58	1.54	0.033	0.679	0.647	3405	tags=40%, list=14%, signal=46%
BIOCARTA_RAC1_PATHWAY	Details ...	17	0.41	1.03	0.412	0.68	1	2552	tags=35%, list=10%, signal=39%
BIOCARTA_AT1R_PATHWAY	Details ...	27	0.41	1.04	0.363	0.68	1	3332	tags=33%, list=14%, signal=39%
REACTOME_NEGATIVE_REGULATION_OF_MAPK_PATHWAY		39	0.35	1.05	0.35	0.68	1	3465	tags=26%, list=14%, signal=30%
REACTOME_SIGNALING_BY_NOTCH2	Details ...	31	0.51	1.4	0.025	0.68	1	5542	tags=52%, list=23%, signal=67%
BIOCARTA_TID_PATHWAY	Details ...	16	0.44	1.04	0.403	0.681	1	3296	tags=44%, list=14%, signal=51%
BIOCARTA_MET_PATHWAY	Details ...	32	0.39	1.05	0.353	0.681	1	3332	tags=34%, list=14%, signal=40%
HALLMARK_ANGIOGENESIS	Details ...	33	0.43	0.91	0.592	0.683	0.999	3510	tags=33%, list=14%, signal=39%
REACTOME_ACTIVATION_OF_NMDA_RECEPTORS_AND_POSTSYNAPTIC_EVENTS		88	0.39	1.04	0.379	0.686	1	3692	tags=27%, list=15%, signal=32%
REACTOME_TRANSPORT_TO_THE_GOLGI_AND_SUBSEQUENT_MODIFICATION		169	0.32	1.04	0.335	0.687	1	3319	tags=22%, list=14%, signal=26%
REACTOME_DISEASES_OF_SIGNAL_TRANSDUCTION_BY_GROWTH_FACTOR_RECEPTORS_AND_SECOND_MESSENGERS		349	0.28	1.04	0.361	0.687	1	4344	tags=27%, list=18%, signal=33%
REACTOME_GLYCOGEN_METABOLISM		26	0.4	1.04	0.387	0.687	1	2618	tags=23%, list=11%, signal=26%
REACTOME_DEGRADATION_OF_THE_EXTRACELLULAR_MATRIX		124	0.46	1.04	0.413	0.687	1	3279	tags=39%, list=13%, signal=45%
REACTOME_ASSEMBLY_OF_COLLAGEN_FIBRILS_AND_OTHER_MULTIMERIC_STRUCTURES		56	0.56	1.04	0.443	0.688	1	2495	tags=43%, list=10%, signal=48%
REACTOME_COLLAGEN_FORMATION		79	0.53	1.04	0.446	0.688	1	2495	tags=35%, list=10%, signal=39%
BIOCARTA_NO1_PATHWAY	Details ...	28	0.39	1.05	0.389	0.688	1	2674	tags=21%, list=11%, signal=24%
REACTOME_G0_AND_EARLY_G1		27	-0.55	-1.05	0.451	0.689	1	2785	tags=44%, list=11%, signal=50%
REACTOME_G_PROTEIN_MEDIATED_EVENTS		53	0.38	1.04	0.368	0.689	1	2999	tags=23%, list=12%, signal=26%
REACTOME_METABOLISM_OF_FAT_SOLUBLE_VITAMINS	Details ...	46	0.53	1.41	0.039	0.689	1	2125	tags=24%, list=9%, signal=26%
REACTOME_CAMK_IV_MEDIATED_PHOSPHORYLATION_OF_CREB		10	-0.53	-1.06	0.394	0.69	1	2744	tags=30%, list=11%, signal=34%
REACTOME_TP53_REGULATES_TRANSCRIPTION_OF_DNA_REPAIR_GENES		49	-0.36	-1.05	0.375	0.69	1	3930	tags=35%, list=16%, signal=41%
REACTOME_REGULATION_OF_TP53_ACTIVITY_THROUGH_ASSOCIATION_WITH_CO_FACTORS	Details ...	14	0.63	1.4	0.115	0.69	1	1792	tags=36%, list=7%, signal=39%
REACTOME_SYNTHESIS_OF_PIPS_AT_THE_EARLY_ENDOSOME_MEMBRANE		15	-0.42	-1.05	0.399	0.691	1	5308	tags=47%, list=22%, signal=60%
REACTOME_RAB_GERANYLGERANYLATION		57	-0.33	-1.06	0.322	0.692	1	4661	tags=33%, list=19%, signal=41%
REACTOME_GLUTAMATE_NEUROTRANSMITTER_RELEASE_CYCLE		23	-0.48	-1.06	0.403	0.692	1	3314	tags=39%, list=14%, signal=45%
REACTOME_DOPAMINE_NEUROTRANSMITTER_RELEASE_CYCLE		22	-0.53	-1.06	0.409	0.692	1	3131	tags=41%, list=13%, signal=47%
KEGG_CHEMOKINE_SIGNALING_PATHWAY	Details ...	175	0.36	0.95	0.488	0.692	1	2102	tags=18%, list=9%, signal=20%
REACTOME_REGULATION_OF_TP53_ACTIVITY		148	-0.34	-1.06	0.37	0.693	1	2274	tags=18%, list=9%, signal=19%
REACTOME_NEF_MEDIATES_DOWN_MODULATION_OF_CELL_SURFACE_RECEPTORS_BY_RECRUITING_THEM_TO_CLATHRIN_ADAPTERS		21	-0.44	-1.05	0.39	0.693	1	7880	tags=52%, list=32%, signal=77%
REACTOME_PRESYNAPTIC_DEPOLARIZATION_AND_CALCIUM_CHANNEL_OPENING		11	-0.48	-1.06	0.443	0.694	1	1681	tags=18%, list=7%, signal=20%
REACTOME_PCP_CE_PATHWAY		89	-0.34	-1.06	0.356	0.695	1	5872	tags=42%, list=24%, signal=55%
REACTOME_PURINE_SALVAGE		13	-0.47	-1.05	0.412	0.695	1	3942	tags=38%, list=16%, signal=46%
HALLMARK_CHOLESTEROL_HOMEOSTASIS	Details ...	67	0.34	0.89	0.694	0.695	0.999	2110	tags=24%, list=9%, signal=26%
BIOCARTA_BTG2_PATHWAY	Details ...	11	0.43	1	0.456	0.695	1	1764	tags=36%, list=7%, signal=39%
REACTOME_RHO_GTPASES_ACTIVATE_FORMINS		120	-0.42	-1.05	0.389	0.696	1	3890	tags=35%, list=16%, signal=41%
REACTOME_FCERI_MEDIATED_MAPK_ACTIVATION		32	0.44	1.03	0.401	0.697	1	1449	tags=22%, list=6%, signal=23%
REACTOME_ADENYLATE_CYCLASE_ACTIVATING_PATHWAY		10	0.53	1.03	0.447	0.697	1	2999	tags=30%, list=12%, signal=34%
REACTOME_PLATELET_ACTIVATION_SIGNALING_AND_AGGREGATION	Details ...	245	0.46	1.41	0.017	0.697	1	2346	tags=23%, list=10%, signal=25%
BIOCARTA_TOLL_PATHWAY	Details ...	23	0.39	0.99	0.475	0.698	1	2603	tags=22%, list=11%, signal=24%
BIOCARTA_LAIR_PATHWAY	Details ...	15	0.52	1	0.476	0.698	1	1686	tags=33%, list=7%, signal=36%
BIOCARTA_IGF1R_PATHWAY	Details ...	23	0.46	1.01	0.456	0.7	1	3313	tags=35%, list=14%, signal=40%
REACTOME_PERK_REGULATES_GENE_EXPRESSION		28	-0.42	-1.04	0.401	0.701	1	4642	tags=39%, list=19%, signal=48%
REACTOME_GABA_SYNTHESIS_RELEASE_REUPTAKE_AND_DEGRADATION		18	-0.54	-1.04	0.425	0.701	1	4601	tags=39%, list=19%, signal=48%
BIOCARTA_GHRELIN_PATHWAY	Details ...	13	0.5	1.01	0.439	0.701	1	876	tags=23%, list=4%, signal=24%
REACTOME_CHONDROITIN_SULFATE_DERMATAN_SULFATE_METABOLISM		44	0.43	1.02	0.427	0.701	1	4177	tags=34%, list=17%, signal=41%
REACTOME_CARGO_RECOGNITION_FOR_CLATHRIN_MEDIATED_ENDOCYTOSIS		98	-0.33	-1.04	0.367	0.702	1	2466	tags=19%, list=10%, signal=21%
BIOCARTA_P38MAPK_PATHWAY	Details ...	34	0.36	0.99	0.464	0.702	1	1449	tags=15%, list=6%, signal=16%
REACTOME_FOXO_MEDIATED_TRANSCRIPTION_OF_CELL_CYCLE_GENES	Details ...	17	0.63	1.41	0.097	0.702	1	1417	tags=29%, list=6%, signal=31%
REACTOME_ESTABLISHMENT_OF_SISTER_CHROMATID_COHESION		10	-0.55	-1.04	0.456	0.703	1	6628	tags=50%, list=27%, signal=69%
REACTOME_SIGNALING_BY_PTK6		50	0.35	1.02	0.408	0.703	1	3465	tags=26%, list=14%, signal=30%
REACTOME_DEFECTS_IN_VITAMIN_AND_COFACTOR_METABOLISM		19	0.41	1.02	0.414	0.703	1	3062	tags=32%, list=13%, signal=36%
BIOCARTA_MTOR_PATHWAY	Details ...	20	0.39	0.99	0.47	0.704	1	2209	tags=25%, list=9%, signal=27%
BIOCARTA_BCR_PATHWAY	Details ...	32	0.42	1	0.466	0.704	1	2231	tags=22%, list=9%, signal=24%
REACTOME_TRANSPORT_OF_VITAMINS_NUCLEOSIDES_AND_RELATED_MOLECULES		41	0.35	1.02	0.427	0.704	1	1211	tags=12%, list=5%, signal=13%
BIOCARTA_HES_PATHWAY	Details ...	12	0.48	1.02	0.443	0.704	1	1571	tags=25%, list=6%, signal=27%
REACTOME_PROTEIN_METHYLATION		11	-0.44	-1.04	0.4	0.705	1	3895	tags=36%, list=16%, signal=43%
BIOCARTA_MTA3_PATHWAY	Details ...	18	0.48	0.99	0.47	0.705	1	1579	tags=28%, list=6%, signal=30%
REACTOME_MEMBRANE_TRAFFICKING		563	0.28	1.02	0.366	0.705	1	2399	tags=16%, list=10%, signal=18%
REACTOME_PECAM1_INTERACTIONS		12	0.49	1.02	0.454	0.705	1	4517	tags=58%, list=19%, signal=72%
REACTOME_SCAVENGING_OF_HEME_FROM_PLASMA		11	0.59	1.02	0.49	0.705	1	1442	tags=45%, list=6%, signal=48%
REACTOME_SIGNALING_BY_CYTOSOLIC_FGFR1_FUSION_MUTANTS		16	0.43	1.03	0.393	0.705	1	3068	tags=44%, list=13%, signal=50%
BIOCARTA_GATA3_PATHWAY		14	0.45	0.96	0.5	0.706	1	1707	tags=14%, list=7%, signal=15%
REACTOME_MTOR_SIGNALLING		37	0.33	1.01	0.423	0.706	1	3600	tags=32%, list=15%, signal=38%
REACTOME_RAP1_SIGNALLING		15	0.44	1.01	0.456	0.706	1	52	tags=7%, list=0%, signal=7%
BIOCARTA_NOS1_PATHWAY	Details ...	20	0.44	1.01	0.469	0.706	1	4226	tags=35%, list=17%, signal=42%
REACTOME_SIGNALING_BY_SCF_KIT		43	0.41	1.03	0.441	0.706	1	2245	tags=33%, list=9%, signal=36%
REACTOME_ASPARAGINE_N_LINKED_GLYCOSYLATION		279	0.3	1.02	0.388	0.707	1	3240	tags=22%, list=13%, signal=25%
REACTOME_G_ALPHA_I_SIGNALLING_EVENTS		373	0.31	1.02	0.389	0.707	1	2231	tags=15%, list=9%, signal=17%
REACTOME_BINDING_AND_UPTAKE_OF_LIGANDS_BY_SCAVENGER_RECEPTORS		38	0.48	1.02	0.427	0.707	1	1442	tags=26%, list=6%, signal=28%
REACTOME_NOTCH1_INTRACELLULAR_DOMAIN_REGULATES_TRANSCRIPTION		47	0.36	1.02	0.443	0.707	1	5266	tags=43%, list=22%, signal=54%
REACTOME_MET_ACTIVATES_RAP1_AND_RAC1		11	0.44	1.03	0.41	0.707	1	1894	tags=27%, list=8%, signal=30%
REACTOME_WNT5A_DEPENDENT_INTERNALIZATION_OF_FZD2_FZD5_AND_ROR2		13	0.46	1.03	0.431	0.707	1	2373	tags=23%, list=10%, signal=26%
BIOCARTA_ATM_PATHWAY		19	0.37	0.96	0.505	0.708	1	3004	tags=26%, list=12%, signal=30%
BIOCARTA_CCR5_PATHWAY		17	0.51	0.98	0.516	0.708	1	1007	tags=24%, list=4%, signal=25%
REACTOME_METABOLISM_OF_CARBOHYDRATES		267	0.31	1.03	0.363	0.708	1	3193	tags=20%, list=13%, signal=23%
REACTOME_INTERFERON_GAMMA_SIGNALING		81	-0.46	-1.03	0.429	0.709	1	4110	tags=38%, list=17%, signal=46%
BIOCARTA_PLATELETAPP_PATHWAY		13	0.52	0.97	0.523	0.709	1	1377	tags=23%, list=6%, signal=24%
REACTOME_PLATELET_HOMEOSTASIS		83	0.33	1.01	0.425	0.709	1	1938	tags=16%, list=8%, signal=17%
REACTOME_NGF_STIMULATED_TRANSCRIPTION		37	0.46	1.02	0.454	0.709	1	3855	tags=41%, list=16%, signal=48%
REACTOME_REGULATION_OF_FOXO_TRANSCRIPTIONAL_ACTIVITY_BY_ACETYLATION		10	0.47	1.02	0.466	0.709	1	3776	tags=30%, list=15%, signal=35%
BIOCARTA_CASPASE_PATHWAY		20	0.42	0.95	0.525	0.71	1	3405	tags=35%, list=14%, signal=41%
REACTOME_NEUTROPHIL_DEGRANULATION		429	0.34	1.01	0.417	0.71	1	3182	tags=22%, list=13%, signal=24%
REACTOME_RNA_POLYMERASE_III_CHAIN_ELONGATION		14	-0.41	-1.03	0.407	0.711	1	4631	tags=29%, list=19%, signal=35%
REACTOME_ALPHA_PROTEIN_KINASE_1_SIGNALING_PATHWAY		10	-0.4	-1.03	0.418	0.711	1	1857	tags=20%, list=8%, signal=22%
REACTOME_IRF3_MEDIATED_INDUCTION_OF_TYPE_I_IFN		10	-0.43	-1.03	0.41	0.712	1	5500	tags=40%, list=23%, signal=52%
BIOCARTA_AKT_PATHWAY		19	0.38	0.97	0.493	0.712	1	3776	tags=32%, list=15%, signal=37%
BIOCARTA_CARM_ER_PATHWAY	Details ...	25	0.39	1.01	0.423	0.713	1	3452	tags=36%, list=14%, signal=42%
REACTOME_MAPK_TARGETS_NUCLEAR_EVENTS_MEDIATED_BY_MAP_KINASES	Details ...	31	0.54	1.41	0.058	0.713	1	5658	tags=55%, list=23%, signal=71%
REACTOME_TRYPTOPHAN_CATABOLISM		11	-0.57	-1.03	0.425	0.714	1	659	tags=27%, list=3%, signal=28%
REACTOME_CRISTAE_FORMATION		10	-0.46	-1.03	0.434	0.715	1	3128	tags=40%, list=13%, signal=46%
BIOCARTA_EIF_PATHWAY		14	0.44	0.97	0.522	0.715	1	4811	tags=43%, list=20%, signal=53%
REACTOME_GPCR_LIGAND_BINDING		409	0.3	1	0.398	0.715	1	2162	tags=14%, list=9%, signal=15%
REACTOME_INWARDLY_RECTIFYING_K_CHANNELS		35	0.38	1	0.438	0.715	1	3662	tags=31%, list=15%, signal=37%
REACTOME_SELECTIVE_AUTOPHAGY		73	0.34	1.01	0.425	0.715	1	2131	tags=16%, list=9%, signal=18%
REACTOME_N_GLYCAN_TRIMMING_IN_THE_ER_AND_CALNEXIN_CALRETICULIN_CYCLE		32	-0.35	-1.03	0.398	0.716	1	4067	tags=28%, list=17%, signal=34%
BIOCARTA_ACH_PATHWAY		12	0.37	0.95	0.505	0.716	1	3776	tags=25%, list=15%, signal=30%
REACTOME_METABOLISM_OF_STEROID_HORMONES		30	0.41	1.01	0.436	0.716	1	1869	tags=20%, list=8%, signal=22%
REACTOME_N_GLYCAN_ANTENNAE_ELONGATION_IN_THE_MEDIAL_TRANS_GOLGI		25	0.38	0.99	0.449	0.717	1	4732	tags=52%, list=19%, signal=64%
REACTOME_CA_DEPENDENT_EVENTS		36	0.39	1	0.473	0.717	1	2999	tags=25%, list=12%, signal=28%
REACTOME_COLLAGEN_BIOSYNTHESIS_AND_MODIFYING_ENZYMES		59	0.51	1	0.497	0.717	1	2495	tags=34%, list=10%, signal=38%
REACTOME_PLASMA_LIPOPROTEIN_ASSEMBLY		17	0.43	1	0.501	0.717	1	1430	tags=12%, list=6%, signal=12%
REACTOME_TRANSPORT_OF_CONNEXONS_TO_THE_PLASMA_MEMBRANE	Details ...	17	0.74	1.42	0.021	0.717	1	1220	tags=41%, list=5%, signal=43%
HALLMARK_COMPLEMENT	Details ...	182	0.34	0.89	0.607	0.718	0.999	2289	tags=21%, list=9%, signal=23%
BIOCARTA_CHEMICAL_PATHWAY		16	0.4	0.94	0.528	0.718	1	2231	tags=38%, list=9%, signal=41%
REACTOME_TRANSCRIPTIONAL_ACTIVITY_OF_SMAD2_SMAD3_SMAD4_HETEROTRIMER		43	0.34	0.99	0.424	0.718	1	4588	tags=40%, list=19%, signal=49%
REACTOME_TGF_BETA_RECEPTOR_SIGNALING_ACTIVATES_SMADS		31	0.36	1	0.45	0.718	1	3706	tags=35%, list=15%, signal=42%
REACTOME_SIGNALING_BY_VEGF		99	0.34	1	0.458	0.718	1	3744	tags=31%, list=15%, signal=37%
REACTOME_SIGNALING_BY_NOTCH1_HD_DOMAIN_MUTANTS_IN_CANCER		13	0.45	1.01	0.444	0.718	1	2540	tags=31%, list=10%, signal=34%
REACTOME_ABC_TRANSPORTERS_IN_LIPID_HOMEOSTASIS		17	0.42	0.99	0.485	0.719	1	3217	tags=29%, list=13%, signal=34%
REACTOME_GRB2_EVENTS_IN_ERBB2_SIGNALING		15	0.41	0.99	0.466	0.72	1	3465	tags=27%, list=14%, signal=31%
REACTOME_RUNX1_INTERACTS_WITH_CO_FACTORS_WHOSE_PRECISE_EFFECT_ON_RUNX1_TARGETS_IS_NOT_KNOWN		35	0.38	1	0.455	0.72	1	1625	tags=23%, list=7%, signal=24%
KEGG_CYTOKINE_CYTOKINE_RECEPTOR_INTERACTION	Details ...	236	0.36	0.94	0.52	0.721	1	2126	tags=18%, list=9%, signal=19%
REACTOME_DAG_AND_IP3_SIGNALING		40	0.4	1	0.444	0.721	1	2999	tags=25%, list=12%, signal=28%
REACTOME_MTORC1_MEDIATED_SIGNALLING		20	0.35	1	0.478	0.721	1	3600	tags=30%, list=15%, signal=35%
REACTOME_GLUCAGON_TYPE_LIGAND_RECEPTORS	Details ...	31	0.53	1.41	0.071	0.721	1	1668	tags=23%, list=7%, signal=24%
REACTOME_CELL_SURFACE_INTERACTIONS_AT_THE_VASCULAR_WALL		125	0.37	1	0.449	0.722	1	3667	tags=32%, list=15%, signal=37%
KEGG_PHENYLALANINE_METABOLISM	Details ...	15	0.44	0.93	0.572	0.723	1	655	tags=13%, list=3%, signal=14%
BIOCARTA_MITOCHONDRIA_PATHWAY		18	0.38	0.94	0.548	0.723	1	3405	tags=39%, list=14%, signal=45%
REACTOME_INNATE_IMMUNE_SYSTEM		927	0.31	1	0.416	0.723	1	3320	tags=21%, list=14%, signal=24%
REACTOME_GLYCOGEN_BREAKDOWN_GLYCOGENOLYSIS		15	0.44	0.99	0.454	0.724	1	613	tags=13%, list=3%, signal=14%
REACTOME_INCRETIN_SYNTHESIS_SECRETION_AND_INACTIVATION	Details ...	22	0.68	1.68	0.004	0.724	0.74	1215	tags=23%, list=5%, signal=24%
BIOCARTA_CHREBP_PATHWAY		19	0.42	0.94	0.525	0.725	1	4192	tags=37%, list=17%, signal=44%
REACTOME_BIOLOGICAL_OXIDATIONS	Details ...	183	0.47	1.42	0.01	0.725	1	1610	tags=18%, list=7%, signal=19%
REACTOME_ACTIVATION_OF_BAD_AND_TRANSLOCATION_TO_MITOCHONDRIA		15	-0.4	-1.02	0.436	0.726	1	4769	tags=40%, list=20%, signal=50%
REACTOME_METAL_ION_SLC_TRANSPORTERS		25	0.41	0.99	0.49	0.726	1	2412	tags=32%, list=10%, signal=35%
REACTOME_ANTI_INFLAMMATORY_RESPONSE_FAVOURING_LEISHMANIA_PARASITE_INFECTION		159	0.31	0.99	0.468	0.727	1	1869	tags=14%, list=8%, signal=16%
REACTOME_VOLTAGE_GATED_POTASSIUM_CHANNELS		40	-0.34	-1.02	0.435	0.728	1	6669	tags=43%, list=27%, signal=58%
REACTOME_KERATAN_SULFATE_DEGRADATION	Details ...	12	0.84	1.41	0.037	0.728	1	1666	tags=58%, list=7%, signal=63%
REACTOME_SURFACTANT_METABOLISM		27	0.34	0.98	0.506	0.729	1	5117	tags=33%, list=21%, signal=42%
REACTOME_SIGNALING_BY_FGFR1_IN_DISEASE		36	0.36	0.98	0.48	0.73	1	4517	tags=39%, list=19%, signal=48%
REACTOME_TRAFFICKING_OF_GLUR2_CONTAINING_AMPA_RECEPTORS		17	0.43	0.98	0.485	0.73	1	2231	tags=24%, list=9%, signal=26%
REACTOME_INTRA_GOLGI_TRAFFIC		38	-0.36	-1.02	0.406	0.732	1	3833	tags=26%, list=16%, signal=31%
REACTOME_THE_ROLE_OF_GTSE1_IN_G2_M_PROGRESSION_AFTER_G2_CHECKPOINT		73	-0.41	-1.02	0.466	0.733	1	5872	tags=63%, list=24%, signal=83%
KEGG_AMINO_SUGAR_AND_NUCLEOTIDE_SUGAR_METABOLISM	Details ...	41	0.35	0.92	0.567	0.733	1	3193	tags=29%, list=13%, signal=34%
KEGG_NITROGEN_METABOLISM	Details ...	23	0.38	0.92	0.57	0.733	1	1529	tags=13%, list=6%, signal=14%
REACTOME_FC_EPSILON_RECEPTOR_FCERI_SIGNALING		126	-0.33	-1.02	0.416	0.734	1	5306	tags=40%, list=22%, signal=51%
REACTOME_ACTIVATION_OF_KAINATE_RECEPTORS_UPON_GLUTAMATE_BINDING		30	0.39	0.98	0.469	0.735	1	3551	tags=27%, list=15%, signal=31%
REACTOME_NETRIN_1_SIGNALING		48	0.34	0.98	0.509	0.735	1	3858	tags=25%, list=16%, signal=30%
REACTOME_RECRUITMENT_OF_NUMA_TO_MITOTIC_CENTROSOMES		82	0.34	0.98	0.469	0.736	1	1464	tags=13%, list=6%, signal=14%
REACTOME_DERMATAN_SULFATE_BIOSYNTHESIS		11	0.53	0.98	0.519	0.737	1	615	tags=18%, list=3%, signal=19%
REACTOME_ANCHORING_FIBRIL_FORMATION		14	0.57	0.98	0.524	0.737	1	2094	tags=36%, list=9%, signal=39%
REACTOME_ADP_SIGNALLING_THROUGH_P2Y_PURINOCEPTOR_1	Details ...	25	0.6	1.42	0.067	0.737	1	1668	tags=28%, list=7%, signal=30%
REACTOME_RET_SIGNALING		39	0.36	0.97	0.516	0.738	1	4778	tags=41%, list=20%, signal=51%
REACTOME_ACTIVATION_OF_PPARGC1A_PGC_1ALPHA_BY_PHOSPHORYLATION		10	0.42	0.97	0.496	0.739	1	1777	tags=20%, list=7%, signal=22%
REACTOME_LOSS_OF_FUNCTION_OF_MECP2_IN_RETT_SYNDROME		13	0.39	0.97	0.502	0.739	1	2081	tags=31%, list=9%, signal=34%
REACTOME_INTEGRIN_CELL_SURFACE_INTERACTIONS		80	0.46	0.97	0.504	0.739	1	2495	tags=30%, list=10%, signal=33%
REACTOME_DEFECTIVE_B4GALT7_CAUSES_EDS_PROGEROID_TYPE		19	0.47	0.97	0.524	0.739	1	4177	tags=37%, list=17%, signal=44%
REACTOME_LISTERIA_MONOCYTOGENES_ENTRY_INTO_HOST_CELLS		20	0.38	0.97	0.483	0.74	1	1487	tags=20%, list=6%, signal=21%
REACTOME_TRANSMISSION_ACROSS_CHEMICAL_SYNAPSES		257	0.31	0.97	0.49	0.74	1	3936	tags=24%, list=16%, signal=28%
REACTOME_POST_TRANSLATIONAL_PROTEIN_MODIFICATION		1211	0.25	0.97	0.556	0.74	1	3965	tags=22%, list=16%, signal=25%
REACTOME_NOREPINEPHRINE_NEUROTRANSMITTER_RELEASE_CYCLE		17	-0.52	-1.01	0.463	0.741	1	3131	tags=41%, list=13%, signal=47%
REACTOME_REPRESSION_OF_WNT_TARGET_GENES	Details ...	13	0.65	1.41	0.074	0.741	1	2649	tags=54%, list=11%, signal=60%
REACTOME_ADP_SIGNALLING_THROUGH_P2Y_PURINOCEPTOR_12	Details ...	22	0.64	1.48	0.044	0.744	0.999	1668	tags=32%, list=7%, signal=34%
KEGG_NEUROACTIVE_LIGAND_RECEPTOR_INTERACTION	Details ...	247	0.24	0.9	0.653	0.745	1	3947	tags=19%, list=16%, signal=22%
REACTOME_SIGNALING_BY_FGFR4		40	0.32	0.96	0.504	0.745	1	3602	tags=30%, list=15%, signal=35%
REACTOME_HDMS_DEMETHYLATE_HISTONES		20	-0.35	-1.01	0.441	0.746	1	3219	tags=30%, list=13%, signal=35%
REACTOME_ELEVATION_OF_CYTOSOLIC_CA2_LEVELS		16	-0.4	-1	0.449	0.746	1	6225	tags=56%, list=26%, signal=76%
REACTOME_METALLOPROTEASE_DUBS		16	-0.38	-1.01	0.455	0.747	1	6527	tags=50%, list=27%, signal=68%
REACTOME_LDL_CLEARANCE		17	-0.38	-1	0.457	0.747	1	3836	tags=24%, list=16%, signal=28%
REACTOME_THE_ROLE_OF_NEF_IN_HIV_1_REPLICATION_AND_DISEASE_PATHOGENESIS		27	-0.42	-1	0.452	0.748	1	8175	tags=52%, list=34%, signal=78%
REACTOME_TP53_REGULATES_METABOLIC_GENES		72	-0.3	-1	0.464	0.748	1	4924	tags=35%, list=20%, signal=43%
REACTOME_PURINE_RIBONUCLEOSIDE_MONOPHOSPHATE_BIOSYNTHESIS		10	-0.47	-1	0.472	0.748	1	4115	tags=50%, list=17%, signal=60%
KEGG_CELL_ADHESION_MOLECULES_CAMS	Details ...	123	0.37	0.91	0.588	0.748	1	2812	tags=26%, list=12%, signal=29%
REACTOME_SIGNALING_BY_EGFR_IN_CANCER		22	0.37	0.96	0.513	0.748	1	3465	tags=32%, list=14%, signal=37%
REACTOME_SIGNALING_BY_HIPPO	Details ...	18	0.56	1.45	0.077	0.748	1	5189	tags=50%, list=21%, signal=63%
REACTOME_GLUTAMATE_AND_GLUTAMINE_METABOLISM		12	-0.46	-1.01	0.453	0.749	1	3431	tags=33%, list=14%, signal=39%
REACTOME_E3_UBIQUITIN_LIGASES_UBIQUITINATE_TARGET_PROTEINS		43	-0.33	-1	0.449	0.749	1	4489	tags=30%, list=18%, signal=37%
REACTOME_TRANSCRIPTION_OF_E2F_TARGETS_UNDER_NEGATIVE_CONTROL_BY_DREAM_COMPLEX		19	-0.48	-1	0.495	0.749	1	4311	tags=53%, list=18%, signal=64%
REACTOME_CONDENSATION_OF_PROPHASE_CHROMOSOMES		12	-0.54	-1	0.506	0.749	1	2988	tags=42%, list=12%, signal=47%
REACTOME_G_ALPHA_12_13_SIGNALLING_EVENTS	Details ...	77	0.47	1.42	0.014	0.75	1	3701	tags=34%, list=15%, signal=40%
REACTOME_MHC_CLASS_II_ANTIGEN_PRESENTATION		112	-0.38	-1	0.443	0.751	1	3480	tags=34%, list=14%, signal=39%
KEGG_SELENOAMINO_ACID_METABOLISM	Details ...	20	0.37	0.89	0.648	0.751	1	1357	tags=20%, list=6%, signal=21%
KEGG_FC_GAMMA_R_MEDIATED_PHAGOCYTOSIS	Details ...	85	0.32	0.9	0.597	0.751	1	3676	tags=26%, list=15%, signal=30%
REACTOME_BIOSYNTHESIS_OF_THE_N_GLYCAN_PRECURSOR_DOLICHOL_LIPID_LINKED_OLIGOSACCHARIDE_LLO_AND_TRANSFER_TO_A_NASCENT_PROTEIN		72	0.33	0.96	0.514	0.751	1	4444	tags=38%, list=18%, signal=46%
KEGG_ENDOCYTOSIS	Details ...	164	0.26	0.9	0.733	0.752	1	3990	tags=23%, list=16%, signal=27%
BIOCARTA_EPONFKB_PATHWAY		11	0.42	0.92	0.587	0.752	1	3219	tags=36%, list=13%, signal=42%
REACTOME_RUNX2_REGULATES_BONE_DEVELOPMENT		30	0.39	0.96	0.506	0.752	1	3591	tags=33%, list=15%, signal=39%
REACTOME_DISEASES_OF_GLYCOSYLATION	Details ...	128	0.5	1.42	0.055	0.752	1	4197	tags=37%, list=17%, signal=44%
REACTOME_CREB1_PHOSPHORYLATION_THROUGH_THE_ACTIVATION_OF_ADENYLATE_CYCLASE		12	0.51	0.96	0.559	0.754	1	4192	tags=33%, list=17%, signal=40%
REACTOME_DEFECTIVE_GALNT3_CAUSES_FAMILIAL_HYPERPHOSPHATEMIC_TUMORAL_CALCINOSIS_HFTC	Details ...	13	0.69	1.43	0.076	0.754	1	2672	tags=38%, list=11%, signal=43%
BIOCARTA_AGPCR_PATHWAY		11	0.47	0.92	0.6	0.755	1	4192	tags=36%, list=17%, signal=44%
REACTOME_DISEASES_OF_CARBOHYDRATE_METABOLISM	Details ...	31	0.57	1.53	0.026	0.757	0.992	2618	tags=35%, list=11%, signal=40%
BIOCARTA_PAR1_PATHWAY		15	0.42	0.91	0.597	0.759	1	2999	tags=33%, list=12%, signal=38%
BIOCARTA_CXCR4_PATHWAY		19	0.39	0.9	0.622	0.76	1	2603	tags=32%, list=11%, signal=35%
REACTOME_ACYL_CHAIN_REMODELLING_OF_PI		15	0.43	0.95	0.537	0.76	1	1647	tags=20%, list=7%, signal=21%
REACTOME_HDACS_DEACETYLATE_HISTONES		30	0.35	0.95	0.511	0.761	1	2081	tags=20%, list=9%, signal=22%
REACTOME_N_GLYCAN_ANTENNAE_ELONGATION		14	0.4	0.95	0.52	0.761	1	4732	tags=57%, list=19%, signal=71%
KEGG_MTOR_SIGNALING_PATHWAY	Details ...	46	0.29	0.88	0.682	0.762	1	3219	tags=24%, list=13%, signal=28%
REACTOME_PHOSPHORYLATION_SITE_MUTANTS_OF_CTNNB1_ARE_NOT_TARGETED_TO_THE_PROTEASOME_BY_THE_DESTRUCTION_COMPLEX		14	0.4	0.95	0.492	0.762	1	5418	tags=36%, list=22%, signal=46%
REACTOME_METABOLISM_OF_ANGIOTENSINOGEN_TO_ANGIOTENSINS		17	0.48	0.95	0.551	0.762	1	1579	tags=35%, list=6%, signal=38%
REACTOME_PYRUVATE_METABOLISM_AND_CITRIC_ACID_TCA_CYCLE		50	0.32	0.95	0.558	0.762	1	2713	tags=24%, list=11%, signal=27%
REACTOME_DISASSEMBLY_OF_THE_DESTRUCTION_COMPLEX_AND_RECRUITMENT_OF_AXIN_TO_THE_MEMBRANE	Details ...	29	0.52	1.54	0.018	0.762	0.988	3152	tags=31%, list=13%, signal=36%
REACTOME_DISEASES_ASSOCIATED_WITH_GLYCOSYLATION_PRECURSOR_BIOSYNTHESIS		18	0.4	0.95	0.535	0.763	1	3451	tags=33%, list=14%, signal=39%
REACTOME_ROLE_OF_LAT2_NTAL_LAB_ON_CALCIUM_MOBILIZATION		16	0.46	0.95	0.536	0.763	1	3667	tags=44%, list=15%, signal=51%
REACTOME_SIGNALING_BY_TGF_BETA_FAMILY_MEMBERS		99	0.29	0.95	0.552	0.763	1	4592	tags=34%, list=19%, signal=42%
REACTOME_SUMOYLATION_OF_TRANSCRIPTION_FACTORS	Details ...	20	0.6	1.42	0.06	0.763	1	5664	tags=55%, list=23%, signal=72%
REACTOME_C_TYPE_LECTIN_RECEPTORS_CLRS		132	-0.31	-0.99	0.486	0.764	1	6217	tags=43%, list=26%, signal=58%
REACTOME_RUNX2_REGULATES_OSTEOBLAST_DIFFERENTIATION		23	0.42	0.94	0.531	0.764	1	3591	tags=39%, list=15%, signal=46%
REACTOME_SPHINGOLIPID_DE_NOVO_BIOSYNTHESIS		31	0.34	0.95	0.534	0.764	1	3165	tags=32%, list=13%, signal=37%
REACTOME_CELLULAR_SENESCENCE		120	-0.31	-0.99	0.473	0.765	1	3244	tags=23%, list=13%, signal=27%
REACTOME_RNA_POLYMERASE_I_TRANSCRIPTION_INITIATION		42	-0.33	-0.99	0.477	0.765	1	8365	tags=60%, list=34%, signal=90%
REACTOME_ACTIVATION_OF_RAC1		12	-0.45	-0.99	0.481	0.765	1	1081	tags=17%, list=4%, signal=17%
REACTOME_NEGATIVE_REGULATION_OF_THE_PI3K_AKT_NETWORK		102	0.29	0.94	0.575	0.765	1	3676	tags=25%, list=15%, signal=29%
REACTOME_SIGNALING_BY_FGFR2_IIIA_TM		16	-0.37	-0.99	0.48	0.766	1	4873	tags=38%, list=20%, signal=47%
REACTOME_INTERLEUKIN_2_SIGNALING	Details ...	11	0.65	1.44	0.092	0.766	1	1987	tags=36%, list=8%, signal=40%
REACTOME_G_PROTEIN_ACTIVATION	Details ...	28	0.58	1.46	0.064	0.766	1	1869	tags=29%, list=8%, signal=31%
REACTOME_PLATELET_CALCIUM_HOMEOSTASIS		28	-0.37	-0.98	0.475	0.767	1	7497	tags=57%, list=31%, signal=82%
REACTOME_RNA_POLYMERASE_III_TRANSCRIPTION_INITIATION_FROM_TYPE_1_PROMOTER		24	-0.32	-0.98	0.483	0.767	1	8224	tags=46%, list=34%, signal=69%
BIOCARTA_CFTR_PATHWAY		11	0.5	0.9	0.647	0.767	1	52	tags=9%, list=0%, signal=9%
REACTOME_ASSEMBLY_OF_ACTIVE_LPL_AND_LIPC_LIPASE_COMPLEXES	Details ...	17	0.69	1.43	0.056	0.768	1	2125	tags=29%, list=9%, signal=32%
REACTOME_NUCLEOBASE_BIOSYNTHESIS		12	-0.45	-0.98	0.485	0.769	1	4115	tags=42%, list=17%, signal=50%
REACTOME_NOD1_2_SIGNALING_PATHWAY		32	-0.36	-0.98	0.492	0.769	1	3110	tags=28%, list=13%, signal=32%
KEGG_PEROXISOME	Details ...	74	0.32	0.87	0.666	0.769	1	3679	tags=30%, list=15%, signal=35%
BIOCARTA_TOB1_PATHWAY		19	0.45	0.89	0.59	0.769	1	1163	tags=21%, list=5%, signal=22%
REACTOME_ARACHIDONIC_ACID_METABOLISM	Details ...	52	0.59	1.43	0.022	0.769	1	1618	tags=29%, list=7%, signal=31%
REACTOME_TIGHT_JUNCTION_INTERACTIONS	Details ...	24	0.64	1.48	0.016	0.769	0.999	2611	tags=38%, list=11%, signal=42%
REACTOME_UPTAKE_AND_ACTIONS_OF_BACTERIAL_TOXINS		29	-0.38	-0.98	0.479	0.77	1	3993	tags=28%, list=16%, signal=33%
KEGG_PURINE_METABOLISM	Details ...	140	0.25	0.88	0.779	0.77	1	3412	tags=19%, list=14%, signal=21%
REACTOME_SLC_MEDIATED_TRANSMEMBRANE_TRANSPORT		228	0.26	0.94	0.64	0.77	1	1909	tags=11%, list=8%, signal=12%
REACTOME_DISEASES_OF_DNA_REPAIR		10	-0.46	-0.98	0.482	0.772	1	2126	tags=30%, list=9%, signal=33%
REACTOME_FOXO_MEDIATED_TRANSCRIPTION	Details ...	62	0.53	1.63	0.004	0.773	0.882	2498	tags=29%, list=10%, signal=32%
KEGG_O_GLYCAN_BIOSYNTHESIS	Details ...	21	0.34	0.87	0.675	0.774	1	4444	tags=29%, list=18%, signal=35%
REACTOME_SIGNALING_BY_FGFR1		47	0.31	0.94	0.568	0.774	1	3602	tags=28%, list=15%, signal=32%
REACTOME_PYRUVATE_METABOLISM		28	-0.35	-0.97	0.512	0.775	1	5333	tags=43%, list=22%, signal=55%
REACTOME_NR1H3_NR1H2_REGULATE_GENE_EXPRESSION_LINKED_TO_CHOLESTEROL_TRANSPORT_AND_EFFLUX		31	0.35	0.94	0.566	0.775	1	3229	tags=29%, list=13%, signal=33%
REACTOME_GLYCOSPHINGOLIPID_METABOLISM	Details ...	41	0.5	1.45	0.036	0.775	1	2956	tags=27%, list=12%, signal=30%
REACTOME_SMOOTH_MUSCLE_CONTRACTION		32	0.45	0.93	0.561	0.776	1	3477	tags=41%, list=14%, signal=47%
REACTOME_FGFR2_MUTANT_RECEPTOR_ACTIVATION		29	-0.32	-0.97	0.507	0.777	1	7327	tags=41%, list=30%, signal=59%
REACTOME_FORMATION_OF_THE_BETA_CATENIN_TCF_TRANSACTIVATING_COMPLEX	Details ...	30	0.54	1.46	0.03	0.777	0.999	2649	tags=33%, list=11%, signal=37%
REACTOME_SIGNALING_BY_LEPTIN	Details ...	11	0.87	1.54	0.006	0.777	0.985	1987	tags=82%, list=8%, signal=89%
REACTOME_TNF_SIGNALING		36	-0.32	-0.97	0.502	0.778	1	2839	tags=19%, list=12%, signal=22%
REACTOME_CLASS_A_1_RHODOPSIN_LIKE_RECEPTORS		287	0.3	0.93	0.546	0.778	1	1489	tags=11%, list=6%, signal=12%
REACTOME_ZINC_TRANSPORTERS		17	0.43	0.93	0.557	0.778	1	1909	tags=29%, list=8%, signal=32%
REACTOME_O_GLYCOSYLATION_OF_TSR_DOMAIN_CONTAINING_PROTEINS		34	0.4	0.93	0.557	0.779	1	6095	tags=44%, list=25%, signal=59%
REACTOME_INLB_MEDIATED_ENTRY_OF_LISTERIA_MONOCYTOGENES_INTO_HOST_CELL		15	0.36	0.93	0.571	0.779	1	1487	tags=20%, list=6%, signal=21%
REACTOME_TOLL_LIKE_RECEPTOR_10_TLR10_CASCADE	Details ...	79	0.46	1.44	0.018	0.779	1	5866	tags=47%, list=24%, signal=61%
REACTOME_NEURONAL_SYSTEM		389	0.27	0.93	0.577	0.782	1	3692	tags=20%, list=15%, signal=24%
REACTOME_VASOPRESSIN_REGULATES_RENAL_WATER_HOMEOSTASIS_VIA_AQUAPORINS	Details ...	41	0.57	1.44	0.063	0.782	1	1668	tags=24%, list=7%, signal=26%
REACTOME_INTERLEUKIN_3_INTERLEUKIN_5_AND_GM_CSF_SIGNALING		46	0.34	0.93	0.53	0.783	1	1987	tags=20%, list=8%, signal=21%
REACTOME_RHO_GTPASES_ACTIVATE_IQGAPS	Details ...	28	0.66	1.46	0.017	0.783	1	1335	tags=32%, list=5%, signal=34%
REACTOME_GAP_JUNCTION_DEGRADATION	Details ...	12	0.68	1.44	0.072	0.784	1	1959	tags=33%, list=8%, signal=36%
REACTOME_HCMV_LATE_EVENTS		44	-0.35	-0.97	0.498	0.785	1	3597	tags=27%, list=15%, signal=32%
REACTOME_TRANSPORT_OF_BILE_SALTS_AND_ORGANIC_ACIDS_METAL_IONS_AND_AMINE_COMPOUNDS		77	0.28	0.92	0.607	0.785	1	2711	tags=17%, list=11%, signal=19%
REACTOME_RHO_GTPASE_EFFECTORS		239	-0.34	-0.97	0.51	0.786	1	3799	tags=27%, list=16%, signal=32%
BIOCARTA_CREB_PATHWAY		22	0.38	0.88	0.675	0.79	1	3313	tags=32%, list=14%, signal=37%
BIOCARTA_CDMAC_PATHWAY		15	0.43	0.88	0.625	0.791	1	2603	tags=33%, list=11%, signal=37%
REACTOME_SEMAPHORIN_INTERACTIONS		61	0.34	0.92	0.571	0.791	1	2552	tags=23%, list=10%, signal=26%
REACTOME_CA2_PATHWAY	Details ...	57	0.52	1.46	0.028	0.791	0.999	2745	tags=33%, list=11%, signal=37%
REACTOME_METABOLISM_OF_NITRIC_OXIDE_ENOS_ACTIVATION_AND_REGULATION	Details ...	15	0.67	1.52	0.012	0.791	0.994	1792	tags=47%, list=7%, signal=50%
KEGG_GLYCOSYLPHOSPHATIDYLINOSITOL_GPI_ANCHOR_BIOSYNTHESIS		23	0.36	0.86	0.637	0.793	1	5182	tags=43%, list=21%, signal=55%
REACTOME_O_LINKED_GLYCOSYLATION_OF_MUCINS	Details ...	50	0.5	1.47	0.027	0.793	0.999	4525	tags=36%, list=19%, signal=44%
REACTOME_FRS_MEDIATED_FGFR1_SIGNALING		22	-0.35	-0.96	0.526	0.795	1	7327	tags=50%, list=30%, signal=71%
KEGG_LYSOSOME		107	0.3	0.85	0.698	0.795	1	2918	tags=20%, list=12%, signal=22%
REACTOME_GROWTH_HORMONE_RECEPTOR_SIGNALING	Details ...	24	0.63	1.48	0.012	0.795	0.999	2151	tags=50%, list=9%, signal=55%
KEGG_FC_EPSILON_RI_SIGNALING_PATHWAY		75	0.29	0.85	0.73	0.799	1	3667	tags=24%, list=15%, signal=28%
REACTOME_CELL_JUNCTION_ORGANIZATION	Details ...	79	0.62	1.51	0.016	0.799	0.996	3231	tags=44%, list=13%, signal=51%
REACTOME_REGULATION_OF_COMMISSURAL_AXON_PATHFINDING_BY_SLIT_AND_ROBO		10	-0.51	-0.96	0.519	0.8	1	1605	tags=30%, list=7%, signal=32%
REACTOME_CHAPERONE_MEDIATED_AUTOPHAGY		22	0.36	0.92	0.572	0.8	1	2929	tags=23%, list=12%, signal=26%
REACTOME_SUMOYLATION_OF_TRANSCRIPTION_COFACTORS	Details ...	39	0.52	1.49	0.043	0.8	0.998	2041	tags=28%, list=8%, signal=31%
REACTOME_FACTORS_INVOLVED_IN_MEGAKARYOCYTE_DEVELOPMENT_AND_PLATELET_PRODUCTION		141	-0.32	-0.95	0.541	0.801	1	3480	tags=31%, list=14%, signal=36%
REACTOME_FCGR_ACTIVATION		11	-0.55	-0.96	0.534	0.802	1	2236	tags=55%, list=9%, signal=60%
REACTOME_SIGNAL_TRANSDUCTION_BY_L1		21	0.38	0.91	0.586	0.802	1	3510	tags=29%, list=14%, signal=33%
REACTOME_CELL_CELL_COMMUNICATION	Details ...	114	0.55	1.46	0.018	0.802	0.999	3667	tags=40%, list=15%, signal=47%
REACTOME_CELLULAR_RESPONSES_TO_EXTERNAL_STIMULI		493	-0.29	-0.96	0.503	0.803	1	3353	tags=23%, list=14%, signal=26%
REACTOME_SUMOYLATION_OF_CHROMATIN_ORGANIZATION_PROTEINS		50	-0.35	-0.95	0.516	0.803	1	6419	tags=38%, list=26%, signal=51%
REACTOME_ROLE_OF_SECOND_MESSENGERS_IN_NETRIN_1_SIGNALING		10	-0.4	-0.95	0.537	0.803	1	8873	tags=60%, list=36%, signal=94%
REACTOME_PHOSPHOLIPID_METABOLISM		181	0.26	0.91	0.695	0.803	1	4872	tags=28%, list=20%, signal=34%
KEGG_RIBOFLAVIN_METABOLISM		15	0.37	0.84	0.73	0.804	1	3320	tags=27%, list=14%, signal=31%
REACTOME_IRE1ALPHA_ACTIVATES_CHAPERONES		45	0.33	0.91	0.56	0.804	1	4101	tags=31%, list=17%, signal=37%
REACTOME_SIGNALING_BY_INTERLEUKINS		412	0.3	0.91	0.595	0.804	1	2355	tags=17%, list=10%, signal=19%
REACTOME_SIGNALLING_TO_ERKS		33	0.31	0.91	0.599	0.805	1	3591	tags=30%, list=15%, signal=35%
BIOCARTA_PYK2_PATHWAY		27	0.31	0.86	0.704	0.806	1	3332	tags=26%, list=14%, signal=30%
REACTOME_METABOLIC_DISORDERS_OF_BIOLOGICAL_OXIDATION_ENZYMES	Details ...	31	0.6	1.5	0.012	0.806	0.998	1869	tags=23%, list=8%, signal=24%
REACTOME_GLYCOLYSIS		66	-0.34	-0.95	0.517	0.807	1	1951	tags=23%, list=8%, signal=25%
REACTOME_SHC1_EVENTS_IN_EGFR_SIGNALING		11	0.42	0.9	0.6	0.808	1	3465	tags=36%, list=14%, signal=42%
REACTOME_TRAF6_MEDIATED_NF_KB_ACTIVATION	Details ...	21	0.62	1.49	0.032	0.808	0.999	2603	tags=33%, list=11%, signal=37%
REACTOME_INTERLEUKIN_1_FAMILY_SIGNALING		125	-0.3	-0.95	0.535	0.809	1	5305	tags=38%, list=22%, signal=48%
REACTOME_GAMMA_CARBOXYLATION_HYPUSINE_FORMATION_AND_ARYLSULFATASE_ACTIVATION		32	0.32	0.9	0.619	0.809	1	4700	tags=31%, list=19%, signal=39%
REACTOME_OXIDATIVE_STRESS_INDUCED_SENESCENCE		59	0.31	0.9	0.676	0.81	1	3483	tags=27%, list=14%, signal=32%
REACTOME_METABOLISM_OF_AMINE_DERIVED_HORMONES		15	0.44	0.9	0.611	0.811	1	3638	tags=40%, list=15%, signal=47%
REACTOME_BUTYRATE_RESPONSE_FACTOR_1_BRF1_BINDS_AND_DESTABILIZES_MRNA		16	0.36	0.91	0.571	0.811	1	3453	tags=31%, list=14%, signal=36%
BIOCARTA_P27_PATHWAY	Details ...	13	-0.72	-1.5	0.036	0.812	0.79	3166	tags=69%, list=13%, signal=80%
BIOCARTA_TNFR1_PATHWAY		27	0.31	0.86	0.697	0.812	1	3331	tags=26%, list=14%, signal=30%
REACTOME_COLLAGEN_CHAIN_TRIMERIZATION		42	0.48	0.9	0.608	0.812	1	2495	tags=38%, list=10%, signal=42%
REACTOME_SUMOYLATION_OF_IMMUNE_RESPONSE_PROTEINS		10	0.39	0.91	0.595	0.812	1	5664	tags=40%, list=23%, signal=52%
REACTOME_GLUTATHIONE_SYNTHESIS_AND_RECYCLING		12	0.45	0.9	0.586	0.813	1	1357	tags=25%, list=6%, signal=26%
REACTOME_DOWNSTREAM_SIGNALING_OF_ACTIVATED_FGFR4		27	0.31	0.9	0.633	0.813	1	4517	tags=37%, list=19%, signal=45%
REACTOME_THE_ACTIVATION_OF_ARYLSULFATASES		11	0.43	0.9	0.581	0.814	1	2956	tags=36%, list=12%, signal=41%
REACTOME_REGULATION_OF_GENE_EXPRESSION_BY_HYPOXIA_INDUCIBLE_FACTOR		11	0.44	0.9	0.582	0.814	1	3219	tags=36%, list=13%, signal=42%
REACTOME_TRIGLYCERIDE_BIOSYNTHESIS		12	0.37	0.9	0.598	0.814	1	4422	tags=33%, list=18%, signal=41%
REACTOME_ZBP1_DAI_MEDIATED_INDUCTION_OF_TYPE_I_IFNS		18	0.35	0.9	0.599	0.814	1	7769	tags=56%, list=32%, signal=81%
BIOCARTA_RELA_PATHWAY		12	0.36	0.84	0.689	0.815	1	3296	tags=33%, list=14%, signal=39%
BIOCARTA_CK1_PATHWAY		16	0.37	0.84	0.718	0.815	1	786	tags=13%, list=3%, signal=13%
REACTOME_DEFECTIVE_C1GALT1C1_CAUSES_TN_POLYAGGLUTINATION_SYNDROME_TNPS	Details ...	15	0.68	1.47	0.063	0.815	0.999	2672	tags=33%, list=11%, signal=37%
REACTOME_CYTOCHROME_C_MEDIATED_APOPTOTIC_RESPONSE		11	-0.39	-0.94	0.541	0.816	1	3588	tags=36%, list=15%, signal=43%
REACTOME_CONSTITUTIVE_SIGNALING_BY_OVEREXPRESSED_ERBB2		10	0.43	0.89	0.598	0.816	1	3465	tags=50%, list=14%, signal=58%
REACTOME_SUMOYLATION_OF_INTRACELLULAR_RECEPTORS	Details ...	30	0.6	1.49	0.031	0.816	0.998	1078	tags=20%, list=4%, signal=21%
BIOCARTA_MYOSIN_PATHWAY		11	0.4	0.86	0.683	0.817	1	2231	tags=27%, list=9%, signal=30%
REACTOME_SYNTHESIS_OF_SUBSTRATES_IN_N_GLYCAN_BIOSYTHESIS		58	0.31	0.89	0.632	0.817	1	4444	tags=38%, list=18%, signal=46%
REACTOME_TRAF6_MEDIATED_IRF7_ACTIVATION		26	-0.32	-0.94	0.519	0.818	1	4068	tags=27%, list=17%, signal=32%
REACTOME_COMPLEMENT_CASCADE		49	0.39	0.89	0.617	0.818	1	2254	tags=29%, list=9%, signal=31%
REACTOME_VEGFR2_MEDIATED_VASCULAR_PERMEABILITY		26	0.35	0.89	0.635	0.818	1	1792	tags=19%, list=7%, signal=21%
REACTOME_DOWNSTREAM_SIGNALING_OF_ACTIVATED_FGFR2		29	0.29	0.89	0.686	0.818	1	4517	tags=31%, list=19%, signal=38%
KEGG_LYSINE_DEGRADATION		35	0.27	0.83	0.775	0.819	1	6573	tags=49%, list=27%, signal=66%
REACTOME_RESPONSE_TO_ELEVATED_PLATELET_CYTOSOLIC_CA2	Details ...	124	0.56	1.54	0.004	0.819	0.985	3164	tags=31%, list=13%, signal=36%
BIOCARTA_AMAN_PATHWAY		14	0.33	0.84	0.68	0.82	1	3897	tags=29%, list=16%, signal=34%
REACTOME_MET_ACTIVATES_RAS_SIGNALING		11	0.4	0.89	0.608	0.824	1	3465	tags=36%, list=14%, signal=42%
REACTOME_NITRIC_OXIDE_STIMULATES_GUANYLATE_CYCLASE		20	0.4	0.89	0.631	0.824	1	1838	tags=20%, list=8%, signal=22%
BIOCARTA_TRKA_PATHWAY		13	0.36	0.84	0.696	0.826	1	3313	tags=38%, list=14%, signal=44%
REACTOME_DETOXIFICATION_OF_REACTIVE_OXYGEN_SPECIES		35	0.36	0.88	0.649	0.826	1	3879	tags=29%, list=16%, signal=34%
REACTOME_ERYTHROCYTES_TAKE_UP_CARBON_DIOXIDE_AND_RELEASE_OXYGEN	Details ...	11	0.86	1.51	0.002	0.826	0.996	439	tags=45%, list=2%, signal=46%
BIOCARTA_COMP_PATHWAY		18	0.45	0.84	0.679	0.83	1	2254	tags=44%, list=9%, signal=49%
REACTOME_REACTIONS_SPECIFIC_TO_THE_COMPLEX_N_GLYCAN_SYNTHESIS_PATHWAY		10	0.45	0.88	0.656	0.83	1	2475	tags=40%, list=10%, signal=45%
REACTOME_PLATELET_SENSITIZATION_BY_LDL		17	-0.36	-0.94	0.524	0.831	1	3658	tags=35%, list=15%, signal=41%
REACTOME_REGULATION_OF_CHOLESTEROL_BIOSYNTHESIS_BY_SREBP_SREBF		48	-0.36	-0.93	0.584	0.832	1	3029	tags=25%, list=12%, signal=28%
REACTOME_NEGATIVE_REGULATION_OF_FGFR3_SIGNALING		28	-0.34	-0.94	0.579	0.833	1	3245	tags=25%, list=13%, signal=29%
REACTOME_MUCOPOLYSACCHARIDOSES	Details ...	10	0.75	1.57	0.029	0.833	0.961	3416	tags=60%, list=14%, signal=70%
REACTOME_TRAF3_DEPENDENT_IRF_ACTIVATION_PATHWAY		13	-0.44	-0.93	0.558	0.834	1	3883	tags=38%, list=16%, signal=46%
BIOCARTA_ARENRF2_PATHWAY		20	0.36	0.82	0.708	0.834	1	3449	tags=30%, list=14%, signal=35%
REACTOME_PLATELET_ADHESION_TO_EXPOSED_COLLAGEN		12	0.47	0.88	0.628	0.834	1	3882	tags=50%, list=16%, signal=59%
REACTOME_ATTENUATION_PHASE		26	-0.38	-0.93	0.567	0.835	1	4935	tags=46%, list=20%, signal=58%
REACTOME_RHO_GTPASES_ACTIVATE_ROCKS		18	0.37	0.88	0.637	0.835	1	6666	tags=56%, list=27%, signal=76%
REACTOME_MECP2_REGULATES_NEURONAL_RECEPTORS_AND_CHANNELS		16	-0.4	-0.93	0.583	0.839	1	4841	tags=44%, list=20%, signal=55%
REACTOME_SODIUM_CALCIUM_EXCHANGERS		10	-0.41	-0.93	0.558	0.84	1	6831	tags=40%, list=28%, signal=56%
REACTOME_SIGNALING_BY_HEDGEHOG		141	-0.28	-0.93	0.602	0.84	1	6208	tags=45%, list=25%, signal=60%
REACTOME_FRS_MEDIATED_FGFR4_SIGNALING		22	-0.34	-0.92	0.574	0.84	1	3245	tags=23%, list=13%, signal=26%
REACTOME_DOWNREGULATION_OF_SMAD2_3_SMAD4_TRANSCRIPTIONAL_ACTIVITY		22	-0.36	-0.92	0.579	0.84	1	1152	tags=18%, list=5%, signal=19%
REACTOME_TGF_BETA_RECEPTOR_SIGNALING_IN_EMT_EPITHELIAL_TO_MESENCHYMAL_TRANSITION		16	-0.35	-0.92	0.6	0.841	1	1152	tags=19%, list=5%, signal=20%
REACTOME_AMINE_LIGAND_BINDING_RECEPTORS		40	-0.25	-0.92	0.556	0.842	1	4063	tags=25%, list=17%, signal=30%
BIOCARTA_TCR_PATHWAY		42	0.34	0.82	0.684	0.843	1	3667	tags=29%, list=15%, signal=34%
REACTOME_INTRINSIC_PATHWAY_FOR_APOPTOSIS		50	-0.3	-0.92	0.631	0.844	1	3799	tags=26%, list=16%, signal=31%
REACTOME_ASSEMBLY_OF_THE_HIV_VIRION		13	0.36	0.87	0.635	0.844	1	3196	tags=23%, list=13%, signal=27%
REACTOME_BUDDING_AND_MATURATION_OF_HIV_VIRION		23	0.35	0.87	0.638	0.845	1	5542	tags=43%, list=23%, signal=56%
REACTOME_COBALAMIN_CBL_VITAMIN_B12_TRANSPORT_AND_METABOLISM		18	0.37	0.87	0.651	0.845	1	2252	tags=17%, list=9%, signal=18%
BIOCARTA_CLASSIC_PATHWAY		14	0.46	0.81	0.717	0.846	1	2254	tags=50%, list=9%, signal=55%
REACTOME_WNT_LIGAND_BIOGENESIS_AND_TRAFFICKING		26	0.33	0.87	0.663	0.846	1	378	tags=8%, list=2%, signal=8%
REACTOME_MAPK3_ERK1_ACTIVATION		10	0.4	0.87	0.663	0.846	1	3463	tags=50%, list=14%, signal=58%
REACTOME_ION_CHANNEL_TRANSPORT		163	-0.27	-0.91	0.649	0.847	1	3915	tags=20%, list=16%, signal=23%
REACTOME_CYP2E1_REACTIONS		10	-0.53	-0.91	0.661	0.847	1	2415	tags=40%, list=10%, signal=44%
HALLMARK_OXIDATIVE_PHOSPHORYLATION	Details ...	170	-0.25	-0.77	0.788	0.847	1	5244	tags=34%, list=22%, signal=42%
REACTOME_SIGNALING_BY_PDGFRA_TRANSMEMBRANE_JUXTAMEMBRANE_AND_KINASE_DOMAIN_MUTANTS		12	0.38	0.86	0.711	0.847	1	3465	tags=50%, list=14%, signal=58%
REACTOME_CYTOSOLIC_SULFONATION_OF_SMALL_MOLECULES		22	0.31	0.87	0.705	0.847	1	3359	tags=23%, list=14%, signal=26%
REACTOME_FATTY_ACYL_COA_BIOSYNTHESIS		31	0.33	0.86	0.722	0.848	1	501	tags=10%, list=2%, signal=10%
REACTOME_HSF1_DEPENDENT_TRANSACTIVATION		36	-0.36	-0.92	0.591	0.849	1	3565	tags=31%, list=15%, signal=36%
REACTOME_TRANSPORT_OF_INORGANIC_CATIONS_ANIONS_AND_AMINO_ACIDS_OLIGOPEPTIDES		96	-0.28	-0.91	0.677	0.849	1	4054	tags=25%, list=17%, signal=30%
HALLMARK_IL6_JAK_STAT3_SIGNALING	Details ...	82	0.33	0.78	0.756	0.849	1	2353	tags=26%, list=10%, signal=28%
REACTOME_REGULATION_OF_IFNG_SIGNALING		12	0.42	0.86	0.616	0.849	1	2151	tags=33%, list=9%, signal=37%
REACTOME_INFLAMMASOMES		20	0.35	0.86	0.621	0.849	1	1121	tags=15%, list=5%, signal=16%
REACTOME_ER_QUALITY_CONTROL_COMPARTMENT_ERQC		19	0.32	0.86	0.644	0.85	1	2630	tags=21%, list=11%, signal=24%
REACTOME_NEGATIVE_REGULATION_OF_ACTIVITY_OF_TFAP2_AP_2_FAMILY_TRANSCRIPTION_FACTORS		10	0.44	0.86	0.669	0.85	1	129	tags=10%, list=1%, signal=10%
REACTOME_SEMA3A_PAK_DEPENDENT_AXON_REPULSION		15	0.37	0.86	0.685	0.85	1	5966	tags=60%, list=24%, signal=79%
REACTOME_IMMUNOREGULATORY_INTERACTIONS_BETWEEN_A_LYMPHOID_AND_A_NON_LYMPHOID_CELL		107	-0.38	-0.91	0.577	0.851	1	5347	tags=36%, list=22%, signal=46%
REACTOME_IKK_COMPLEX_RECRUITMENT_MEDIATED_BY_RIP1		19	-0.34	-0.91	0.59	0.851	1	3603	tags=26%, list=15%, signal=31%
REACTOME_HEDGEHOG_OFF_STATE		107	-0.3	-0.91	0.614	0.851	1	6208	tags=50%, list=25%, signal=66%
REACTOME_DEADENYLATION_OF_MRNA		21	0.33	0.86	0.656	0.851	1	1774	tags=19%, list=7%, signal=21%
REACTOME_DCC_MEDIATED_ATTRACTIVE_SIGNALING		14	0.37	0.86	0.682	0.851	1	3836	tags=43%, list=16%, signal=51%
REACTOME_INSERTION_OF_TAIL_ANCHORED_PROTEINS_INTO_THE_ENDOPLASMIC_RETICULUM_MEMBRANE		20	-0.37	-0.91	0.597	0.852	1	2420	tags=25%, list=10%, signal=28%
REACTOME_MYOGENESIS		27	0.33	0.86	0.667	0.852	1	4956	tags=30%, list=20%, signal=37%
REACTOME_PASSIVE_TRANSPORT_BY_AQUAPORINS		11	0.4	0.86	0.676	0.852	1	2267	tags=36%, list=9%, signal=40%
REACTOME_ACTIVATION_OF_GENE_EXPRESSION_BY_SREBF_SREBP		35	-0.37	-0.91	0.625	0.853	1	2237	tags=23%, list=9%, signal=25%
REACTOME_PEPTIDE_HORMONE_BIOSYNTHESIS		10	-0.52	-0.91	0.635	0.853	1	2907	tags=30%, list=12%, signal=34%
REACTOME_SHC_MEDIATED_CASCADE_FGFR4		20	-0.33	-0.9	0.616	0.853	1	2466	tags=20%, list=10%, signal=22%
REACTOME_MASTL_FACILITATES_MITOTIC_PROGRESSION		10	-0.5	-0.9	0.597	0.854	1	1612	tags=30%, list=7%, signal=32%
REACTOME_RNA_POLYMERASE_III_TRANSCRIPTION		36	0.28	0.85	0.698	0.854	1	676	tags=8%, list=3%, signal=9%
REACTOME_REGULATION_OF_GENE_EXPRESSION_IN_LATE_STAGE_BRANCHING_MORPHOGENESIS_PANCREATIC_BUD_PRECURSOR_CELLS	Details ...	16	0.56	1.51	0.052	0.854	0.996	5266	tags=44%, list=22%, signal=56%
REACTOME_ANTIGEN_ACTIVATES_B_CELL_RECEPTOR_BCR_LEADING_TO_GENERATION_OF_SECOND_MESSENGERS		30	-0.42	-0.9	0.626	0.855	1	7471	tags=57%, list=31%, signal=82%
REACTOME_SIGNALING_BY_NOTCH3		46	0.31	0.85	0.698	0.855	1	2823	tags=24%, list=12%, signal=27%
REACTOME_HS_GAG_BIOSYNTHESIS		31	0.35	0.85	0.705	0.855	1	4117	tags=23%, list=17%, signal=27%
REACTOME_PHASE_2_PLATEAU_PHASE		24	-0.32	-0.9	0.587	0.856	1	5263	tags=29%, list=22%, signal=37%
REACTOME_SYNTHESIS_OF_VERY_LONG_CHAIN_FATTY_ACYL_COAS		19	0.34	0.85	0.706	0.856	1	103	tags=11%, list=0%, signal=11%
REACTOME_CONSTITUTIVE_SIGNALING_BY_ABERRANT_PI3K_IN_CANCER		70	0.29	0.85	0.805	0.856	1	3667	tags=24%, list=15%, signal=29%
REACTOME_RHO_GTPASES_ACTIVATE_NADPH_OXIDASES		23	-0.44	-0.9	0.605	0.857	1	2056	tags=22%, list=8%, signal=24%
REACTOME_CASPASE_ACTIVATION_VIA_EXTRINSIC_APOPTOTIC_SIGNALLING_PATHWAY		22	0.34	0.85	0.734	0.857	1	1171	tags=14%, list=5%, signal=14%
REACTOME_RAB_GEFS_EXCHANGE_GTP_FOR_GDP_ON_RABS		73	0.25	0.85	0.827	0.857	1	3872	tags=22%, list=16%, signal=26%
HALLMARK_APICAL_SURFACE	Details ...	40	0.31	0.79	0.854	0.859	1	2513	tags=25%, list=10%, signal=28%
REACTOME_SIGNAL_AMPLIFICATION	Details ...	33	0.61	1.57	0.021	0.859	0.959	1668	tags=27%, list=7%, signal=29%
REACTOME_ATF4_ACTIVATES_GENES_IN_RESPONSE_TO_ENDOPLASMIC_RETICULUM_STRESS		24	-0.37	-0.89	0.614	0.86	1	4642	tags=38%, list=19%, signal=46%
REACTOME_STIMULI_SENSING_CHANNELS		90	-0.27	-0.9	0.664	0.861	1	4493	tags=22%, list=18%, signal=27%
REACTOME_SLC_TRANSPORTER_DISORDERS		84	-0.27	-0.9	0.665	0.861	1	4476	tags=30%, list=18%, signal=36%
REACTOME_REGULATION_OF_IFNA_SIGNALING		23	-0.32	-0.89	0.6	0.861	1	5033	tags=39%, list=21%, signal=49%
REACTOME_TFAP2_AP_2_FAMILY_REGULATES_TRANSCRIPTION_OF_GROWTH_FACTORS_AND_THEIR_RECEPTORS		13	0.43	0.84	0.749	0.861	1	1278	tags=31%, list=5%, signal=32%
BIOCARTA_RAS_PATHWAY		19	0.3	0.79	0.752	0.864	1	6666	tags=47%, list=27%, signal=65%
BIOCARTA_VEGF_PATHWAY		24	0.28	0.79	0.832	0.864	1	2231	tags=25%, list=9%, signal=27%
BIOCARTA_ACE2_PATHWAY		13	0.43	0.8	0.72	0.864	1	1377	tags=23%, list=6%, signal=24%
REACTOME_ESTROGEN_DEPENDENT_NUCLEAR_EVENTS_DOWNSTREAM_OF_ESR_MEMBRANE_SIGNALING		20	0.35	0.84	0.746	0.864	1	1792	tags=15%, list=7%, signal=16%
REACTOME_NONHOMOLOGOUS_END_JOINING_NHEJ		28	-0.33	-0.89	0.606	0.865	1	6527	tags=39%, list=27%, signal=54%
REACTOME_RNA_POLYMERASE_I_TRANSCRIPTION		45	-0.29	-0.89	0.629	0.865	1	8674	tags=60%, list=36%, signal=93%
REACTOME_PI_3K_CASCADE_FGFR3		18	-0.36	-0.89	0.625	0.866	1	3245	tags=22%, list=13%, signal=26%
BIOCARTA_BIOPEPTIDES_PATHWAY		28	0.3	0.78	0.823	0.866	1	3667	tags=32%, list=15%, signal=38%
REACTOME_SIGNALLING_TO_RAS		19	0.32	0.84	0.681	0.866	1	3591	tags=32%, list=15%, signal=37%
REACTOME_GASTRIN_CREB_SIGNALLING_PATHWAY_VIA_PKC_AND_MAPK		18	0.36	0.84	0.705	0.867	1	5247	tags=44%, list=22%, signal=57%
REACTOME_ACYL_CHAIN_REMODELLING_OF_PE		21	0.34	0.84	0.717	0.867	1	1647	tags=14%, list=7%, signal=15%
REACTOME_ERCC6_CSB_AND_EHMT2_G9A_POSITIVELY_REGULATE_RRNA_EXPRESSION		16	0.35	0.83	0.662	0.868	1	1051	tags=13%, list=4%, signal=13%
REACTOME_ACTIVATION_OF_ANTERIOR_HOX_GENES_IN_HINDBRAIN_DEVELOPMENT_DURING_EARLY_EMBRYOGENESIS		55	0.29	0.83	0.814	0.868	1	2686	tags=18%, list=11%, signal=20%
REACTOME_FGFR1_MUTANT_RECEPTOR_ACTIVATION		29	0.33	0.84	0.723	0.868	1	3602	tags=28%, list=15%, signal=32%
REACTOME_ORGANIC_CATION_ANION_ZWITTERION_TRANSPORT		13	0.35	0.84	0.683	0.869	1	223	tags=8%, list=1%, signal=8%
BIOCARTA_CCR3_PATHWAY		19	0.29	0.77	0.819	0.87	1	2552	tags=21%, list=10%, signal=23%
REACTOME_DISEASES_OF_IMMUNE_SYSTEM		19	0.37	0.83	0.684	0.87	1	6751	tags=47%, list=28%, signal=65%
REACTOME_SIGNALING_BY_FGFR3		38	0.28	0.83	0.769	0.87	1	3602	tags=29%, list=15%, signal=34%
REACTOME_BIOTIN_TRANSPORT_AND_METABOLISM	Details ...	10	0.77	1.54	0.016	0.871	0.985	4391	tags=60%, list=18%, signal=73%
REACTOME_SYNTHESIS_OF_PA	Details ...	32	0.59	1.58	0.008	0.871	0.952	3263	tags=34%, list=13%, signal=40%
BIOCARTA_ARAP_PATHWAY		16	0.3	0.78	0.764	0.872	1	2455	tags=25%, list=10%, signal=28%
REACTOME_COLLAGEN_DEGRADATION		58	0.43	0.83	0.705	0.872	1	2495	tags=34%, list=10%, signal=38%
BIOCARTA_IGF1MTOR_PATHWAY		18	0.3	0.77	0.887	0.874	1	2724	tags=22%, list=11%, signal=25%
REACTOME_INFECTIOUS_DISEASE		636	0.23	0.82	0.895	0.875	1	2307	tags=13%, list=9%, signal=14%
REACTOME_SMAD2_SMAD3_SMAD4_HETEROTRIMER_REGULATES_TRANSCRIPTION		32	0.29	0.83	0.734	0.875	1	4588	tags=34%, list=19%, signal=42%
BIOCARTA_NTHI_PATHWAY		21	0.3	0.75	0.8	0.876	1	4947	tags=43%, list=20%, signal=54%
REACTOME_INTERLEUKIN_RECEPTOR_SHC_SIGNALING		26	0.31	0.82	0.696	0.876	1	3313	tags=23%, list=14%, signal=27%
REACTOME_REGULATION_OF_RUNX1_EXPRESSION_AND_ACTIVITY		13	0.38	0.82	0.72	0.876	1	4240	tags=31%, list=17%, signal=37%
REACTOME_CASPASE_MEDIATED_CLEAVAGE_OF_CYTOSKELETAL_PROTEINS	Details ...	12	0.81	1.69	0.002	0.876	0.709	1719	tags=50%, list=7%, signal=54%
BIOCARTA_LYM_PATHWAY		12	0.4	0.75	0.767	0.877	1	3184	tags=33%, list=13%, signal=38%
REACTOME_DDX58_IFIH1_MEDIATED_INDUCTION_OF_INTERFERON_ALPHA_BETA		68	0.26	0.81	0.746	0.877	1	2603	tags=16%, list=11%, signal=18%
REACTOME_REGULATION_OF_TP53_ACTIVITY_THROUGH_ACETYLATION		28	0.29	0.82	0.721	0.877	1	1792	tags=14%, list=7%, signal=15%
REACTOME_PURINE_CATABOLISM		15	0.34	0.83	0.699	0.877	1	1728	tags=13%, list=7%, signal=14%
REACTOME_PROGRAMMED_CELL_DEATH		164	0.26	0.81	0.794	0.878	1	1824	tags=13%, list=7%, signal=14%
REACTOME_CGMP_EFFECTS		16	0.4	0.82	0.721	0.878	1	1838	tags=19%, list=8%, signal=20%
REACTOME_INTRACELLULAR_SIGNALING_BY_SECOND_MESSENGERS		283	0.23	0.82	0.941	0.878	1	3780	tags=20%, list=16%, signal=24%
REACTOME_RETROGRADE_NEUROTROPHIN_SIGNALLING		14	0.34	0.81	0.753	0.879	1	2076	tags=21%, list=9%, signal=23%
REACTOME_PEROXISOMAL_PROTEIN_IMPORT		60	0.32	0.82	0.682	0.879	1	3494	tags=30%, list=14%, signal=35%
REACTOME_SYNTHESIS_SECRETION_AND_INACTIVATION_OF_GLUCOSE_DEPENDENT_INSULINOTROPIC_POLYPEPTIDE_GIP		13	0.37	0.82	0.684	0.879	1	349	tags=8%, list=1%, signal=8%
BIOCARTA_BARRESTIN_PATHWAY		11	0.38	0.75	0.801	0.88	1	3496	tags=27%, list=14%, signal=32%
BIOCARTA_PDZS_PATHWAY		16	0.34	0.76	0.84	0.88	1	3349	tags=38%, list=14%, signal=43%
BIOCARTA_FMLP_PATHWAY		32	0.28	0.76	0.869	0.88	1	3483	tags=25%, list=14%, signal=29%
REACTOME_PROLONGED_ERK_ACTIVATION_EVENTS		14	0.31	0.82	0.717	0.88	1	3332	tags=29%, list=14%, signal=33%
REACTOME_SUMOYLATION_OF_RNA_BINDING_PROTEINS		40	-0.34	-0.88	0.629	0.881	1	6419	tags=43%, list=26%, signal=58%
REACTOME_TRAFFICKING_AND_PROCESSING_OF_ENDOSOMAL_TLR		10	-0.47	-0.87	0.637	0.881	1	2546	tags=30%, list=10%, signal=33%
REACTOME_MUSCLE_CONTRACTION		192	0.25	0.82	0.823	0.881	1	3200	tags=19%, list=13%, signal=21%
REACTOME_NEUROTRANSMITTER_RELEASE_CYCLE		49	-0.35	-0.88	0.666	0.882	1	3314	tags=29%, list=14%, signal=33%
REACTOME_ACTIVATION_OF_THE_PHOTOTRANSDUCTION_CASCADE		10	0.36	0.82	0.694	0.882	1	767	tags=10%, list=3%, signal=10%
REACTOME_TRANSCRIPTIONAL_REGULATION_BY_VENTX		34	0.28	0.82	0.803	0.882	1	3183	tags=29%, list=13%, signal=34%
REACTOME_GLUCOSE_METABOLISM		85	-0.31	-0.88	0.636	0.883	1	5368	tags=36%, list=22%, signal=47%
REACTOME_MITOCHONDRIAL_IRON_SULFUR_CLUSTER_BIOGENESIS		10	-0.38	-0.87	0.646	0.883	1	1878	tags=30%, list=8%, signal=32%
REACTOME_ENERGY_DEPENDENT_REGULATION_OF_MTOR_BY_LKB1_AMPK		27	-0.29	-0.87	0.716	0.883	1	3526	tags=26%, list=14%, signal=30%
REACTOME_STRIATED_MUSCLE_CONTRACTION		34	-0.32	-0.86	0.669	0.883	1	2647	tags=18%, list=11%, signal=20%
REACTOME_FORMATION_OF_SENESCENCE_ASSOCIATED_HETEROCHROMATIN_FOCI_SAHF		11	0.35	0.79	0.735	0.883	1	1882	tags=27%, list=8%, signal=30%
REACTOME_NUCLEAR_ENVELOPE_NE_REASSEMBLY		66	-0.34	-0.88	0.627	0.884	1	3262	tags=33%, list=13%, signal=38%
REACTOME_TBC_RABGAPS		39	-0.28	-0.88	0.662	0.884	1	6407	tags=38%, list=26%, signal=52%
REACTOME_KINESINS		52	-0.38	-0.87	0.636	0.884	1	1695	tags=31%, list=7%, signal=33%
REACTOME_RHO_GTPASES_ACTIVATE_CIT		19	-0.38	-0.87	0.647	0.884	1	5876	tags=37%, list=24%, signal=49%
REACTOME_METABOLISM_OF_AMINO_ACIDS_AND_DERIVATIVES		329	-0.28	-0.86	0.708	0.884	1	4151	tags=25%, list=17%, signal=30%
REACTOME_FGFRL1_MODULATION_OF_FGFR1_SIGNALING		13	0.35	0.79	0.713	0.884	1	553	tags=8%, list=2%, signal=8%
REACTOME_BASIGIN_INTERACTIONS		25	0.32	0.8	0.818	0.884	1	1154	tags=20%, list=5%, signal=21%
REACTOME_NOTCH4_INTRACELLULAR_DOMAIN_REGULATES_TRANSCRIPTION		19	0.33	0.81	0.711	0.884	1	4334	tags=37%, list=18%, signal=45%
REACTOME_PI3K_AKT_SIGNALING_IN_CANCER		95	0.25	0.81	0.929	0.884	1	3776	tags=21%, list=15%, signal=25%
REACTOME_APOPTOTIC_CLEAVAGE_OF_CELLULAR_PROTEINS	Details ...	37	0.65	1.63	0.004	0.884	0.876	3405	tags=43%, list=14%, signal=50%
REACTOME_RRNA_MODIFICATION_IN_THE_NUCLEUS_AND_CYTOSOL		47	-0.31	-0.87	0.64	0.885	1	5438	tags=34%, list=22%, signal=44%
REACTOME_GOLGI_TO_ER_RETROGRADE_TRANSPORT		120	-0.3	-0.87	0.652	0.885	1	4123	tags=33%, list=17%, signal=39%
REACTOME_RESPONSE_OF_MTB_TO_PHAGOCYTOSIS		23	-0.31	-0.86	0.72	0.885	1	3469	tags=22%, list=14%, signal=25%
REACTOME_CYTOKINE_SIGNALING_IN_IMMUNE_SYSTEM		769	-0.27	-0.86	0.763	0.885	1	3290	tags=22%, list=14%, signal=25%
REACTOME_INTERLEUKIN_2_FAMILY_SIGNALING		41	0.31	0.79	0.699	0.885	1	1987	tags=17%, list=8%, signal=19%
REACTOME_NOTCH_HLH_TRANSCRIPTION_PATHWAY		26	0.3	0.81	0.724	0.885	1	5266	tags=35%, list=22%, signal=44%
REACTOME_MITOCHONDRIAL_BIOGENESIS		66	-0.26	-0.87	0.693	0.886	1	3449	tags=23%, list=14%, signal=26%
REACTOME_SYNTHESIS_OF_GLYCOSYLPHOSPHATIDYLINOSITOL_GPI		16	0.36	0.8	0.712	0.886	1	5182	tags=44%, list=21%, signal=56%
REACTOME_HYALURONAN_METABOLISM		14	0.37	0.8	0.779	0.886	1	764	tags=14%, list=3%, signal=15%
REACTOME_PI_METABOLISM		75	-0.26	-0.86	0.779	0.887	1	5308	tags=24%, list=22%, signal=31%
REACTOME_INTERLEUKIN_12_FAMILY_SIGNALING		51	0.29	0.79	0.772	0.887	1	2314	tags=22%, list=9%, signal=24%
REACTOME_ACYL_CHAIN_REMODELLING_OF_PC		23	0.31	0.79	0.787	0.887	1	1647	tags=13%, list=7%, signal=14%
REACTOME_REGULATION_OF_TP53_EXPRESSION_AND_DEGRADATION		36	-0.32	-0.86	0.648	0.888	1	3394	tags=22%, list=14%, signal=26%
REACTOME_HATS_ACETYLATE_HISTONES		59	0.27	0.79	0.746	0.888	1	5658	tags=32%, list=23%, signal=42%
REACTOME_SUMOYLATION_OF_DNA_METHYLATION_PROTEINS		15	0.35	0.8	0.747	0.888	1	1625	tags=27%, list=7%, signal=29%
REACTOME_INSULIN_PROCESSING		23	-0.38	-0.86	0.688	0.889	1	4440	tags=39%, list=18%, signal=48%
BIOCARTA_TALL1_PATHWAY		12	0.34	0.73	0.793	0.889	1	2603	tags=25%, list=11%, signal=28%
BIOCARTA_NUCLEARRS_PATHWAY		30	0.27	0.73	0.902	0.889	1	2242	tags=13%, list=9%, signal=15%
REACTOME_RUNX1_AND_FOXP3_CONTROL_THE_DEVELOPMENT_OF_REGULATORY_T_LYMPHOCYTES_TREGS		10	0.38	0.8	0.731	0.889	1	223	tags=10%, list=1%, signal=10%
REACTOME_BETA_CATENIN_INDEPENDENT_WNT_SIGNALING		139	0.24	0.8	0.917	0.889	1	3551	tags=19%, list=15%, signal=23%
REACTOME_TRANSPORT_OF_ORGANIC_ANIONS		11	-0.42	-0.86	0.695	0.89	1	748	tags=18%, list=3%, signal=19%
REACTOME_POTASSIUM_CHANNELS		97	-0.26	-0.86	0.768	0.89	1	6451	tags=44%, list=26%, signal=60%
HALLMARK_ALLOGRAFT_REJECTION	Details ...	178	-0.35	-0.78	0.692	0.89	1	3889	tags=31%, list=16%, signal=36%
REACTOME_FCGR3A_MEDIATED_IL10_SYNTHESIS		37	0.32	0.79	0.816	0.89	1	4793	tags=32%, list=20%, signal=40%
REACTOME_ACTIVATED_NTRK2_SIGNALS_THROUGH_FRS2_AND_FRS3		11	0.35	0.8	0.767	0.89	1	3465	tags=36%, list=14%, signal=42%
REACTOME_RETROGRADE_TRANSPORT_AT_THE_TRANS_GOLGI_NETWORK		43	0.27	0.8	0.771	0.89	1	2675	tags=26%, list=11%, signal=29%
REACTOME_COPII_MEDIATED_VESICLE_TRANSPORT		63	0.27	0.8	0.812	0.89	1	3880	tags=25%, list=16%, signal=30%
REACTOME_GLUCONEOGENESIS		33	-0.37	-0.85	0.671	0.891	1	5295	tags=42%, list=22%, signal=54%
BIOCARTA_PTDINS_PATHWAY		23	0.28	0.73	0.904	0.892	1	4878	tags=35%, list=20%, signal=43%
REACTOME_TNFS_BIND_THEIR_PHYSIOLOGICAL_RECEPTORS		28	-0.38	-0.85	0.665	0.893	1	2952	tags=32%, list=12%, signal=37%
REACTOME_INTERACTION_BETWEEN_L1_AND_ANKYRINS		30	-0.3	-0.85	0.686	0.893	1	2092	tags=20%, list=9%, signal=22%
REACTOME_ORGANELLE_BIOGENESIS_AND_MAINTENANCE		238	-0.25	-0.85	0.74	0.893	1	5981	tags=37%, list=25%, signal=49%
KEGG_ABC_TRANSPORTERS		44	0.3	0.78	0.866	0.894	1	5439	tags=34%, list=22%, signal=44%
REACTOME_RAB_REGULATION_OF_TRAFFICKING		102	0.22	0.78	0.926	0.894	1	3948	tags=22%, list=16%, signal=26%
REACTOME_MITOCHONDRIAL_TRNA_AMINOACYLATION		16	-0.36	-0.85	0.65	0.895	1	2813	tags=25%, list=12%, signal=28%
KEGG_ARGININE_AND_PROLINE_METABOLISM		48	0.28	0.76	0.915	0.895	1	4542	tags=35%, list=19%, signal=43%
REACTOME_IRAK1_RECRUITS_IKK_COMPLEX		11	0.33	0.78	0.773	0.895	1	5542	tags=45%, list=23%, signal=59%
REACTOME_GENE_AND_PROTEIN_EXPRESSION_BY_JAK_STAT_SIGNALING_AFTER_INTERLEUKIN_12_STIMULATION		36	-0.34	-0.84	0.684	0.896	1	4044	tags=33%, list=17%, signal=40%
REACTOME_CHEMOKINE_RECEPTORS_BIND_CHEMOKINES		50	0.39	0.78	0.741	0.896	1	725	tags=16%, list=3%, signal=16%
REACTOME_CARDIAC_CONDUCTION		131	-0.24	-0.85	0.81	0.897	1	6319	tags=34%, list=26%, signal=46%
REACTOME_REGULATION_OF_SIGNALING_BY_CBL		21	0.32	0.78	0.783	0.897	1	3667	tags=29%, list=15%, signal=34%
REACTOME_SUMOYLATION		156	0.25	0.78	0.851	0.897	1	1625	tags=12%, list=7%, signal=12%
REACTOME_INTRA_GOLGI_AND_RETROGRADE_GOLGI_TO_ER_TRAFFIC		180	-0.27	-0.84	0.739	0.898	1	4123	tags=28%, list=17%, signal=34%
REACTOME_NONSENSE_MEDIATED_DECAY_NMD		113	0.32	0.78	0.701	0.898	1	5552	tags=36%, list=23%, signal=47%
REACTOME_CROSSLINKING_OF_COLLAGEN_FIBRILS		17	0.45	0.78	0.756	0.898	1	1377	tags=24%, list=6%, signal=25%
REACTOME_G_ALPHA_S_SIGNALLING_EVENTS		499	0.13	0.78	0.893	0.898	1	4538	tags=13%, list=19%, signal=16%
REACTOME_P2Y_RECEPTORS		12	-0.38	-0.84	0.664	0.899	1	4910	tags=33%, list=20%, signal=42%
REACTOME_SIGNALING_BY_RHO_GTPASES		361	-0.26	-0.84	0.784	0.899	1	3658	tags=23%, list=15%, signal=27%
KEGG_GLYCOSAMINOGLYCAN_BIOSYNTHESIS_KERATAN_SULFATE		13	0.34	0.77	0.832	0.899	1	2789	tags=38%, list=11%, signal=43%
KEGG_CIRCADIAN_RHYTHM_MAMMAL		13	0.36	0.78	0.786	0.9	1	204	tags=8%, list=1%, signal=8%
REACTOME_CD28_CO_STIMULATION		32	-0.31	-0.84	0.709	0.903	1	3753	tags=25%, list=15%, signal=30%
REACTOME_MEIOTIC_SYNAPSIS		32	-0.3	-0.81	0.777	0.905	1	2091	tags=22%, list=9%, signal=24%
REACTOME_SENESCENCE_ASSOCIATED_SECRETORY_PHENOTYPE_SASP		49	-0.28	-0.81	0.813	0.905	1	1631	tags=16%, list=7%, signal=17%
KEGG_HEMATOPOIETIC_CELL_LINEAGE		76	0.34	0.77	0.773	0.906	1	2353	tags=22%, list=10%, signal=25%
REACTOME_SIGNALING_BY_FGFR3_FUSIONS_IN_CANCER		10	-0.41	-0.81	0.743	0.907	1	2466	tags=30%, list=10%, signal=33%
BIOCARTA_EGFR_SMRTE_PATHWAY	Details ...	11	0.77	1.58	0.006	0.907	0.545	2386	tags=45%, list=10%, signal=50%
REACTOME_CRMPS_IN_SEMA3A_SIGNALING		16	-0.41	-0.83	0.695	0.908	1	698	tags=19%, list=3%, signal=19%
REACTOME_PRC2_METHYLATES_HISTONES_AND_DNA		13	-0.4	-0.81	0.69	0.908	1	4367	tags=38%, list=18%, signal=47%
REACTOME_SULFUR_AMINO_ACID_METABOLISM		22	-0.32	-0.83	0.746	0.909	1	5111	tags=36%, list=21%, signal=46%
REACTOME_SIGNALING_BY_FGFR_IN_DISEASE		57	-0.27	-0.82	0.861	0.909	1	4021	tags=23%, list=17%, signal=27%
REACTOME_UNFOLDED_PROTEIN_RESPONSE_UPR		81	0.25	0.77	0.866	0.91	1	3331	tags=21%, list=14%, signal=24%
REACTOME_COPI_DEPENDENT_GOLGI_TO_ER_RETROGRADE_TRAFFIC		89	-0.32	-0.83	0.713	0.911	1	1810	tags=24%, list=7%, signal=25%
REACTOME_RECYCLING_OF_BILE_ACIDS_AND_SALTS		16	-0.35	-0.82	0.707	0.911	1	2168	tags=19%, list=9%, signal=21%
REACTOME_RUNX1_REGULATES_GENES_INVOLVED_IN_MEGAKARYOCYTE_DIFFERENTIATION_AND_PLATELET_FUNCTION		28	-0.29	-0.82	0.776	0.911	1	5705	tags=43%, list=23%, signal=56%
REACTOME_RORA_ACTIVATES_GENE_EXPRESSION		16	-0.35	-0.83	0.729	0.912	1	734	tags=19%, list=3%, signal=19%
REACTOME_LYSINE_CATABOLISM		10	-0.35	-0.82	0.69	0.912	1	1880	tags=20%, list=8%, signal=22%
REACTOME_REGULATION_OF_TNFR1_SIGNALING		27	-0.28	-0.82	0.73	0.912	1	2264	tags=15%, list=9%, signal=16%
REACTOME_NOTCH3_INTRACELLULAR_DOMAIN_REGULATES_TRANSCRIPTION		24	-0.34	-0.82	0.744	0.912	1	4297	tags=29%, list=18%, signal=35%
REACTOME_INSULIN_RECEPTOR_SIGNALLING_CASCADE		49	-0.27	-0.82	0.819	0.912	1	3245	tags=20%, list=13%, signal=23%
REACTOME_SIGNALING_BY_ACTIVIN		12	-0.38	-0.83	0.671	0.913	1	2907	tags=25%, list=12%, signal=28%
REACTOME_FGFR1C_LIGAND_BINDING_AND_ACTIVATION		11	-0.36	-0.83	0.715	0.913	1	7327	tags=36%, list=30%, signal=52%
REACTOME_REGULATION_OF_FZD_BY_UBIQUITINATION		19	-0.33	-0.82	0.758	0.913	1	5759	tags=47%, list=24%, signal=62%
REACTOME_SIGNALING_BY_NOTCH		163	-0.25	-0.82	0.857	0.913	1	3300	tags=23%, list=14%, signal=27%
REACTOME_TETRAHYDROBIOPTERIN_BH4_SYNTHESIS_RECYCLING_SALVAGE_AND_REGULATION		10	-0.41	-0.8	0.731	0.913	1	5125	tags=50%, list=21%, signal=63%
REACTOME_TRP_CHANNELS		27	-0.28	-0.77	0.766	0.913	1	7627	tags=37%, list=31%, signal=54%
BIOCARTA_NFKB_PATHWAY		18	0.29	0.69	0.86	0.913	1	3296	tags=22%, list=14%, signal=26%
REACTOME_MAP3K8_TPL2_DEPENDENT_MAPK1_3_ACTIVATION		14	-0.33	-0.81	0.744	0.914	1	6044	tags=36%, list=25%, signal=47%
REACTOME_ROLE_OF_PHOSPHOLIPIDS_IN_PHAGOCYTOSIS		22	-0.33	-0.8	0.777	0.914	1	3281	tags=32%, list=13%, signal=37%
REACTOME_SHC_MEDIATED_CASCADE_FGFR1		20	-0.29	-0.8	0.813	0.914	1	7327	tags=45%, list=30%, signal=64%
REACTOME_NCAM_SIGNALING_FOR_NEURITE_OUT_GROWTH		59	-0.31	-0.8	0.816	0.914	1	3226	tags=27%, list=13%, signal=31%
REACTOME_SIGNALING_BY_FGFR		78	-0.25	-0.8	0.9	0.914	1	4042	tags=22%, list=17%, signal=26%
REACTOME_SPRY_REGULATION_OF_FGF_SIGNALING		15	-0.31	-0.79	0.801	0.914	1	3245	tags=33%, list=13%, signal=38%
REACTOME_PIWI_INTERACTING_RNA_PIRNA_BIOGENESIS		25	-0.25	-0.77	0.843	0.914	1	8506	tags=52%, list=35%, signal=80%
REACTOME_INTRAFLAGELLAR_TRANSPORT		47	0.29	0.76	0.884	0.914	1	2048	tags=13%, list=8%, signal=14%
REACTOME_STING_MEDIATED_INDUCTION_OF_HOST_IMMUNE_RESPONSES		12	-0.33	-0.83	0.698	0.915	1	5500	tags=42%, list=23%, signal=54%
REACTOME_ANTIGEN_PRESENTATION_FOLDING_ASSEMBLY_AND_PEPTIDE_LOADING_OF_CLASS_I_MHC		23	-0.39	-0.82	0.679	0.915	1	5844	tags=43%, list=24%, signal=57%
REACTOME_CILIUM_ASSEMBLY		172	-0.26	-0.8	0.809	0.915	1	4440	tags=30%, list=18%, signal=36%
REACTOME_RESPONSE_OF_EIF2AK1_HRI_TO_HEME_DEFICIENCY		14	-0.39	-0.79	0.738	0.915	1	2763	tags=43%, list=11%, signal=48%
REACTOME_REGULATION_OF_MECP2_EXPRESSION_AND_ACTIVITY		26	-0.31	-0.79	0.79	0.915	1	332	tags=12%, list=1%, signal=12%
REACTOME_THE_PHOTOTRANSDUCTION_CASCADE		33	-0.25	-0.79	0.809	0.915	1	345	tags=6%, list=1%, signal=6%
REACTOME_ASSOCIATION_OF_TRIC_CCT_WITH_TARGET_PROTEINS_DURING_BIOSYNTHESIS		35	-0.31	-0.77	0.771	0.915	1	2548	tags=23%, list=10%, signal=25%
REACTOME_PROTEIN_LOCALIZATION		141	-0.26	-0.77	0.821	0.915	1	4492	tags=26%, list=18%, signal=32%
REACTOME_SIGNALING_BY_BMP		28	-0.29	-0.82	0.74	0.916	1	663	tags=7%, list=3%, signal=7%
REACTOME_SIGNALING_BY_ROBO_RECEPTORS		211	-0.27	-0.8	0.738	0.916	1	5190	tags=29%, list=21%, signal=37%
REACTOME_POST_TRANSLATIONAL_MODIFICATION_SYNTHESIS_OF_GPI_ANCHORED_PROTEINS		82	-0.25	-0.79	0.901	0.916	1	3824	tags=21%, list=16%, signal=25%
BIOCARTA_INFLAM_PATHWAY		25	0.3	0.69	0.864	0.916	1	1163	tags=12%, list=5%, signal=13%
REACTOME_TRANS_GOLGI_NETWORK_VESICLE_BUDDING		68	0.25	0.75	0.889	0.916	1	5164	tags=28%, list=21%, signal=35%
REACTOME_PROTEIN_PROTEIN_INTERACTIONS_AT_SYNAPSES		83	0.25	0.76	0.932	0.916	1	3674	tags=24%, list=15%, signal=28%
REACTOME_NEGATIVE_REGULATION_OF_FGFR4_SIGNALING		30	-0.29	-0.82	0.746	0.917	1	3245	tags=23%, list=13%, signal=27%
REACTOME_FRS_MEDIATED_FGFR2_SIGNALING		24	-0.27	-0.8	0.81	0.917	1	7327	tags=42%, list=30%, signal=60%
REACTOME_SYNTHESIS_OF_PIPS_AT_THE_LATE_ENDOSOME_MEMBRANE		11	-0.32	-0.77	0.788	0.917	1	3139	tags=27%, list=13%, signal=31%
REACTOME_DIGESTION_AND_ABSORPTION		25	-0.3	-0.77	0.801	0.917	1	4482	tags=32%, list=18%, signal=39%
REACTOME_SELENOAMINO_ACID_METABOLISM		104	0.32	0.75	0.72	0.917	1	5639	tags=37%, list=23%, signal=47%
REACTOME_INTERLEUKIN_12_SIGNALING		44	0.29	0.75	0.823	0.917	1	2314	tags=20%, list=9%, signal=23%
REACTOME_ACTIVATION_OF_BH3_ONLY_PROTEINS		30	-0.29	-0.8	0.811	0.918	1	4769	tags=30%, list=20%, signal=37%
REACTOME_NA_CL_DEPENDENT_NEUROTRANSMITTER_TRANSPORTERS		15	-0.28	-0.79	0.767	0.918	1	7892	tags=47%, list=32%, signal=69%
REACTOME_TRANSCRIPTIONAL_REGULATION_BY_RUNX3		92	-0.26	-0.79	0.795	0.918	1	6131	tags=43%, list=25%, signal=58%
REACTOME_CHROMATIN_MODIFYING_ENZYMES		168	-0.22	-0.77	0.846	0.918	1	6105	tags=33%, list=25%, signal=44%
BIOCARTA_PRC2_PATHWAY		13	0.33	0.69	0.867	0.918	1	4943	tags=38%, list=20%, signal=48%
REACTOME_EUKARYOTIC_TRANSLATION_ELONGATION		93	0.34	0.75	0.719	0.918	1	5552	tags=40%, list=23%, signal=51%
REACTOME_METABOLISM_OF_NUCLEOTIDES		83	-0.28	-0.8	0.816	0.919	1	3477	tags=25%, list=14%, signal=29%
REACTOME_MITOPHAGY		24	-0.28	-0.78	0.772	0.919	1	8014	tags=54%, list=33%, signal=81%
REACTOME_XENOBIOTICS		22	0.33	0.75	0.801	0.919	1	1391	tags=14%, list=6%, signal=14%
REACTOME_EICOSANOID_LIGAND_BINDING_RECEPTORS		13	0.35	0.75	0.808	0.919	1	1321	tags=15%, list=5%, signal=16%
REACTOME_RHO_GTPASES_ACTIVATE_PKNS		33	0.28	0.76	0.885	0.919	1	2623	tags=18%, list=11%, signal=20%
REACTOME_APOPTOTIC_EXECUTION_PHASE	Details ...	45	0.6	1.54	0.017	0.919	0.984	3405	tags=40%, list=14%, signal=46%
REACTOME_CARGO_TRAFFICKING_TO_THE_PERICILIARY_MEMBRANE		44	0.26	0.76	0.851	0.92	1	3035	tags=20%, list=12%, signal=23%
REACTOME_REGULATION_OF_BETA_CELL_DEVELOPMENT		40	0.24	0.76	0.888	0.92	1	5691	tags=28%, list=23%, signal=36%
REACTOME_NEGATIVE_REGULATION_OF_TCF_DEPENDENT_SIGNALING_BY_WNT_LIGAND_ANTAGONISTS	Details ...	15	0.8	1.59	0	0.92	0.948	1933	tags=53%, list=8%, signal=58%
REACTOME_PHOSPHOLIPASE_C_MEDIATED_CASCADE_FGFR4		15	-0.32	-0.78	0.782	0.921	1	2388	tags=13%, list=10%, signal=15%
REACTOME_TNFR1_INDUCED_NFKAPPAB_SIGNALING_PATHWAY		25	-0.27	-0.78	0.787	0.921	1	2264	tags=16%, list=9%, signal=18%
BIOCARTA_HSWI_SNF_PATHWAY		12	0.29	0.69	0.842	0.922	1	5835	tags=42%, list=24%, signal=55%
KEGG_ANTIGEN_PROCESSING_AND_PRESENTATION	Details ...	71	-0.43	-1.05	0.42	0.923	1	5520	tags=42%, list=23%, signal=54%
REACTOME_CREATION_OF_C4_AND_C2_ACTIVATORS		12	-0.44	-0.78	0.733	0.923	1	838	tags=25%, list=3%, signal=26%
REACTOME_CD28_DEPENDENT_PI3K_AKT_SIGNALING		21	-0.29	-0.78	0.812	0.923	1	874	tags=10%, list=4%, signal=10%
REACTOME_IRS_MEDIATED_SIGNALLING		44	-0.27	-0.78	0.879	0.923	1	3245	tags=20%, list=13%, signal=24%
REACTOME_ERYTHROPOIETIN_ACTIVATES_RAS		14	0.33	0.75	0.842	0.923	1	3465	tags=36%, list=14%, signal=42%
KEGG_PARKINSONS_DISEASE	Details ...	86	-0.34	-1.06	0.383	0.924	1	6015	tags=42%, list=25%, signal=55%
REACTOME_NEUREXINS_AND_NEUROLIGINS		54	-0.26	-0.75	0.895	0.924	1	2628	tags=15%, list=11%, signal=17%
REACTOME_TRANSCRIPTIONAL_REGULATION_BY_E2F6		32	-0.33	-0.78	0.753	0.925	1	1078	tags=19%, list=4%, signal=20%
REACTOME_DOWNSTREAM_SIGNALING_OF_ACTIVATED_FGFR3		25	-0.28	-0.78	0.824	0.925	1	3245	tags=20%, list=13%, signal=23%
REACTOME_NEGATIVE_REGULATION_OF_NMDA_RECEPTOR_MEDIATED_NEURONAL_TRANSMISSION		19	-0.34	-0.76	0.821	0.925	1	4710	tags=32%, list=19%, signal=39%
REACTOME_PTK6_REGULATES_RHO_GTPASES_RAS_GTPASE_AND_MAP_KINASES		11	-0.34	-0.75	0.81	0.925	1	2252	tags=27%, list=9%, signal=30%
REACTOME_GAB1_SIGNALOSOME		13	-0.35	-0.75	0.832	0.925	1	3601	tags=38%, list=15%, signal=45%
REACTOME_DOWNREGULATION_OF_ERBB2_ERBB3_SIGNALING		13	-0.31	-0.75	0.838	0.925	1	1152	tags=15%, list=5%, signal=16%
REACTOME_NEGATIVE_REGULATION_OF_FGFR1_SIGNALING		30	-0.26	-0.75	0.877	0.925	1	3245	tags=23%, list=13%, signal=27%
REACTOME_IONOTROPIC_ACTIVITY_OF_KAINATE_RECEPTORS		10	-0.35	-0.76	0.773	0.926	1	6831	tags=50%, list=28%, signal=69%
REACTOME_EPIGENETIC_REGULATION_OF_GENE_EXPRESSION		79	-0.24	-0.76	0.838	0.926	1	6208	tags=35%, list=25%, signal=47%
REACTOME_INTERLEUKIN_10_SIGNALING		44	-0.37	-0.75	0.752	0.926	1	2289	tags=27%, list=9%, signal=30%
REACTOME_CHONDROITIN_SULFATE_BIOSYNTHESIS		16	-0.36	-0.75	0.763	0.926	1	1350	tags=19%, list=6%, signal=20%
REACTOME_INTERCONVERSION_OF_NUCLEOTIDE_DI_AND_TRIPHOSPHATES		24	0.32	0.74	0.838	0.926	1	3586	tags=29%, list=15%, signal=34%
REACTOME_NCAM1_INTERACTIONS		39	0.33	0.74	0.861	0.926	1	3414	tags=36%, list=14%, signal=42%
REACTOME_REDUCTION_OF_CYTOSOLIC_CA_LEVELS		12	-0.35	-0.76	0.796	0.927	1	7303	tags=50%, list=30%, signal=71%
REACTOME_INTRINSIC_PATHWAY_OF_FIBRIN_CLOT_FORMATION		19	-0.34	-0.75	0.848	0.927	1	363	tags=11%, list=1%, signal=11%
REACTOME_NUCLEOTIDE_BINDING_DOMAIN_LEUCINE_RICH_REPEAT_CONTAINING_RECEPTOR_NLR_SIGNALING_PATHWAYS		51	-0.26	-0.75	0.857	0.927	1	2380	tags=22%, list=10%, signal=24%
REACTOME_EUKARYOTIC_TRANSLATION_INITIATION		117	0.32	0.74	0.734	0.927	1	5552	tags=36%, list=23%, signal=46%
REACTOME_TRISTETRAPROLIN_TTP_ZFP36_BINDS_AND_DESTABILIZES_MRNA		16	0.29	0.74	0.848	0.927	1	3453	tags=25%, list=14%, signal=29%
REACTOME_METABOLISM_OF_FOLATE_AND_PTERINES		16	0.31	0.74	0.893	0.927	1	1505	tags=19%, list=6%, signal=20%
REACTOME_REGULATION_OF_EXPRESSION_OF_SLITS_AND_ROBOS		166	-0.27	-0.76	0.741	0.928	1	5298	tags=33%, list=22%, signal=41%
REACTOME_UREA_CYCLE		10	0.33	0.73	0.822	0.928	1	4960	tags=40%, list=20%, signal=50%
HALLMARK_INFLAMMATORY_RESPONSE	Details ...	187	-0.33	-0.79	0.771	0.93	1	2401	tags=22%, list=10%, signal=24%
REACTOME_RHO_GTPASES_ACTIVATE_KTN1		11	0.32	0.73	0.828	0.93	1	2141	tags=18%, list=9%, signal=20%
REACTOME_PRE_NOTCH_PROCESSING_IN_GOLGI		16	0.32	0.73	0.856	0.93	1	1512	tags=13%, list=6%, signal=13%
REACTOME_GLUTATHIONE_CONJUGATION		33	0.31	0.72	0.926	0.931	1	3444	tags=33%, list=14%, signal=39%
REACTOME_METHYLATION		12	0.33	0.73	0.846	0.931	1	255	tags=8%, list=1%, signal=8%
REACTOME_NOTCH4_ACTIVATION_AND_TRANSMISSION_OF_SIGNAL_TO_THE_NUCLEUS		10	0.32	0.73	0.854	0.931	1	2111	tags=20%, list=9%, signal=22%
REACTOME_TRANSCRIPTIONAL_ACTIVATION_OF_MITOCHONDRIAL_BIOGENESIS		47	0.23	0.73	0.919	0.931	1	2490	tags=15%, list=10%, signal=17%
KEGG_SULFUR_METABOLISM	Details ...	10	-0.61	-1.24	0.219	0.932	0.999	1897	tags=40%, list=8%, signal=43%
REACTOME_PHYSIOLOGICAL_FACTORS		12	-0.31	-0.74	0.805	0.932	1	5972	tags=50%, list=25%, signal=66%
REACTOME_CLEC7A_DECTIN_1_INDUCES_NFAT_ACTIVATION		11	0.33	0.72	0.852	0.932	1	1707	tags=18%, list=7%, signal=20%
REACTOME_PEROXISOMAL_LIPID_METABOLISM		26	0.33	0.72	0.839	0.933	1	3356	tags=31%, list=14%, signal=36%
REACTOME_DOWNSTREAM_SIGNALING_OF_ACTIVATED_FGFR1		30	0.24	0.68	0.968	0.934	1	3602	tags=27%, list=15%, signal=31%
REACTOME_GP1B_IX_V_ACTIVATION_SIGNALLING		11	0.35	0.69	0.852	0.934	1	5746	tags=64%, list=24%, signal=83%
REACTOME_PI_3K_CASCADE_FGFR4		20	0.27	0.69	0.887	0.934	1	4204	tags=30%, list=17%, signal=36%
REACTOME_VXPX_CARGO_TARGETING_TO_CILIUM		19	0.26	0.72	0.887	0.934	1	2127	tags=21%, list=9%, signal=23%
REACTOME_TNFR1_INDUCED_PROAPOPTOTIC_SIGNALING		11	-0.32	-0.73	0.811	0.935	1	2264	tags=18%, list=9%, signal=20%
REACTOME_INITIAL_TRIGGERING_OF_COMPLEMENT		20	-0.38	-0.73	0.847	0.935	1	1266	tags=25%, list=5%, signal=26%
REACTOME_FGFR2_ALTERNATIVE_SPLICING		24	-0.27	-0.73	0.858	0.935	1	8506	tags=46%, list=35%, signal=70%
REACTOME_CYTOSOLIC_SENSORS_OF_PATHOGEN_ASSOCIATED_DNA		51	-0.22	-0.73	0.932	0.935	1	4631	tags=22%, list=19%, signal=27%
REACTOME_RAF_ACTIVATION		29	-0.26	-0.72	0.89	0.935	1	4769	tags=31%, list=20%, signal=39%
REACTOME_RHO_GTPASES_ACTIVATE_WASPS_AND_WAVES		35	0.27	0.68	0.915	0.935	1	3004	tags=23%, list=12%, signal=26%
REACTOME_SRP_DEPENDENT_COTRANSLATIONAL_PROTEIN_TARGETING_TO_MEMBRANE		110	0.3	0.69	0.776	0.935	1	5596	tags=35%, list=23%, signal=45%
REACTOME_TICAM1_RIP1_MEDIATED_IKK_COMPLEX_RECRUITMENT		17	0.25	0.69	0.887	0.935	1	4233	tags=29%, list=17%, signal=36%
REACTOME_EFFECTS_OF_PIP2_HYDROLYSIS		27	0.26	0.69	0.897	0.935	1	2346	tags=19%, list=10%, signal=20%
REACTOME_RETINOID_CYCLE_DISEASE_EVENTS		12	0.32	0.72	0.851	0.935	1	540	tags=8%, list=2%, signal=9%
KEGG_PENTOSE_PHOSPHATE_PATHWAY	Details ...	25	-0.38	-0.98	0.518	0.936	1	3193	tags=32%, list=13%, signal=37%
KEGG_EPITHELIAL_CELL_SIGNALING_IN_HELICOBACTER_PYLORI_INFECTION	Details ...	63	-0.32	-0.95	0.522	0.936	1	3915	tags=22%, list=16%, signal=26%
REACTOME_PHASE_0_RAPID_DEPOLARISATION		42	-0.24	-0.73	0.827	0.936	1	135	tags=5%, list=1%, signal=5%
REACTOME_SIALIC_ACID_METABOLISM		31	-0.28	-0.73	0.913	0.936	1	4019	tags=23%, list=16%, signal=27%
REACTOME_CALNEXIN_CALRETICULIN_CYCLE		23	-0.26	-0.72	0.861	0.936	1	4067	tags=22%, list=17%, signal=26%
REACTOME_SYNTHESIS_OF_PE		11	0.3	0.68	0.93	0.936	1	2840	tags=27%, list=12%, signal=31%
REACTOME_RHO_GTPASES_ACTIVATE_PAKS		21	0.29	0.69	0.899	0.936	1	7779	tags=57%, list=32%, signal=84%
REACTOME_ACTIVATION_OF_MATRIX_METALLOPROTEINASES		27	0.34	0.69	0.92	0.936	1	1330	tags=15%, list=5%, signal=16%
REACTOME_ACTIVATION_OF_THE_MRNA_UPON_BINDING_OF_THE_CAP_BINDING_COMPLEX_AND_EIFS_AND_SUBSEQUENT_BINDING_TO_43S		58	0.3	0.7	0.764	0.936	1	5542	tags=34%, list=23%, signal=45%
REACTOME_CARNITINE_METABOLISM		14	0.34	0.7	0.884	0.936	1	3033	tags=29%, list=12%, signal=33%
REACTOME_ION_HOMEOSTASIS		52	0.25	0.7	0.948	0.936	1	3190	tags=19%, list=13%, signal=22%
REACTOME_P38MAPK_EVENTS		12	0.31	0.71	0.851	0.936	1	3591	tags=33%, list=15%, signal=39%
REACTOME_DEFECTIVE_EXT2_CAUSES_EXOSTOSES_2		14	0.36	0.71	0.881	0.936	1	4117	tags=29%, list=17%, signal=34%
REACTOME_TNF_RECEPTOR_SUPERFAMILY_TNFSF_MEMBERS_MEDIATING_NON_CANONICAL_NF_KB_PATHWAY		16	0.34	0.72	0.776	0.936	1	1890	tags=19%, list=8%, signal=20%
REACTOME_CREB1_PHOSPHORYLATION_THROUGH_NMDA_RECEPTOR_MEDIATED_ACTIVATION_OF_RAS_SIGNALING		26	-0.27	-0.73	0.911	0.937	1	2615	tags=15%, list=11%, signal=17%
REACTOME_SYNTHESIS_OF_PIPS_AT_THE_GOLGI_MEMBRANE		17	0.27	0.67	0.905	0.937	1	961	tags=12%, list=4%, signal=12%
REACTOME_SEROTONIN_RECEPTORS		11	0.25	0.68	0.857	0.937	1	4694	tags=27%, list=19%, signal=34%
REACTOME_GOLGI_ASSOCIATED_VESICLE_BIOGENESIS		53	0.23	0.68	0.975	0.937	1	2532	tags=15%, list=10%, signal=17%
REACTOME_PEXOPHAGY		11	0.28	0.7	0.897	0.937	1	705	tags=9%, list=3%, signal=9%
REACTOME_SIGNALING_BY_FGFR4_IN_DISEASE		11	0.33	0.7	0.899	0.937	1	4517	tags=55%, list=19%, signal=67%
REACTOME_RESPONSE_OF_EIF2AK4_GCN2_TO_AMINO_ACID_DEFICIENCY		97	0.31	0.71	0.744	0.937	1	5658	tags=37%, list=23%, signal=48%
REACTOME_FCGAMMA_RECEPTOR_FCGR_DEPENDENT_PHAGOCYTOSIS		80	0.25	0.71	0.93	0.937	1	3744	tags=26%, list=15%, signal=31%
REACTOME_SIGNALING_BY_FGFR2		67	0.21	0.71	0.967	0.937	1	5542	tags=30%, list=23%, signal=39%
KEGG_HUNTINGTONS_DISEASE	Details ...	143	-0.27	-0.96	0.514	0.938	1	6059	tags=40%, list=25%, signal=53%
REACTOME_TRAFFICKING_OF_AMPA_RECEPTORS		31	0.27	0.69	0.942	0.938	1	2231	tags=16%, list=9%, signal=18%
REACTOME_SYNTHESIS_OF_PIPS_AT_THE_PLASMA_MEMBRANE		48	0.22	0.69	0.986	0.938	1	3933	tags=23%, list=16%, signal=27%
REACTOME_BBSOME_MEDIATED_CARGO_TARGETING_TO_CILIUM		19	0.3	0.7	0.861	0.938	1	3035	tags=21%, list=12%, signal=24%
REACTOME_NEGATIVE_REGULATION_OF_FGFR2_SIGNALING		32	0.23	0.7	0.938	0.938	1	4204	tags=22%, list=17%, signal=26%
KEGG_AMYOTROPHIC_LATERAL_SCLEROSIS_ALS	Details ...	48	-0.27	-0.78	0.864	0.939	1	5311	tags=38%, list=22%, signal=48%
HALLMARK_HEDGEHOG_SIGNALING	Details ...	35	0.29	0.69	0.956	0.939	1	5896	tags=43%, list=24%, signal=56%
REACTOME_CTLA4_INHIBITORY_SIGNALING		21	0.27	0.67	0.92	0.94	1	5418	tags=43%, list=22%, signal=55%
REACTOME_PKMTS_METHYLATE_HISTONE_LYSINES		32	0.24	0.69	0.912	0.94	1	6354	tags=34%, list=26%, signal=46%
KEGG_PHOSPHATIDYLINOSITOL_SIGNALING_SYSTEM	Details ...	75	-0.26	-0.79	0.886	0.941	1	1651	tags=15%, list=7%, signal=16%
KEGG_T_CELL_RECEPTOR_SIGNALING_PATHWAY	Details ...	98	-0.26	-0.73	0.81	0.941	1	4377	tags=26%, list=18%, signal=31%
KEGG_NOD_LIKE_RECEPTOR_SIGNALING_PATHWAY	Details ...	53	-0.28	-0.69	0.865	0.941	1	3676	tags=28%, list=15%, signal=33%
KEGG_OOCYTE_MEIOSIS	Details ...	108	-0.38	-1.06	0.372	0.942	1	3190	tags=32%, list=13%, signal=37%
KEGG_PYRUVATE_METABOLISM	Details ...	37	-0.28	-0.74	0.897	0.943	1	1775	tags=14%, list=7%, signal=15%
KEGG_ALLOGRAFT_REJECTION	Details ...	35	-0.52	-1.01	0.461	0.944	1	4044	tags=34%, list=17%, signal=41%
BIOCARTA_AKAP95_PATHWAY	Details ...	11	-0.52	-0.98	0.523	0.947	1	1612	tags=45%, list=7%, signal=49%
KEGG_CYSTEINE_AND_METHIONINE_METABOLISM	Details ...	31	-0.3	-0.76	0.84	0.947	1	6038	tags=35%, list=25%, signal=47%
REACTOME_AMINO_ACID_TRANSPORT_ACROSS_THE_PLASMA_MEMBRANE		30	-0.27	-0.71	0.956	0.949	1	5012	tags=33%, list=21%, signal=42%
KEGG_OTHER_GLYCAN_DEGRADATION		15	0.3	0.72	0.827	0.949	1	4550	tags=33%, list=19%, signal=41%
KEGG_P53_SIGNALING_PATHWAY	Details ...	63	-0.31	-0.79	0.839	0.95	1	3066	tags=22%, list=13%, signal=25%
REACTOME_TRANSLATION		262	-0.26	-0.71	0.827	0.95	1	5309	tags=28%, list=22%, signal=36%
REACTOME_DEGRADATION_OF_CYSTEINE_AND_HOMOCYSTEINE		12	-0.33	-0.71	0.886	0.95	1	5111	tags=42%, list=21%, signal=53%
REACTOME_PARASITE_INFECTION		57	-0.27	-0.7	0.914	0.95	1	2613	tags=21%, list=11%, signal=24%
KEGG_ONE_CARBON_POOL_BY_FOLATE	Details ...	17	-0.41	-0.96	0.503	0.951	1	1724	tags=29%, list=7%, signal=32%
REACTOME_DIGESTION		20	-0.27	-0.71	0.847	0.951	1	4482	tags=30%, list=18%, signal=37%
KEGG_FRUCTOSE_AND_MANNOSE_METABOLISM	Details ...	33	-0.28	-0.71	0.927	0.951	1	4774	tags=39%, list=20%, signal=49%
REACTOME_VEGFR2_MEDIATED_CELL_PROLIFERATION		19	-0.28	-0.7	0.946	0.951	1	3040	tags=26%, list=12%, signal=30%
REACTOME_RAS_ACTIVATION_UPON_CA2_INFLUX_THROUGH_NMDA_RECEPTOR		18	-0.29	-0.7	0.886	0.952	1	2615	tags=17%, list=11%, signal=19%
KEGG_SNARE_INTERACTIONS_IN_VESICULAR_TRANSPORT	Details ...	38	-0.35	-1.03	0.424	0.953	1	3473	tags=26%, list=14%, signal=31%
KEGG_PANTOTHENATE_AND_COA_BIOSYNTHESIS	Details ...	14	-0.29	-0.7	0.949	0.954	1	8286	tags=36%, list=34%, signal=54%
REACTOME_SIGNALING_BY_FGFR2_IN_DISEASE		39	-0.21	-0.69	0.957	0.954	1	5424	tags=28%, list=22%, signal=36%
REACTOME_FCERI_MEDIATED_CA_2_MOBILIZATION		31	0.28	0.65	0.967	0.954	1	3744	tags=26%, list=15%, signal=30%
REACTOME_SHC1_EVENTS_IN_ERBB4_SIGNALING		13	0.26	0.64	0.938	0.955	1	3465	tags=23%, list=14%, signal=27%
KEGG_PROGESTERONE_MEDIATED_OOCYTE_MATURATION	Details ...	82	-0.33	-0.92	0.596	0.956	1	1851	tags=21%, list=8%, signal=22%
KEGG_NON_SMALL_CELL_LUNG_CANCER	Details ...	52	-0.26	-0.75	0.889	0.956	1	3280	tags=23%, list=13%, signal=27%
KEGG_RIBOSOME		86	0.33	0.7	0.764	0.956	1	5552	tags=38%, list=23%, signal=50%
KEGG_PRIMARY_IMMUNODEFICIENCY	Details ...	32	-0.52	-0.98	0.548	0.957	1	4839	tags=38%, list=20%, signal=47%
REACTOME_RECEPTOR_MEDIATED_MITOPHAGY		10	-0.31	-0.68	0.873	0.959	1	5684	tags=40%, list=23%, signal=52%
REACTOME_PINK_PARKIN_MEDIATED_MITOPHAGY		17	-0.26	-0.69	0.912	0.96	1	8014	tags=53%, list=33%, signal=79%
REACTOME_SYNAPTIC_ADHESION_LIKE_MOLECULES		19	-0.29	-0.68	0.924	0.96	1	4710	tags=32%, list=19%, signal=39%
REACTOME_DNA_DOUBLE_STRAND_BREAK_RESPONSE		38	0.23	0.63	0.96	0.96	1	5664	tags=32%, list=23%, signal=41%
REACTOME_FGFR2_LIGAND_BINDING_AND_ACTIVATION		18	-0.25	-0.67	0.909	0.962	1	7327	tags=33%, list=30%, signal=48%
REACTOME_JNK_C_JUN_KINASES_PHOSPHORYLATION_AND_ACTIVATION_MEDIATED_BY_ACTIVATED_HUMAN_TAK1		20	-0.25	-0.67	0.928	0.962	1	3110	tags=20%, list=13%, signal=23%
REACTOME_NF_KB_IS_ACTIVATED_AND_SIGNALS_SURVIVAL		13	0.24	0.62	0.943	0.962	1	5785	tags=38%, list=24%, signal=50%
REACTOME_BETA_OXIDATION_OF_VERY_LONG_CHAIN_FATTY_ACIDS		11	0.31	0.63	0.91	0.962	1	3020	tags=27%, list=12%, signal=31%
REACTOME_PI_3K_CASCADE_FGFR2		22	0.22	0.63	0.97	0.962	1	4204	tags=23%, list=17%, signal=27%
REACTOME_PI_3K_CASCADE_FGFR1		20	-0.25	-0.68	0.948	0.963	1	7327	tags=45%, list=30%, signal=64%
REACTOME_ENDOSOMAL_SORTING_COMPLEX_REQUIRED_FOR_TRANSPORT_ESCRT		25	0.24	0.63	0.933	0.963	1	5542	tags=36%, list=23%, signal=47%
KEGG_UBIQUITIN_MEDIATED_PROTEOLYSIS	Details ...	124	-0.3	-1.07	0.341	0.964	1	3785	tags=26%, list=16%, signal=30%
KEGG_STEROID_BIOSYNTHESIS	Details ...	12	-0.53	-1	0.491	0.964	1	4480	tags=50%, list=18%, signal=61%
REACTOME_ACTIVATED_TAK1_MEDIATES_P38_MAPK_ACTIVATION		21	-0.26	-0.67	0.894	0.964	1	3110	tags=19%, list=13%, signal=22%
REACTOME_UNBLOCKING_OF_NMDA_RECEPTORS_GLUTAMATE_BINDING_AND_ACTIVATION		19	-0.31	-0.66	0.904	0.964	1	7988	tags=58%, list=33%, signal=86%
KEGG_PROPANOATE_METABOLISM		28	0.28	0.7	0.94	0.964	1	6573	tags=43%, list=27%, signal=59%
KEGG_GLYCOSPHINGOLIPID_BIOSYNTHESIS_GANGLIO_SERIES	Details ...	15	-0.34	-0.83	0.739	0.965	1	841	tags=13%, list=3%, signal=14%
KEGG_PRION_DISEASES	Details ...	34	-0.34	-0.79	0.775	0.965	1	3577	tags=35%, list=15%, signal=41%
REACTOME_PHOSPHOLIPASE_C_MEDIATED_CASCADE_FGFR2		17	-0.23	-0.67	0.929	0.965	1	7327	tags=35%, list=30%, signal=50%
BIOCARTA_SET_PATHWAY	Details ...	10	-0.52	-0.96	0.534	0.968	1	389	tags=20%, list=2%, signal=20%
KEGG_DORSO_VENTRAL_AXIS_FORMATION	Details ...	23	-0.33	-0.83	0.709	0.968	1	4075	tags=30%, list=17%, signal=37%
KEGG_BASAL_TRANSCRIPTION_FACTORS	Details ...	31	-0.28	-0.81	0.745	0.968	1	7289	tags=48%, list=30%, signal=69%
REACTOME_LYSOSOME_VESICLE_BIOGENESIS		33	-0.24	-0.66	0.952	0.968	1	3148	tags=18%, list=13%, signal=21%
REACTOME_INTERACTION_WITH_CUMULUS_CELLS_AND_THE_ZONA_PELLUCIDA		11	-0.25	-0.65	0.862	0.968	1	424	tags=9%, list=2%, signal=9%
KEGG_VIRAL_MYOCARDITIS	Details ...	66	-0.27	-0.63	0.968	0.968	1	2987	tags=20%, list=12%, signal=22%
KEGG_BETA_ALANINE_METABOLISM		19	0.28	0.67	0.938	0.968	1	2215	tags=11%, list=9%, signal=12%
KEGG_PROTEIN_EXPORT	Details ...	21	-0.43	-1.01	0.457	0.969	1	4443	tags=33%, list=18%, signal=41%
REACTOME_DAP12_INTERACTIONS		41	-0.26	-0.65	0.925	0.969	1	3753	tags=20%, list=15%, signal=23%
KEGG_AUTOIMMUNE_THYROID_DISEASE	Details ...	48	-0.54	-1.19	0.279	0.97	0.999	2987	tags=25%, list=12%, signal=28%
REACTOME_LONG_TERM_POTENTIATION		21	-0.29	-0.64	0.93	0.97	1	6831	tags=43%, list=28%, signal=59%
REACTOME_HEME_BIOSYNTHESIS		12	-0.29	-0.64	0.946	0.97	1	1520	tags=17%, list=6%, signal=18%
REACTOME_P75NTR_SIGNALS_VIA_NF_KB		16	0.22	0.6	0.961	0.97	1	5785	tags=38%, list=24%, signal=49%
KEGG_OLFACTORY_TRANSDUCTION	Details ...	371	-0.14	-0.93	0.532	0.971	1	8374	tags=33%, list=34%, signal=49%
REACTOME_REGULATION_OF_PYRUVATE_DEHYDROGENASE_PDH_COMPLEX		16	-0.25	-0.65	0.929	0.971	1	3481	tags=25%, list=14%, signal=29%
KEGG_CARDIAC_MUSCLE_CONTRACTION	Details ...	69	-0.27	-0.92	0.591	0.972	1	6145	tags=35%, list=25%, signal=46%
KEGG_LEISHMANIA_INFECTION	Details ...	62	-0.36	-0.8	0.713	0.972	1	2107	tags=27%, list=9%, signal=30%
REACTOME_MITOCHONDRIAL_FATTY_ACID_BETA_OXIDATION		29	-0.26	-0.64	0.938	0.972	1	2522	tags=17%, list=10%, signal=19%
REACTOME_GPVI_MEDIATED_ACTIVATION_CASCADE		32	0.25	0.59	0.972	0.972	1	3701	tags=25%, list=15%, signal=29%
BIOCARTA_NKT_PATHWAY		23	0.27	0.56	0.946	0.975	1	1163	tags=9%, list=5%, signal=9%
BIOCARTA_D4GDI_PATHWAY		11	0.29	0.58	0.939	0.975	1	1007	tags=9%, list=4%, signal=9%
KEGG_MATURITY_ONSET_DIABETES_OF_THE_YOUNG	Details ...	23	-0.46	-1.25	0.179	0.976	0.998	4392	tags=22%, list=18%, signal=26%
KEGG_TOLL_LIKE_RECEPTOR_SIGNALING_PATHWAY	Details ...	91	-0.38	-0.98	0.494	0.976	1	3190	tags=25%, list=13%, signal=29%
REACTOME_ACETYLCHOLINE_BINDING_AND_DOWNSTREAM_EVENTS		12	0.23	0.58	0.953	0.976	1	1054	tags=8%, list=4%, signal=9%
BIOCARTA_VDR_PATHWAY		24	0.24	0.6	0.942	0.976	1	3529	tags=21%, list=14%, signal=24%
BIOCARTA_TCRA_PATHWAY	Details ...	12	-0.6	-0.98	0.533	0.977	1	2236	tags=42%, list=9%, signal=46%
REACTOME_INFLUENZA_INFECTION		145	-0.23	-0.62	0.924	0.977	1	4873	tags=23%, list=20%, signal=29%
KEGG_ALANINE_ASPARTATE_AND_GLUTAMATE_METABOLISM	Details ...	28	-0.35	-0.85	0.738	0.978	1	2144	tags=25%, list=9%, signal=27%
REACTOME_POU5F1_OCT4_SOX2_NANOG_ACTIVATE_GENES_RELATED_TO_PROLIFERATION		11	-0.27	-0.61	0.951	0.978	1	4904	tags=36%, list=20%, signal=46%
KEGG_B_CELL_RECEPTOR_SIGNALING_PATHWAY		67	0.24	0.6	0.975	0.978	1	3465	tags=21%, list=14%, signal=24%
REACTOME_MITOCHONDRIAL_CALCIUM_ION_TRANSPORT		15	-0.26	-0.62	0.946	0.979	1	1493	tags=13%, list=6%, signal=14%
REACTOME_CONSTITUTIVE_SIGNALING_BY_AKT1_E17K_IN_CANCER		24	-0.21	-0.61	0.972	0.979	1	7078	tags=33%, list=29%, signal=47%
BIOCARTA_CYTOKINE_PATHWAY	Details ...	17	-0.24	-0.62	0.873	0.98	1	8210	tags=41%, list=34%, signal=62%
BIOCARTA_DC_PATHWAY		17	0.3	0.58	0.914	0.98	1	96	tags=6%, list=0%, signal=6%
REACTOME_CELL_CELL_JUNCTION_ORGANIZATION	Details ...	54	0.56	1.55	0.004	0.981	0.983	3016	tags=35%, list=12%, signal=40%
REACTOME_RRNA_PROCESSING		182	-0.22	-0.6	0.922	0.983	1	4786	tags=25%, list=20%, signal=31%
BIOCARTA_IL12_PATHWAY	Details ...	18	-0.32	-0.59	0.892	0.983	1	4436	tags=39%, list=18%, signal=48%
KEGG_TERPENOID_BACKBONE_BIOSYNTHESIS	Details ...	13	-0.41	-0.83	0.688	0.984	1	2237	tags=38%, list=9%, signal=42%
KEGG_BUTANOATE_METABOLISM		30	0.25	0.6	0.976	0.986	1	4032	tags=20%, list=17%, signal=24%
KEGG_INTESTINAL_IMMUNE_NETWORK_FOR_IGA_PRODUCTION	Details ...	45	-0.41	-0.85	0.643	0.987	1	2987	tags=27%, list=12%, signal=30%
KEGG_BIOSYNTHESIS_OF_UNSATURATED_FATTY_ACIDS	Details ...	20	-0.38	-0.81	0.756	0.987	1	184	tags=15%, list=1%, signal=15%
BIOCARTA_IL17_PATHWAY	Details ...	14	-0.31	-0.52	0.936	0.988	1	2925	tags=29%, list=12%, signal=32%
KEGG_NATURAL_KILLER_CELL_MEDIATED_CYTOTOXICITY	Details ...	118	-0.3	-0.86	0.633	0.991	1	5113	tags=31%, list=21%, signal=38%
REACTOME_SCAVENGING_BY_CLASS_A_RECEPTORS		19	-0.28	-0.57	0.966	0.991	1	4363	tags=32%, list=18%, signal=38%
REACTOME_REGULATION_OF_LOCALIZATION_OF_FOXO_TRANSCRIPTION_FACTORS		11	-0.24	-0.56	0.976	0.991	1	4769	tags=27%, list=20%, signal=34%
KEGG_INOSITOL_PHOSPHATE_METABOLISM	Details ...	53	-0.36	-1.07	0.323	0.992	1	3337	tags=23%, list=14%, signal=26%
BIOCARTA_TH1TH2_PATHWAY	Details ...	17	-0.46	-0.91	0.585	0.993	1	1107	tags=18%, list=5%, signal=18%
BIOCARTA_BARR_MAPK_PATHWAY	Details ...	13	-0.29	-0.63	0.953	0.993	1	4844	tags=31%, list=20%, signal=38%
KEGG_GLYCOSAMINOGLYCAN_BIOSYNTHESIS_CHONDROITIN_SULFATE		16	0.29	0.61	0.949	0.993	1	3656	tags=31%, list=15%, signal=37%
REACTOME_NRIF_SIGNALS_CELL_DEATH_FROM_THE_NUCLEUS		16	0.19	0.49	0.994	0.994	1	2111	tags=13%, list=9%, signal=14%
REACTOME_CLASS_I_PEROXISOMAL_MEMBRANE_PROTEIN_IMPORT		18	-0.23	-0.54	0.977	0.995	1	1995	tags=11%, list=8%, signal=12%
REACTOME_DAP12_SIGNALING		29	-0.22	-0.53	0.992	0.995	1	5844	tags=31%, list=24%, signal=41%
REACTOME_AKT_PHOSPHORYLATES_TARGETS_IN_THE_CYTOSOL		13	-0.21	-0.52	0.984	0.995	1	7617	tags=46%, list=31%, signal=67%
KEGG_SPLICEOSOME	Details ...	113	-0.36	-1.15	0.306	0.996	1	4359	tags=33%, list=18%, signal=40%
REACTOME_P75NTR_RECRUITS_SIGNALLING_COMPLEXES		13	-0.19	-0.49	0.994	0.997	1	5098	tags=23%, list=21%, signal=29%
REACTOME_FGFR2C_LIGAND_BINDING_AND_ACTIVATION		13	-0.15	-0.4	1	0.999	1	20767	tags=100%, list=85%, signal=676%
BIOCARTA_RANBP2_PATHWAY	Details ...	11	-0.63	-1.51	0.052	1	0.753	6099	tags=55%, list=25%, signal=73%
BIOCARTA_PTC1_PATHWAY	Details ...	11	-0.82	-1.42	0.062	1	0.904	3499	tags=73%, list=14%, signal=85%
BIOCARTA_MCM_PATHWAY	Details ...	17	-0.72	-1.38	0.105	1	0.944	3940	tags=88%, list=16%, signal=105%
BIOCARTA_SM_PATHWAY	Details ...	13	-0.59	-1.36	0.167	1	0.963	3063	tags=46%, list=13%, signal=53%
BIOCARTA_SRCRPTP_PATHWAY	Details ...	11	-0.74	-1.33	0.128	1	0.978	2466	tags=64%, list=10%, signal=71%
BIOCARTA_RANMS_PATHWAY	Details ...	10	-0.78	-1.3	0.177	1	0.983	2756	tags=60%, list=11%, signal=68%
BIOCARTA_CDK5_PATHWAY	Details ...	12	-0.53	-1.27	0.159	1	0.993	4565	tags=50%, list=19%, signal=61%
KEGG_GLYCINE_SERINE_AND_THREONINE_METABOLISM	Details ...	28	-0.53	-1.26	0.14	1	0.995	1609	tags=25%, list=7%, signal=27%
BIOCARTA_EFP_PATHWAY	Details ...	14	-0.65	-1.26	0.18	1	0.995	2669	tags=50%, list=11%, signal=56%
BIOCARTA_HSP27_PATHWAY	Details ...	14	-0.51	-1.21	0.178	1	0.998	3420	tags=29%, list=14%, signal=33%
KEGG_BASE_EXCISION_REPAIR	Details ...	30	-0.49	-1.21	0.25	1	0.999	4646	tags=50%, list=19%, signal=62%
BIOCARTA_RB_PATHWAY	Details ...	13	-0.67	-1.2	0.281	1	1	1617	tags=54%, list=7%, signal=58%
BIOCARTA_CELLCYCLE_PATHWAY	Details ...	23	-0.55	-1.19	0.243	1	1	4339	tags=52%, list=18%, signal=63%
KEGG_NON_HOMOLOGOUS_END_JOINING	Details ...	10	-0.52	-1.19	0.262	1	0.999	1579	tags=20%, list=6%, signal=21%
BIOCARTA_CTLA4_PATHWAY	Details ...	20	-0.64	-1.18	0.296	1	1	3753	tags=60%, list=15%, signal=71%
BIOCARTA_ERAD_PATHWAY	Details ...	17	-0.46	-1.17	0.259	1	1	4653	tags=41%, list=19%, signal=51%
BIOCARTA_G2_PATHWAY	Details ...	24	-0.57	-1.17	0.307	1	1	1579	tags=38%, list=6%, signal=40%
KEGG_RIG_I_LIKE_RECEPTOR_SIGNALING_PATHWAY	Details ...	60	-0.37	-1.16	0.264	1	1	2868	tags=18%, list=12%, signal=21%
BIOCARTA_MHC_PATHWAY	Details ...	12	-0.66	-1.14	0.295	1	1	5844	tags=83%, list=24%, signal=110%
BIOCARTA_ATRBRCA_PATHWAY	Details ...	20	-0.48	-1.13	0.347	1	1	2980	tags=35%, list=12%, signal=40%
BIOCARTA_NPC_PATHWAY	Details ...	11	-0.59	-1.12	0.36	1	1	4285	tags=45%, list=18%, signal=55%
KEGG_PYRIMIDINE_METABOLISM	Details ...	87	-0.39	-1.11	0.307	1	1	3930	tags=29%, list=16%, signal=34%
KEGG_TYPE_I_DIABETES_MELLITUS	Details ...	40	-0.54	-1.11	0.325	1	1	2107	tags=30%, list=9%, signal=33%
KEGG_CYTOSOLIC_DNA_SENSING_PATHWAY	Details ...	47	-0.42	-1.09	0.356	1	1	4068	tags=30%, list=17%, signal=36%
KEGG_GRAFT_VERSUS_HOST_DISEASE	Details ...	37	-0.56	-1.09	0.385	1	1	2107	tags=30%, list=9%, signal=32%
KEGG_VIBRIO_CHOLERAE_INFECTION	Details ...	52	-0.39	-1.08	0.328	1	1	1072	tags=17%, list=4%, signal=18%
BIOCARTA_SKP2E2F_PATHWAY	Details ...	10	-0.54	-1.08	0.413	1	1	1622	tags=40%, list=7%, signal=43%
KEGG_AMINOACYL_TRNA_BIOSYNTHESIS	Details ...	19	-0.44	-1.07	0.373	1	1	2813	tags=26%, list=12%, signal=30%
BIOCARTA_CTL_PATHWAY	Details ...	12	-0.66	-1.07	0.451	1	1	6230	tags=67%, list=26%, signal=90%
BIOCARTA_IL5_PATHWAY	Details ...	11	-0.6	-1.06	0.394	1	1	1107	tags=27%, list=5%, signal=29%
BIOCARTA_BLYMPHOCYTE_PATHWAY	Details ...	11	-0.6	-1.05	0.431	1	1	1107	tags=27%, list=5%, signal=29%
BIOCARTA_SPPA_PATHWAY	Details ...	13	-0.48	-1.03	0.441	1	1	3190	tags=46%, list=13%, signal=53%
BIOCARTA_THELPER_PATHWAY	Details ...	11	-0.64	-1.03	0.539	1	1	2236	tags=36%, list=9%, signal=40%
BIOCARTA_STATHMIN_PATHWAY	Details ...	19	-0.54	-1.02	0.486	1	1	2837	tags=53%, list=12%, signal=60%
BIOCARTA_TCYTOTOXIC_PATHWAY	Details ...	11	-0.64	-1	0.591	1	1	2925	tags=45%, list=12%, signal=52%
BIOCARTA_RHODOPSIN_PATHWAY	Details ...	10	-0.41	-0.99	0.484	1	1	9381	tags=80%, list=38%, signal=130%
BIOCARTA_ASBCELL_PATHWAY	Details ...	13	-0.52	-0.99	0.487	1	1	1107	tags=15%, list=5%, signal=16%
BIOCARTA_LIS1_PATHWAY	Details ...	19	-0.36	-0.98	0.494	1	1	2601	tags=21%, list=11%, signal=24%
BIOCARTA_GABA_PATHWAY	Details ...	10	-0.39	-0.93	0.57	1	1	5989	tags=40%, list=25%, signal=53%
BIOCARTA_PML_PATHWAY	Details ...	17	-0.37	-0.93	0.6	1	1	2113	tags=24%, list=9%, signal=26%
BIOCARTA_BARRESTIN_SRC_PATHWAY	Details ...	15	-0.41	-0.92	0.574	1	1	3190	tags=33%, list=13%, signal=38%
KEGG_SYSTEMIC_LUPUS_ERYTHEMATOSUS	Details ...	52	-0.41	-0.88	0.613	1	1	2107	tags=31%, list=9%, signal=34%
KEGG_REGULATION_OF_AUTOPHAGY	Details ...	28	-0.27	-0.88	0.656	1	1	6326	tags=29%, list=26%, signal=39%
KEGG_ASTHMA	Details ...	28	-0.45	-0.87	0.623	1	1	2107	tags=29%, list=9%, signal=31%
KEGG_RNA_POLYMERASE	Details ...	24	-0.3	-0.87	0.659	1	1	4873	tags=29%, list=20%, signal=36%
BIOCARTA_RACCYCD_PATHWAY	Details ...	24	-0.34	-0.87	0.713	1	1	3166	tags=29%, list=13%, signal=33%
KEGG_BLADDER_CANCER	Details ...	38	-0.35	-0.86	0.665	1	1	4864	tags=42%, list=20%, signal=53%
BIOCARTA_RACC_PATHWAY	Details ...	13	-0.39	-0.83	0.714	1	1	3761	tags=31%, list=15%, signal=36%
BIOCARTA_P53_PATHWAY	Details ...	16	-0.36	-0.83	0.731	1	1	2687	tags=38%, list=11%, signal=42%
BIOCARTA_VITCB_PATHWAY	Details ...	11	-0.4	-0.81	0.701	1	1	4078	tags=36%, list=17%, signal=44%
BIOCARTA_DNAFRAGMENT_PATHWAY	Details ...	10	-0.44	-0.81	0.728	1	1	389	tags=20%, list=2%, signal=20%
BIOCARTA_G1_PATHWAY	Details ...	28	-0.34	-0.8	0.764	1	1	1724	tags=25%, list=7%, signal=27%
BIOCARTA_MPR_PATHWAY	Details ...	21	-0.41	-0.8	0.769	1	1	2837	tags=48%, list=12%, signal=54%
BIOCARTA_NO2IL12_PATHWAY	Details ...	15	-0.48	-0.79	0.734	1	1	5565	tags=53%, list=23%, signal=69%
BIOCARTA_CERAMIDE_PATHWAY	Details ...	20	-0.29	-0.79	0.809	1	1	3190	tags=25%, list=13%, signal=29%
BIOCARTA_AKAPCENTROSOME_PATHWAY	Details ...	14	-0.35	-0.78	0.752	1	1	1948	tags=29%, list=8%, signal=31%
BIOCARTA_PCAF_PATHWAY	Details ...	13	-0.33	-0.77	0.798	1	1	695	tags=15%, list=3%, signal=16%
BIOCARTA_IL10_PATHWAY	Details ...	13	-0.39	-0.77	0.798	1	1	1119	tags=31%, list=5%, signal=32%
BIOCARTA_CSK_PATHWAY	Details ...	20	-0.39	-0.75	0.833	1	1	4114	tags=45%, list=17%, signal=54%
BIOCARTA_PRION_PATHWAY	Details ...	11	-0.38	-0.75	0.834	1	1	2227	tags=27%, list=9%, signal=30%
BIOCARTA_GRANULOCYTES_PATHWAY	Details ...	12	-0.36	-0.74	0.797	1	1	4044	tags=33%, list=17%, signal=40%
BIOCARTA_NKCELLS_PATHWAY	Details ...	18	-0.33	-0.73	0.853	1	1	3889	tags=33%, list=16%, signal=40%
BIOCARTA_ERK5_PATHWAY	Details ...	13	-0.29	-0.7	0.903	1	1	2466	tags=23%, list=10%, signal=26%
BIOCARTA_NDKDYNAMIN_PATHWAY	Details ...	16	-0.28	-0.69	0.874	1	1	6831	tags=44%, list=28%, signal=61%
BIOCARTA_RAB_PATHWAY	Details ...	13	-0.29	-0.69	0.888	1	1	1543	tags=15%, list=6%, signal=16%
BIOCARTA_MAL_PATHWAY	Details ...	18	-0.28	-0.68	0.94	1	1	1906	tags=17%, list=8%, signal=18%
BIOCARTA_ACTINY_PATHWAY	Details ...	12	-0.31	-0.66	0.932	1	1	200	tags=8%, list=1%, signal=8%
BIOCARTA_NPP1_PATHWAY	Details ...	10	-0.36	-0.65	0.947	1	1	4078	tags=50%, list=17%, signal=60%
BIOCARTA_STEM_PATHWAY	Details ...	13	-0.28	-0.64	0.904	1	1	8210	tags=46%, list=34%, signal=70%
REACTOME_DISEASES_OF_METABOLISM	Details ...	219	0.5	1.59	0	1	0.943	3713	tags=32%, list=15%, signal=37%
BIOCARTA_HDAC_PATHWAY	Details ...	24	0.62	1.62	0.008	1	0.414	4778	tags=54%, list=20%, signal=67%

## Sheet: ER-negative
follow link to MSigDB	GS DETAILS	SIZE	ES	NES	NOM p-val	FDR q-val	FWER p-val	RANK AT MAX	LEADING EDGE
KEGG_ALZHEIMERS_DISEASE	Details ...	133	-0.48	-1.69	0	0.094	0.147	4172	tags=39%, list=17%, signal=47%
KEGG_PANTOTHENATE_AND_COA_BIOSYNTHESIS	Details ...	14	-0.76	-1.72	0.004	0.11	0.091	1821	tags=43%, list=7%, signal=46%
KEGG_RIG_I_LIKE_RECEPTOR_SIGNALING_PATHWAY	Details ...	60	0.61	1.74	0.004	0.12	0.101	5239	tags=53%, list=21%, signal=68%
KEGG_TYROSINE_METABOLISM	Details ...	34	-0.7	-1.58	0.004	0.142	0.46	3109	tags=53%, list=13%, signal=61%
KEGG_DRUG_METABOLISM_CYTOCHROME_P450	Details ...	53	-0.7	-1.59	0.009	0.144	0.416	1652	tags=32%, list=7%, signal=34%
KEGG_DRUG_METABOLISM_OTHER_ENZYMES	Details ...	39	-0.66	-1.57	0.015	0.144	0.514	2543	tags=26%, list=10%, signal=29%
KEGG_STARCH_AND_SUCROSE_METABOLISM	Details ...	39	-0.71	-1.63	0	0.151	0.293	1994	tags=36%, list=8%, signal=39%
KEGG_GLYCOSYLPHOSPHATIDYLINOSITOL_GPI_ANCHOR_BIOSYNTHESIS	Details ...	23	-0.68	-1.6	0.016	0.165	0.394	5049	tags=65%, list=21%, signal=82%
HALLMARK_OXIDATIVE_PHOSPHORYLATION	Details ...	170	-0.48	-1.54	0.022	0.166	0.154	4230	tags=38%, list=17%, signal=45%
KEGG_RIBOFLAVIN_METABOLISM	Details ...	15	-0.65	-1.54	0.024	0.172	0.612	3416	tags=47%, list=14%, signal=54%
KEGG_OXIDATIVE_PHOSPHORYLATION	Details ...	91	-0.46	-1.52	0.018	0.184	0.668	4172	tags=40%, list=17%, signal=48%
HALLMARK_FATTY_ACID_METABOLISM	Details ...	143	-0.53	-1.44	0.019	0.199	0.358	2741	tags=34%, list=11%, signal=38%
KEGG_RETINOL_METABOLISM	Details ...	47	-0.61	-1.49	0.026	0.221	0.743	2543	tags=26%, list=10%, signal=28%
KEGG_PORPHYRIN_AND_CHLOROPHYLL_METABOLISM	Details ...	28	-0.68	-1.47	0.029	0.221	0.8	653	tags=18%, list=3%, signal=18%
HALLMARK_XENOBIOTIC_METABOLISM	Details ...	184	-0.53	-1.48	0.006	0.234	0.275	3170	tags=39%, list=13%, signal=45%
HALLMARK_ANDROGEN_RESPONSE	Details ...	89	-0.56	-1.45	0.029	0.234	0.341	3873	tags=47%, list=16%, signal=56%
KEGG_PHENYLALANINE_METABOLISM	Details ...	15	-0.7	-1.47	0.021	0.236	0.792	4180	tags=67%, list=17%, signal=80%
KEGG_HUNTINGTONS_DISEASE	Details ...	143	-0.4	-1.44	0.025	0.256	0.869	4308	tags=31%, list=18%, signal=37%
KEGG_O_GLYCAN_BIOSYNTHESIS	Details ...	21	-0.58	-1.44	0.032	0.261	0.858	3953	tags=43%, list=16%, signal=51%
HALLMARK_ADIPOGENESIS	Details ...	176	-0.5	-1.38	0.033	0.276	0.509	4377	tags=42%, list=18%, signal=51%
HALLMARK_CHOLESTEROL_HOMEOSTASIS	Details ...	67	-0.53	-1.27	0.129	0.289	0.77	2901	tags=34%, list=12%, signal=39%
HALLMARK_INTERFERON_ALPHA_RESPONSE	Details ...	85	0.82	1.53	0.03	0.298	0.238	2214	tags=66%, list=9%, signal=72%
HALLMARK_ESTROGEN_RESPONSE_LATE	Details ...	183	-0.53	-1.28	0.07	0.298	0.754	1622	tags=32%, list=7%, signal=34%
KEGG_ASCORBATE_AND_ALDARATE_METABOLISM	Details ...	14	-0.83	-1.4	0.035	0.3	0.925	431	tags=29%, list=2%, signal=29%
HALLMARK_UV_RESPONSE_UP	Details ...	146	-0.44	-1.29	0.062	0.306	0.738	2959	tags=32%, list=12%, signal=36%
HALLMARK_HYPOXIA	Details ...	186	-0.51	-1.31	0.083	0.307	0.667	2732	tags=35%, list=11%, signal=39%
HALLMARK_PEROXISOME	Details ...	98	-0.47	-1.3	0.063	0.311	0.707	3023	tags=31%, list=12%, signal=35%
HALLMARK_GLYCOLYSIS	Details ...	188	-0.53	-1.35	0.055	0.313	0.588	3105	tags=36%, list=13%, signal=41%
KEGG_PENTOSE_AND_GLUCURONATE_INTERCONVERSIONS	Details ...	16	-0.8	-1.4	0.026	0.318	0.923	2510	tags=56%, list=10%, signal=63%
HALLMARK_PROTEIN_SECRETION	Details ...	93	-0.53	-1.54	0.004	0.319	0.148	5237	tags=48%, list=21%, signal=61%
BIOCARTA_NGF_PATHWAY	Details ...	18	-0.61	-1.47	0.046	0.328	0.824	1755	tags=33%, list=7%, signal=36%
HALLMARK_ESTROGEN_RESPONSE_EARLY	Details ...	180	-0.55	-1.32	0.05	0.33	0.653	1666	tags=31%, list=7%, signal=33%
KEGG_N_GLYCAN_BIOSYNTHESIS	Details ...	44	-0.47	-1.38	0.053	0.348	0.961	3955	tags=39%, list=16%, signal=46%
BIOCARTA_ERYTH_PATHWAY	Details ...	14	-0.68	-1.47	0.042	0.363	0.824	1584	tags=36%, list=7%, signal=38%
BIOCARTA_TFF_PATHWAY	Details ...	23	-0.78	-1.64	0.002	0.364	0.276	2314	tags=39%, list=9%, signal=43%
BIOCARTA_INTRINSIC_PATHWAY	Details ...	20	-0.74	-1.54	0.007	0.378	0.624	1144	tags=35%, list=5%, signal=37%
BIOCARTA_IGF1_PATHWAY	Details ...	19	-0.68	-1.56	0.024	0.381	0.544	1755	tags=37%, list=7%, signal=40%
HALLMARK_MTORC1_SIGNALING	Details ...	186	-0.44	-1.2	0.164	0.398	0.874	3125	tags=31%, list=13%, signal=35%
BIOCARTA_IGF1MTOR_PATHWAY	Details ...	18	-0.6	-1.47	0.021	0.401	0.821	4670	tags=56%, list=19%, signal=69%
BIOCARTA_HER2_PATHWAY	Details ...	22	-0.63	-1.5	0.012	0.407	0.757	1175	tags=32%, list=5%, signal=33%
BIOCARTA_MTOR_PATHWAY	Details ...	20	-0.59	-1.43	0.045	0.409	0.879	4670	tags=45%, list=19%, signal=56%
BIOCARTA_CK1_PATHWAY	Details ...	16	-0.66	-1.48	0.019	0.413	0.801	1690	tags=31%, list=7%, signal=34%
KEGG_PARKINSONS_DISEASE	Details ...	86	-0.41	-1.34	0.074	0.426	0.982	4172	tags=38%, list=17%, signal=46%
BIOCARTA_FIBRINOLYSIS_PATHWAY	Details ...	10	-0.89	-1.42	0.022	0.427	0.909	1950	tags=80%, list=8%, signal=87%
BIOCARTA_ACE2_PATHWAY	Details ...	13	-0.67	-1.39	0.091	0.427	0.939	1559	tags=31%, list=6%, signal=33%
HALLMARK_COAGULATION	Details ...	126	-0.47	-1.18	0.224	0.431	0.909	2412	tags=26%, list=10%, signal=29%
BIOCARTA_INSULIN_PATHWAY	Details ...	19	-0.64	-1.58	0.02	0.433	0.48	1755	tags=32%, list=7%, signal=34%
BIOCARTA_GATA3_PATHWAY	Details ...	14	-0.59	-1.38	0.077	0.435	0.948	278	tags=14%, list=1%, signal=14%
BIOCARTA_MTA3_PATHWAY	Details ...	18	-0.7	-1.51	0.033	0.439	0.727	3083	tags=67%, list=13%, signal=76%
BIOCARTA_AMI_PATHWAY	Details ...	18	-0.74	-1.4	0.05	0.44	0.93	1648	tags=44%, list=7%, signal=48%
BIOCARTA_PTEN_PATHWAY	Details ...	18	-0.59	-1.4	0.046	0.443	0.92	4670	tags=56%, list=19%, signal=69%
KEGG_ARGININE_AND_PROLINE_METABOLISM	Details ...	48	-0.51	-1.32	0.079	0.454	0.993	3913	tags=42%, list=16%, signal=50%
HALLMARK_INTERFERON_GAMMA_RESPONSE	Details ...	184	0.68	1.4	0.106	0.456	0.541	2647	tags=53%, list=11%, signal=59%
BIOCARTA_HIF_PATHWAY	Details ...	15	-0.58	-1.27	0.173	0.458	0.993	3542	tags=47%, list=15%, signal=55%
HALLMARK_NOTCH_SIGNALING	Details ...	32	-0.44	-1.11	0.278	0.467	0.956	2871	tags=34%, list=12%, signal=39%
BIOCARTA_LEPTIN_PATHWAY	Details ...	11	-0.62	-1.27	0.17	0.468	0.993	3279	tags=45%, list=13%, signal=52%
BIOCARTA_NPP1_PATHWAY	Details ...	10	-0.69	-1.28	0.126	0.47	0.993	953	tags=30%, list=4%, signal=31%
BIOCARTA_ERK5_PATHWAY	Details ...	13	-0.54	-1.28	0.136	0.476	0.993	1175	tags=23%, list=5%, signal=24%
KEGG_SULFUR_METABOLISM	Details ...	10	-0.66	-1.32	0.136	0.477	0.993	2978	tags=30%, list=12%, signal=34%
BIOCARTA_EXTRINSIC_PATHWAY	Details ...	11	-0.77	-1.28	0.113	0.48	0.993	2673	tags=64%, list=11%, signal=71%
BIOCARTA_GHRELIN_PATHWAY	Details ...	13	-0.67	-1.36	0.099	0.481	0.964	1667	tags=31%, list=7%, signal=33%
BIOCARTA_P53HYPOXIA_PATHWAY	Details ...	21	-0.51	-1.29	0.123	0.481	0.992	3633	tags=29%, list=15%, signal=34%
HALLMARK_UV_RESPONSE_DN	Details ...	136	-0.43	-1.12	0.285	0.485	0.953	3242	tags=32%, list=13%, signal=36%
BIOCARTA_CARM_ER_PATHWAY	Details ...	25	-0.5	-1.24	0.168	0.495	0.996	1919	tags=20%, list=8%, signal=22%
BIOCARTA_IGF1R_PATHWAY	Details ...	23	-0.51	-1.29	0.112	0.499	0.992	1175	tags=17%, list=5%, signal=18%
HALLMARK_BILE_ACID_METABOLISM	Details ...	105	-0.37	-1.12	0.19	0.502	0.95	3035	tags=26%, list=12%, signal=29%
KEGG_METABOLISM_OF_XENOBIOTICS_BY_CYTOCHROME_P450	Details ...	55	-0.56	-1.28	0.114	0.503	0.996	1505	tags=25%, list=6%, signal=27%
BIOCARTA_PLATELETAPP_PATHWAY	Details ...	13	-0.7	-1.34	0.134	0.503	0.978	1536	tags=38%, list=6%, signal=41%
BIOCARTA_CARM1_PATHWAY	Details ...	12	-0.58	-1.24	0.187	0.507	0.996	1602	tags=17%, list=7%, signal=18%
KEGG_OTHER_GLYCAN_DEGRADATION	Details ...	15	-0.49	-1.2	0.229	0.507	0.999	4495	tags=40%, list=18%, signal=49%
KEGG_PROTEIN_EXPORT	Details ...	21	-0.47	-1.29	0.142	0.508	0.996	5037	tags=43%, list=21%, signal=54%
KEGG_RENIN_ANGIOTENSIN_SYSTEM	Details ...	17	-0.6	-1.23	0.202	0.511	0.999	2515	tags=35%, list=10%, signal=39%
BIOCARTA_CFTR_PATHWAY	Details ...	11	-0.64	-1.29	0.141	0.513	0.991	368	tags=18%, list=2%, signal=18%
BIOCARTA_BCELLSURVIVAL_PATHWAY	Details ...	11	-0.61	-1.33	0.114	0.516	0.981	2384	tags=36%, list=10%, signal=40%
BIOCARTA_BAD_PATHWAY	Details ...	24	-0.52	-1.24	0.164	0.518	0.996	1175	tags=21%, list=5%, signal=22%
KEGG_RIBOSOME	Details ...	86	-0.54	-1.24	0.298	0.518	0.999	3952	tags=41%, list=16%, signal=48%
HALLMARK_PI3K_AKT_MTOR_SIGNALING	Details ...	100	-0.31	-1.06	0.31	0.519	0.984	2879	tags=20%, list=12%, signal=23%
BIOCARTA_DREAM_PATHWAY	Details ...	13	-0.6	-1.34	0.113	0.522	0.977	1755	tags=23%, list=7%, signal=25%
KEGG_GLUTATHIONE_METABOLISM	Details ...	48	-0.51	-1.21	0.155	0.522	0.999	1505	tags=27%, list=6%, signal=29%
KEGG_INSULIN_SIGNALING_PATHWAY	Details ...	132	-0.37	-1.25	0.046	0.523	0.999	3875	tags=27%, list=16%, signal=31%
KEGG_NITROGEN_METABOLISM	Details ...	23	-0.53	-1.26	0.098	0.525	0.999	1614	tags=17%, list=7%, signal=19%
REACTOME_SIGNALING_BY_NUCLEAR_RECEPTORS	Details ...	216	-0.47	-1.44	0.007	0.526	0.998	2419	tags=25%, list=10%, signal=28%
KEGG_MTOR_SIGNALING_PATHWAY	Details ...	46	-0.39	-1.19	0.169	0.526	0.999	2979	tags=24%, list=12%, signal=27%
KEGG_VALINE_LEUCINE_AND_ISOLEUCINE_DEGRADATION	Details ...	38	-0.5	-1.23	0.168	0.527	0.999	5584	tags=50%, list=23%, signal=65%
KEGG_STEROID_HORMONE_BIOSYNTHESIS	Details ...	40	-0.59	-1.24	0.19	0.527	0.999	1239	tags=23%, list=5%, signal=24%
REACTOME_METABOLISM_OF_AMINE_DERIVED_HORMONES	Details ...	15	-0.76	-1.47	0.032	0.528	0.998	3109	tags=40%, list=13%, signal=46%
BIOCARTA_LONGEVITY_PATHWAY	Details ...	14	-0.59	-1.29	0.097	0.529	0.991	1175	tags=36%, list=5%, signal=38%
HALLMARK_EPITHELIAL_MESENCHYMAL_TRANSITION	Details ...	186	-0.51	-1.06	0.386	0.529	0.981	3666	tags=45%, list=15%, signal=53%
HALLMARK_P53_PATHWAY	Details ...	182	-0.37	-1.08	0.281	0.53	0.976	2895	tags=27%, list=12%, signal=30%
REACTOME_DOWNREGULATION_OF_ERBB2_ERBB3_SIGNALING	Details ...	13	-0.69	-1.47	0.047	0.531	0.998	353	tags=23%, list=1%, signal=23%
HALLMARK_PANCREAS_BETA_CELLS	Details ...	39	-0.4	-1.12	0.294	0.531	0.95	4637	tags=31%, list=19%, signal=38%
KEGG_PPAR_SIGNALING_PATHWAY	Details ...	63	-0.51	-1.26	0.084	0.532	0.998	2273	tags=25%, list=9%, signal=28%
REACTOME_TRANSCRIPTIONAL_REGULATION_BY_THE_AP_2_TFAP2_FAMILY_OF_TRANSCRIPTION_FACTORS	Details ...	35	-0.61	-1.46	0.014	0.534	0.998	3455	tags=40%, list=14%, signal=47%
REACTOME_VITAMIN_B5_PANTOTHENATE_METABOLISM	Details ...	16	-0.62	-1.45	0.036	0.534	0.998	1821	tags=31%, list=7%, signal=34%
KEGG_GALACTOSE_METABOLISM	Details ...	25	-0.51	-1.27	0.148	0.534	0.998	3788	tags=44%, list=16%, signal=52%
KEGG_CARDIAC_MUSCLE_CONTRACTION	Details ...	69	-0.38	-1.21	0.217	0.536	0.999	4826	tags=33%, list=20%, signal=41%
REACTOME_ERBB2_REGULATES_CELL_MOTILITY	Details ...	14	-0.69	-1.47	0.039	0.537	0.998	4703	tags=71%, list=19%, signal=88%
KEGG_TGF_BETA_SIGNALING_PATHWAY	Details ...	81	-0.43	-1.16	0.238	0.537	1	4777	tags=41%, list=20%, signal=51%
REACTOME_NUCLEAR_RECEPTOR_TRANSCRIPTION_PATHWAY	Details ...	52	-0.51	-1.45	0.014	0.539	0.998	2395	tags=25%, list=10%, signal=28%
BIOCARTA_ETS_PATHWAY	Details ...	16	-0.53	-1.22	0.236	0.54	0.996	3017	tags=31%, list=12%, signal=36%
KEGG_ABC_TRANSPORTERS	Details ...	44	-0.45	-1.16	0.237	0.546	1	2602	tags=20%, list=11%, signal=23%
REACTOME_TRANSLATION	Details ...	262	-0.5	-1.45	0.111	0.548	0.998	5223	tags=43%, list=21%, signal=54%
KEGG_FRUCTOSE_AND_MANNOSE_METABOLISM	Details ...	33	-0.49	-1.21	0.189	0.549	0.999	2765	tags=30%, list=11%, signal=34%
REACTOME_SYNAPTIC_ADHESION_LIKE_MOLECULES	Details ...	19	-0.58	-1.47	0.056	0.55	0.998	4154	tags=42%, list=17%, signal=51%
BIOCARTA_AKAP95_PATHWAY	Details ...	11	-0.6	-1.29	0.169	0.55	0.991	5614	tags=64%, list=23%, signal=83%
BIOCARTA_SPRY_PATHWAY	Details ...	17	-0.57	-1.3	0.093	0.552	0.99	4636	tags=47%, list=19%, signal=58%
KEGG_SELENOAMINO_ACID_METABOLISM	Details ...	20	-0.48	-1.16	0.247	0.554	1	3963	tags=50%, list=16%, signal=60%
KEGG_STEROID_BIOSYNTHESIS	Details ...	12	-0.66	-1.17	0.284	0.556	0.999	3418	tags=50%, list=14%, signal=58%
REACTOME_CONSTITUTIVE_SIGNALING_BY_EGFRVIII	Details ...	15	-0.6	-1.42	0.052	0.558	1	4636	tags=60%, list=19%, signal=74%
REACTOME_MASTL_FACILITATES_MITOTIC_PROGRESSION	Details ...	10	-0.76	-1.45	0.068	0.558	0.998	3601	tags=80%, list=15%, signal=94%
KEGG_PROSTATE_CANCER	Details ...	84	-0.38	-1.16	0.145	0.558	0.999	2631	tags=20%, list=11%, signal=23%
BIOCARTA_EIF4_PATHWAY	Details ...	23	-0.54	-1.31	0.084	0.56	0.988	3875	tags=39%, list=16%, signal=46%
REACTOME_REVERSIBLE_HYDRATION_OF_CARBON_DIOXIDE	Details ...	12	-0.72	-1.47	0.034	0.561	0.998	1614	tags=25%, list=7%, signal=27%
REACTOME_HS_GAG_DEGRADATION	Details ...	22	-0.64	-1.45	0.055	0.561	0.998	1133	tags=23%, list=5%, signal=24%
REACTOME_ESR_MEDIATED_SIGNALING	Details ...	145	-0.48	-1.47	0.006	0.563	0.998	2419	tags=23%, list=10%, signal=26%
KEGG_CITRATE_CYCLE_TCA_CYCLE	Details ...	29	-0.45	-1.17	0.258	0.563	0.999	4153	tags=24%, list=17%, signal=29%
REACTOME_ERBB2_ACTIVATES_PTK6_SIGNALING	Details ...	11	-0.75	-1.45	0.042	0.564	0.998	4703	tags=82%, list=19%, signal=101%
REACTOME_NEGATIVE_REGULATION_OF_ACTIVITY_OF_TFAP2_AP_2_FAMILY_TRANSCRIPTION_FACTORS	Details ...	10	-0.81	-1.42	0.041	0.565	1	3345	tags=60%, list=14%, signal=70%
KEGG_TIGHT_JUNCTION	Details ...	123	-0.37	-1.14	0.21	0.565	1	3787	tags=27%, list=16%, signal=32%
REACTOME_SHC1_EVENTS_IN_ERBB4_SIGNALING	Details ...	13	-0.6	-1.43	0.064	0.567	1	4703	tags=62%, list=19%, signal=76%
KEGG_LYSOSOME	Details ...	107	-0.38	-1.13	0.244	0.568	1	4628	tags=37%, list=19%, signal=46%
REACTOME_METABOLISM_OF_AMINO_ACIDS_AND_DERIVATIVES	Details ...	329	-0.44	-1.42	0.029	0.571	1	3952	tags=34%, list=16%, signal=40%
REACTOME_AMINO_ACID_TRANSPORT_ACROSS_THE_PLASMA_MEMBRANE	Details ...	30	-0.54	-1.43	0.03	0.575	1	1136	tags=20%, list=5%, signal=21%
REACTOME_ADVANCED_GLYCOSYLATION_ENDPRODUCT_RECEPTOR_SIGNALING	Details ...	13	-0.69	-1.48	0.037	0.575	0.998	4484	tags=54%, list=18%, signal=66%
REACTOME_GLYCOGEN_SYNTHESIS	Details ...	15	-0.63	-1.42	0.067	0.575	1	1495	tags=33%, list=6%, signal=35%
REACTOME_HSF1_ACTIVATION	Details ...	29	-0.52	-1.47	0.031	0.576	0.998	3542	tags=31%, list=15%, signal=36%
REACTOME_ORGANIC_CATION_ANION_ZWITTERION_TRANSPORT	Details ...	13	-0.54	-1.4	0.084	0.577	1	2038	tags=23%, list=8%, signal=25%
REACTOME_GLUCURONIDATION	Details ...	13	-0.85	-1.39	0.033	0.579	1	1495	tags=38%, list=6%, signal=41%
REACTOME_PEPTIDE_HORMONE_METABOLISM	Details ...	79	-0.49	-1.4	0.034	0.579	1	3589	tags=29%, list=15%, signal=34%
REACTOME_REGULATION_OF_CHOLESTEROL_BIOSYNTHESIS_BY_SREBP_SREBF	Details ...	48	-0.59	-1.41	0.073	0.58	1	2744	tags=38%, list=11%, signal=42%
REACTOME_SIGNALING_BY_ERBB4	Details ...	56	-0.46	-1.41	0.022	0.582	1	4703	tags=43%, list=19%, signal=53%
REACTOME_ACTIVATION_OF_THE_TFAP2_AP_2_FAMILY_OF_TRANSCRIPTION_FACTORS	Details ...	12	-0.71	-1.41	0.052	0.585	1	706	tags=33%, list=3%, signal=34%
REACTOME_GAMMA_CARBOXYLATION_HYPUSINE_FORMATION_AND_ARYLSULFATASE_ACTIVATION	Details ...	32	-0.49	-1.41	0.066	0.585	1	3817	tags=41%, list=16%, signal=48%
REACTOME_BIOLOGICAL_OXIDATIONS	Details ...	183	-0.51	-1.48	0.008	0.586	0.998	2017	tags=23%, list=8%, signal=25%
REACTOME_SIGNALING_BY_PTK6	Details ...	50	-0.48	-1.4	0.039	0.586	1	3835	tags=44%, list=16%, signal=52%
REACTOME_ERYTHROCYTES_TAKE_UP_CARBON_DIOXIDE_AND_RELEASE_OXYGEN	Details ...	11	-0.78	-1.43	0.042	0.586	1	2918	tags=45%, list=12%, signal=52%
REACTOME_BRANCHED_CHAIN_AMINO_ACID_CATABOLISM	Details ...	19	-0.57	-1.39	0.115	0.587	1	4746	tags=58%, list=19%, signal=72%
REACTOME_GLYCOGEN_STORAGE_DISEASES	Details ...	14	-0.66	-1.49	0.035	0.589	0.998	3526	tags=50%, list=14%, signal=58%
REACTOME_RAF_INDEPENDENT_MAPK1_3_ACTIVATION	Details ...	23	-0.61	-1.4	0.051	0.589	1	1578	tags=39%, list=6%, signal=42%
KEGG_PROXIMAL_TUBULE_BICARBONATE_RECLAMATION	Details ...	23	-0.43	-1.12	0.298	0.589	1	4604	tags=39%, list=19%, signal=48%
REACTOME_TFAP2_AP_2_FAMILY_REGULATES_TRANSCRIPTION_OF_GROWTH_FACTORS_AND_THEIR_RECEPTORS	Details ...	13	-0.8	-1.49	0.018	0.592	0.998	2314	tags=62%, list=9%, signal=68%
REACTOME_SULFUR_AMINO_ACID_METABOLISM	Details ...	22	-0.55	-1.4	0.04	0.595	1	2978	tags=45%, list=12%, signal=52%
REACTOME_GRB2_EVENTS_IN_ERBB2_SIGNALING	Details ...	15	-0.69	-1.53	0.022	0.596	0.991	4703	tags=67%, list=19%, signal=83%
REACTOME_NOTCH4_ACTIVATION_AND_TRANSMISSION_OF_SIGNAL_TO_THE_NUCLEUS	Details ...	10	-0.67	-1.48	0.054	0.599	0.998	3412	tags=50%, list=14%, signal=58%
REACTOME_ESTROGEN_DEPENDENT_GENE_EXPRESSION	Details ...	82	-0.59	-1.54	0.008	0.601	0.985	1829	tags=24%, list=8%, signal=26%
REACTOME_AFLATOXIN_ACTIVATION_AND_DETOXIFICATION	Details ...	17	-0.69	-1.49	0.037	0.602	0.998	3876	tags=59%, list=16%, signal=70%
REACTOME_SYNTHESIS_OF_GLYCOSYLPHOSPHATIDYLINOSITOL_GPI	Details ...	16	-0.65	-1.5	0.037	0.603	0.998	5048	tags=69%, list=21%, signal=87%
REACTOME_REGULATION_OF_GLYCOLYSIS_BY_FRUCTOSE_2_6_BISPHOSPHATE_METABOLISM	Details ...	12	-0.69	-1.55	0.013	0.605	0.978	3601	tags=58%, list=15%, signal=68%
REACTOME_ATTENUATION_PHASE	Details ...	26	-0.58	-1.5	0.021	0.605	0.998	2089	tags=27%, list=9%, signal=29%
HALLMARK_APOPTOSIS	Details ...	150	-0.36	-1.01	0.442	0.606	0.993	2755	tags=27%, list=11%, signal=31%
REACTOME_SIGNALING_BY_PDGFRA_TRANSMEMBRANE_JUXTAMEMBRANE_AND_KINASE_DOMAIN_MUTANTS	Details ...	12	-0.59	-1.37	0.065	0.608	1	2199	tags=50%, list=9%, signal=55%
REACTOME_THE_CITRIC_ACID_TCA_CYCLE_AND_RESPIRATORY_ELECTRON_TRANSPORT	Details ...	127	-0.46	-1.49	0.034	0.61	0.998	4209	tags=35%, list=17%, signal=43%
REACTOME_HEME_DEGRADATION	Details ...	13	-0.66	-1.38	0.069	0.61	1	3170	tags=38%, list=13%, signal=44%
REACTOME_RUNX2_REGULATES_OSTEOBLAST_DIFFERENTIATION	Details ...	23	-0.62	-1.37	0.076	0.612	1	4261	tags=52%, list=17%, signal=63%
REACTOME_DARPP_32_EVENTS	Details ...	24	-0.55	-1.38	0.097	0.612	1	2472	tags=29%, list=10%, signal=32%
REACTOME_GLYCOGEN_METABOLISM	Details ...	26	-0.55	-1.37	0.085	0.613	1	3772	tags=38%, list=15%, signal=45%
KEGG_GLYCEROPHOSPHOLIPID_METABOLISM	Details ...	67	-0.34	-1.08	0.283	0.615	1	2485	tags=22%, list=10%, signal=25%
KEGG_VASOPRESSIN_REGULATED_WATER_REABSORPTION	Details ...	41	-0.36	-1.07	0.346	0.615	1	6669	tags=49%, list=27%, signal=67%
REACTOME_SYNTHESIS_SECRETION_AND_DEACYLATION_OF_GHRELIN	Details ...	17	-0.59	-1.37	0.099	0.616	1	3049	tags=41%, list=13%, signal=47%
HALLMARK_ALLOGRAFT_REJECTION	Details ...	178	0.62	1.29	0.227	0.616	0.749	3214	tags=51%, list=13%, signal=58%
REACTOME_SIGNALING_BY_FGFR4_IN_DISEASE	Details ...	11	-0.74	-1.53	0.01	0.62	0.99	2199	tags=45%, list=9%, signal=50%
KEGG_ALDOSTERONE_REGULATED_SODIUM_REABSORPTION	Details ...	39	-0.41	-1.08	0.318	0.62	1	4604	tags=46%, list=19%, signal=57%
REACTOME_METABOLISM_OF_PORPHYRINS	Details ...	23	-0.54	-1.38	0.077	0.621	1	3170	tags=26%, list=13%, signal=30%
REACTOME_INTERACTION_WITH_CUMULUS_CELLS_AND_THE_ZONA_PELLUCIDA	Details ...	11	-0.7	-1.5	0.009	0.622	0.998	4758	tags=45%, list=20%, signal=56%
KEGG_PANCREATIC_CANCER	Details ...	64	-0.35	-1.07	0.292	0.626	1	2314	tags=25%, list=9%, signal=28%
KEGG_ECM_RECEPTOR_INTERACTION	Details ...	80	-0.5	-1.08	0.357	0.627	1	2411	tags=30%, list=10%, signal=33%
KEGG_HISTIDINE_METABOLISM	Details ...	23	-0.46	-1.1	0.319	0.628	1	3557	tags=48%, list=15%, signal=56%
REACTOME_BASIGIN_INTERACTIONS	Details ...	25	-0.63	-1.53	0.014	0.63	0.988	1992	tags=32%, list=8%, signal=35%
REACTOME_CARNITINE_METABOLISM		14	-0.57	-1.18	0.264	0.631	1	1663	tags=29%, list=7%, signal=31%
REACTOME_HSP90_CHAPERONE_CYCLE_FOR_STEROID_HORMONE_RECEPTORS_SHR		50	-0.44	-1.18	0.197	0.634	1	2664	tags=26%, list=11%, signal=29%
KEGG_BIOSYNTHESIS_OF_UNSATURATED_FATTY_ACIDS	Details ...	20	-0.49	-1.09	0.337	0.634	1	1494	tags=30%, list=6%, signal=32%
KEGG_TERPENOID_BACKBONE_BIOSYNTHESIS	Details ...	13	-0.56	-1.09	0.38	0.634	1	2590	tags=31%, list=11%, signal=34%
REACTOME_PLATELET_AGGREGATION_PLUG_FORMATION		36	-0.47	-1.18	0.203	0.636	1	4572	tags=42%, list=19%, signal=51%
REACTOME_SHC1_EVENTS_IN_EGFR_SIGNALING		11	-0.57	-1.19	0.232	0.636	1	4636	tags=55%, list=19%, signal=67%
BIOCARTA_RAS_PATHWAY	Details ...	19	-0.44	-1.18	0.235	0.636	0.997	3875	tags=37%, list=16%, signal=44%
REACTOME_REGULATION_OF_TLR_BY_ENDOGENOUS_LIGAND		15	-0.7	-1.19	0.274	0.636	1	1144	tags=47%, list=5%, signal=49%
HALLMARK_UNFOLDED_PROTEIN_RESPONSE	Details ...	101	-0.33	-0.98	0.479	0.636	0.996	4637	tags=31%, list=19%, signal=38%
REACTOME_DEFECTIVE_B4GALT7_CAUSES_EDS_PROGEROID_TYPE	Details ...	19	-0.68	-1.35	0.11	0.637	1	2162	tags=37%, list=9%, signal=40%
REACTOME_DOWNSTREAM_SIGNALING_OF_ACTIVATED_FGFR4		27	-0.42	-1.19	0.221	0.637	1	5228	tags=41%, list=21%, signal=52%
REACTOME_INTEGRIN_CELL_SURFACE_INTERACTIONS		80	-0.53	-1.18	0.227	0.637	1	1769	tags=29%, list=7%, signal=31%
KEGG_PEROXISOME	Details ...	74	-0.39	-1.09	0.297	0.639	1	2859	tags=23%, list=12%, signal=26%
REACTOME_GLYCOGEN_BREAKDOWN_GLYCOGENOLYSIS	Details ...	15	-0.6	-1.35	0.096	0.64	1	3772	tags=40%, list=15%, signal=47%
REACTOME_PROTEIN_METHYLATION	Details ...	11	-0.63	-1.35	0.152	0.64	1	7287	tags=82%, list=30%, signal=117%
REACTOME_TRANSCRIPTIONAL_REGULATION_OF_PLURIPOTENT_STEM_CELLS		29	-0.45	-1.19	0.175	0.64	1	2060	tags=21%, list=8%, signal=23%
REACTOME_ION_TRANSPORT_BY_P_TYPE_ATPASES		52	-0.42	-1.19	0.195	0.64	1	4887	tags=38%, list=20%, signal=48%
REACTOME_DIGESTION_AND_ABSORPTION		25	-0.5	-1.18	0.217	0.64	1	3168	tags=36%, list=13%, signal=41%
REACTOME_NEGATIVE_REGULATION_OF_MAPK_PATHWAY	Details ...	39	-0.55	-1.55	0.014	0.642	0.978	4362	tags=46%, list=18%, signal=56%
REACTOME_HDACS_DEACETYLATE_HISTONES		30	-0.4	-1.19	0.22	0.642	1	2940	tags=27%, list=12%, signal=30%
REACTOME_PYRUVATE_METABOLISM_AND_CITRIC_ACID_TCA_CYCLE		50	-0.4	-1.19	0.177	0.643	1	2285	tags=20%, list=9%, signal=22%
REACTOME_NEUREXINS_AND_NEUROLIGINS		54	-0.38	-1.19	0.195	0.643	1	2530	tags=19%, list=10%, signal=21%
REACTOME_RESPONSE_OF_EIF2AK4_GCN2_TO_AMINO_ACID_DEFICIENCY		97	-0.49	-1.19	0.309	0.643	1	3952	tags=36%, list=16%, signal=43%
REACTOME_TIE2_SIGNALING	Details ...	18	-0.68	-1.5	0.014	0.644	0.998	2490	tags=50%, list=10%, signal=56%
REACTOME_HEME_BIOSYNTHESIS		12	-0.53	-1.19	0.219	0.644	1	56	tags=8%, list=0%, signal=8%
REACTOME_COLLAGEN_DEGRADATION		58	-0.61	-1.19	0.255	0.645	1	2412	tags=40%, list=10%, signal=44%
REACTOME_SIGNALING_BY_FGFR1	Details ...	47	-0.45	-1.35	0.068	0.646	1	4572	tags=43%, list=19%, signal=52%
REACTOME_SIGNALING_BY_MODERATE_KINASE_ACTIVITY_BRAF_MUTANTS		44	-0.44	-1.2	0.172	0.647	1	2323	tags=23%, list=10%, signal=25%
REACTOME_BINDING_AND_UPTAKE_OF_LIGANDS_BY_SCAVENGER_RECEPTORS	Details ...	38	-0.62	-1.36	0.061	0.648	1	2629	tags=39%, list=11%, signal=44%
REACTOME_ERKS_ARE_INACTIVATED	Details ...	13	-0.62	-1.35	0.091	0.648	1	3875	tags=54%, list=16%, signal=64%
REACTOME_CELL_SURFACE_INTERACTIONS_AT_THE_VASCULAR_WALL		125	-0.42	-1.19	0.152	0.648	1	2490	tags=26%, list=10%, signal=28%
REACTOME_UNWINDING_OF_DNA		12	0.75	1.32	0.165	0.649	1	2670	tags=50%, list=11%, signal=56%
REACTOME_PLASMA_LIPOPROTEIN_ASSEMBLY_REMODELING_AND_CLEARANCE		63	-0.4	-1.2	0.179	0.649	1	3086	tags=22%, list=13%, signal=25%
REACTOME_REGULATION_OF_TP53_ACTIVITY_THROUGH_METHYLATION	Details ...	16	0.51	1.32	0.144	0.65	1	4344	tags=38%, list=18%, signal=46%
REACTOME_SPHINGOLIPID_METABOLISM		72	-0.4	-1.2	0.188	0.65	1	4194	tags=33%, list=17%, signal=40%
REACTOME_CREB1_PHOSPHORYLATION_THROUGH_NMDA_RECEPTOR_MEDIATED_ACTIVATION_OF_RAS_SIGNALING		26	-0.42	-1.17	0.225	0.65	1	3875	tags=27%, list=16%, signal=32%
REACTOME_REGULATION_OF_SIGNALING_BY_NODAL	Details ...	10	-0.62	-1.36	0.108	0.651	1	2544	tags=30%, list=10%, signal=33%
REACTOME_DISEASES_ASSOCIATED_WITH_N_GLYCOSYLATION_OF_PROTEINS		17	-0.52	-1.2	0.227	0.651	1	7986	tags=76%, list=33%, signal=114%
REACTOME_REGULATION_OF_IFNG_SIGNALING	Details ...	12	0.72	1.32	0.153	0.652	1	3671	tags=67%, list=15%, signal=78%
REACTOME_INLB_MEDIATED_ENTRY_OF_LISTERIA_MONOCYTOGENES_INTO_HOST_CELL		15	0.55	1.31	0.128	0.653	1	2978	tags=40%, list=12%, signal=46%
REACTOME_SIGNALING_BY_EGFR_IN_CANCER		22	-0.48	-1.21	0.177	0.653	1	4636	tags=50%, list=19%, signal=62%
REACTOME_RIPK1_MEDIATED_REGULATED_NECROSIS		17	0.62	1.3	0.19	0.653	1	5239	tags=65%, list=21%, signal=82%
REACTOME_NCAM1_INTERACTIONS		39	-0.5	-1.2	0.22	0.653	1	2351	tags=26%, list=10%, signal=28%
BIOCARTA_ALK_PATHWAY	Details ...	37	-0.46	-1.17	0.253	0.653	0.997	2838	tags=27%, list=12%, signal=31%
REACTOME_NGF_STIMULATED_TRANSCRIPTION		37	-0.54	-1.24	0.176	0.654	1	3169	tags=35%, list=13%, signal=40%
REACTOME_IRAK1_RECRUITS_IKK_COMPLEX	Details ...	11	0.61	1.33	0.14	0.655	1	2507	tags=45%, list=10%, signal=51%
REACTOME_PD_1_SIGNALING	Details ...	20	0.78	1.32	0.165	0.655	1	3298	tags=75%, list=14%, signal=87%
REACTOME_RA_BIOSYNTHESIS_PATHWAY		20	-0.59	-1.21	0.171	0.655	1	2239	tags=45%, list=9%, signal=50%
REACTOME_ONCOGENIC_MAPK_SIGNALING		68	-0.4	-1.21	0.173	0.655	1	4591	tags=34%, list=19%, signal=42%
REACTOME_SUMOYLATION_OF_INTRACELLULAR_RECEPTORS		30	-0.52	-1.24	0.179	0.655	1	2341	tags=27%, list=10%, signal=29%
REACTOME_INTERLEUKIN_20_FAMILY_SIGNALING	Details ...	21	0.61	1.32	0.184	0.655	1	4371	tags=52%, list=18%, signal=64%
REACTOME_TRANSPORT_OF_ORGANIC_ANIONS		11	-0.57	-1.21	0.204	0.655	1	642	tags=18%, list=3%, signal=19%
REACTOME_ERCC6_CSB_AND_EHMT2_G9A_POSITIVELY_REGULATE_RRNA_EXPRESSION		16	-0.47	-1.2	0.223	0.655	1	2940	tags=38%, list=12%, signal=43%
REACTOME_LONG_TERM_POTENTIATION	Details ...	21	-0.54	-1.34	0.103	0.656	1	4261	tags=43%, list=17%, signal=52%
REACTOME_INTERACTIONS_OF_VPR_WITH_HOST_CELLULAR_PROTEINS	Details ...	31	0.55	1.32	0.172	0.656	1	3647	tags=48%, list=15%, signal=57%
REACTOME_EUKARYOTIC_TRANSLATION_ELONGATION		93	-0.51	-1.21	0.302	0.656	1	3952	tags=37%, list=16%, signal=43%
REACTOME_HS_GAG_BIOSYNTHESIS	Details ...	31	-0.53	-1.33	0.105	0.657	1	3007	tags=29%, list=12%, signal=33%
REACTOME_G_PROTEIN_BETA_GAMMA_SIGNALLING		30	0.49	1.3	0.145	0.657	1	4390	tags=40%, list=18%, signal=49%
REACTOME_TICAM1_RIP1_MEDIATED_IKK_COMPLEX_RECRUITMENT		17	0.52	1.3	0.162	0.657	1	3375	tags=35%, list=14%, signal=41%
REACTOME_INSULIN_PROCESSING		23	-0.48	-1.23	0.191	0.657	1	3403	tags=30%, list=14%, signal=35%
REACTOME_REACTIONS_SPECIFIC_TO_THE_COMPLEX_N_GLYCAN_SYNTHESIS_PATHWAY		10	-0.57	-1.2	0.224	0.657	1	2000	tags=30%, list=8%, signal=33%
REACTOME_OTHER_SEMAPHORIN_INTERACTIONS		18	0.58	1.3	0.126	0.658	1	6035	tags=67%, list=25%, signal=89%
KEGG_BLADDER_CANCER	Details ...	38	-0.42	-1.04	0.367	0.658	1	2314	tags=26%, list=9%, signal=29%
REACTOME_SIGNALING_BY_FGFR2_IIIA_TM	Details ...	16	0.53	1.33	0.157	0.659	1	2892	tags=31%, list=12%, signal=35%
REACTOME_GLUTATHIONE_CONJUGATION		33	-0.55	-1.23	0.178	0.659	1	1505	tags=30%, list=6%, signal=32%
REACTOME_SYNDECAN_INTERACTIONS		26	-0.65	-1.24	0.24	0.659	1	1128	tags=35%, list=5%, signal=36%
REACTOME_ACTIVATION_OF_THE_PHOTOTRANSDUCTION_CASCADE		10	-0.49	-1.2	0.264	0.659	1	2021	tags=20%, list=8%, signal=22%
REACTOME_NONSENSE_MEDIATED_DECAY_NMD		113	-0.47	-1.21	0.286	0.659	1	4306	tags=38%, list=18%, signal=46%
KEGG_ENDOCYTOSIS	Details ...	164	-0.31	-1.04	0.372	0.659	1	4636	tags=31%, list=19%, signal=38%
REACTOME_RECYCLING_OF_BILE_ACIDS_AND_SALTS		16	-0.5	-1.22	0.17	0.66	1	1841	tags=13%, list=8%, signal=14%
REACTOME_FATTY_ACID_METABOLISM		153	-0.43	-1.2	0.174	0.66	1	1826	tags=20%, list=7%, signal=22%
REACTOME_RUNX1_AND_FOXP3_CONTROL_THE_DEVELOPMENT_OF_REGULATORY_T_LYMPHOCYTES_TREGS		10	0.68	1.3	0.179	0.66	1	5136	tags=50%, list=21%, signal=63%
REACTOME_MAPK_TARGETS_NUCLEAR_EVENTS_MEDIATED_BY_MAP_KINASES		31	-0.48	-1.23	0.184	0.66	1	3875	tags=39%, list=16%, signal=46%
REACTOME_ESTROGEN_DEPENDENT_NUCLEAR_EVENTS_DOWNSTREAM_OF_ESR_MEMBRANE_SIGNALING		20	-0.48	-1.17	0.205	0.66	1	2314	tags=25%, list=9%, signal=28%
REACTOME_CHAPERONE_MEDIATED_AUTOPHAGY		22	-0.47	-1.2	0.214	0.66	1	3720	tags=27%, list=15%, signal=32%
KEGG_TYPE_II_DIABETES_MELLITUS	Details ...	43	-0.35	-1.03	0.388	0.66	1	1175	tags=14%, list=5%, signal=15%
REACTOME_THE_ACTIVATION_OF_ARYLSULFATASES	Details ...	11	-0.74	-1.51	0.042	0.661	0.998	3817	tags=73%, list=16%, signal=86%
REACTOME_FLT3_SIGNALING		248	-0.33	-1.21	0.069	0.661	1	2739	tags=19%, list=11%, signal=21%
REACTOME_TRANSPORT_OF_INORGANIC_CATIONS_ANIONS_AND_AMINO_ACIDS_OLIGOPEPTIDES		96	-0.37	-1.22	0.109	0.661	1	1136	tags=11%, list=5%, signal=12%
REACTOME_DCC_MEDIATED_ATTRACTIVE_SIGNALING		14	0.57	1.31	0.112	0.661	1	1225	tags=29%, list=5%, signal=30%
REACTOME_TRAF6_MEDIATED_NF_KB_ACTIVATION		21	0.55	1.3	0.132	0.661	1	1122	tags=29%, list=5%, signal=30%
REACTOME_SUMOYLATION_OF_UBIQUITINYLATION_PROTEINS	Details ...	34	0.52	1.33	0.14	0.661	1	3993	tags=50%, list=16%, signal=60%
REACTOME_METABOLISM_OF_STEROIDS		133	-0.42	-1.2	0.141	0.661	1	3583	tags=29%, list=15%, signal=33%
REACTOME_INTERCONVERSION_OF_NUCLEOTIDE_DI_AND_TRIPHOSPHATES		24	-0.51	-1.24	0.167	0.661	1	4503	tags=46%, list=18%, signal=56%
REACTOME_SYNTHESIS_OF_PIPS_AT_THE_GOLGI_MEMBRANE		17	-0.49	-1.24	0.2	0.661	1	3819	tags=29%, list=16%, signal=35%
REACTOME_HDR_THROUGH_HOMOLOGOUS_RECOMBINATION_HRR		56	0.49	1.27	0.21	0.661	1	3446	tags=34%, list=14%, signal=39%
REACTOME_TRANSPORT_OF_VITAMINS_NUCLEOSIDES_AND_RELATED_MOLECULES	Details ...	41	-0.48	-1.33	0.101	0.662	1	2646	tags=24%, list=11%, signal=27%
REACTOME_CELL_CELL_JUNCTION_ORGANIZATION		54	-0.49	-1.22	0.153	0.662	1	3977	tags=39%, list=16%, signal=46%
REACTOME_COMMON_PATHWAY_OF_FIBRIN_CLOT_FORMATION		19	-0.6	-1.24	0.18	0.662	1	1144	tags=26%, list=5%, signal=28%
REACTOME_TGF_BETA_RECEPTOR_SIGNALING_IN_EMT_EPITHELIAL_TO_MESENCHYMAL_TRANSITION		16	-0.47	-1.22	0.188	0.662	1	5708	tags=50%, list=23%, signal=65%
REACTOME_TRNA_AMINOACYLATION		22	-0.45	-1.17	0.248	0.662	1	5529	tags=50%, list=23%, signal=65%
REACTOME_EUKARYOTIC_TRANSLATION_INITIATION		117	-0.48	-1.2	0.298	0.662	1	4352	tags=38%, list=18%, signal=46%
KEGG_ERBB_SIGNALING_PATHWAY	Details ...	83	-0.33	-1.02	0.396	0.662	1	4703	tags=35%, list=19%, signal=43%
REACTOME_CLEC7A_DECTIN_1_SIGNALING	Details ...	95	0.45	1.33	0.098	0.663	1	3854	tags=32%, list=16%, signal=37%
REACTOME_CONSTITUTIVE_SIGNALING_BY_LIGAND_RESPONSIVE_EGFR_CANCER_VARIANTS		19	-0.5	-1.24	0.156	0.663	1	5778	tags=63%, list=24%, signal=83%
REACTOME_METHYLATION		12	-0.49	-1.23	0.157	0.663	1	3963	tags=50%, list=16%, signal=60%
REACTOME_VLDLR_INTERNALISATION_AND_DEGRADATION		12	-0.51	-1.2	0.18	0.663	1	2606	tags=25%, list=11%, signal=28%
REACTOME_TRANSCRIPTIONAL_REGULATION_OF_WHITE_ADIPOCYTE_DIFFERENTIATION		73	-0.43	-1.17	0.181	0.663	1	1360	tags=19%, list=6%, signal=20%
REACTOME_RETROGRADE_NEUROTROPHIN_SIGNALLING		14	-0.54	-1.24	0.192	0.663	1	2606	tags=21%, list=11%, signal=24%
REACTOME_DOWNSTREAM_SIGNAL_TRANSDUCTION		29	-0.46	-1.17	0.194	0.663	1	2631	tags=31%, list=11%, signal=35%
REACTOME_BETA_OXIDATION_OF_VERY_LONG_CHAIN_FATTY_ACIDS		11	-0.6	-1.22	0.234	0.663	1	5153	tags=64%, list=21%, signal=81%
REACTOME_ATF6_ATF6_ALPHA_ACTIVATES_CHAPERONES		11	-0.54	-1.21	0.235	0.663	1	2197	tags=18%, list=9%, signal=20%
REACTOME_GLYCEROPHOSPHOLIPID_BIOSYNTHESIS		107	-0.38	-1.22	0.126	0.664	1	2790	tags=25%, list=11%, signal=28%
REACTOME_CLASS_C_3_METABOTROPIC_GLUTAMATE_PHEROMONE_RECEPTORS	Details ...	37	0.36	1.33	0.146	0.664	1	5097	tags=30%, list=21%, signal=38%
REACTOME_P75NTR_SIGNALS_VIA_NF_KB		16	0.53	1.31	0.16	0.664	1	2917	tags=44%, list=12%, signal=50%
REACTOME_CALNEXIN_CALRETICULIN_CYCLE		23	-0.44	-1.23	0.194	0.664	1	1545	tags=17%, list=6%, signal=19%
REACTOME_SIGNALING_BY_ACTIVIN		12	-0.54	-1.25	0.214	0.665	1	1386	tags=25%, list=6%, signal=26%
KEGG_AMINOACYL_TRNA_BIOSYNTHESIS	Details ...	19	-0.42	-1.04	0.415	0.665	1	4966	tags=53%, list=20%, signal=66%
KEGG_SPHINGOLIPID_METABOLISM	Details ...	36	-0.35	-1.01	0.439	0.665	1	4458	tags=33%, list=18%, signal=41%
REACTOME_JNK_C_JUN_KINASES_PHOSPHORYLATION_AND_ACTIVATION_MEDIATED_BY_ACTIVATED_HUMAN_TAK1		20	0.47	1.31	0.092	0.666	1	3544	tags=45%, list=15%, signal=53%
REACTOME_FORMATION_OF_FIBRIN_CLOT_CLOTTING_CASCADE	Details ...	34	-0.57	-1.32	0.098	0.666	1	1648	tags=29%, list=7%, signal=32%
REACTOME_PIWI_INTERACTING_RNA_PIRNA_BIOGENESIS	Details ...	25	0.5	1.33	0.134	0.666	1	2382	tags=24%, list=10%, signal=27%
REACTOME_SIGNALING_BY_WNT_IN_CANCER		32	-0.46	-1.22	0.154	0.666	1	3678	tags=34%, list=15%, signal=40%
KEGG_GLYCINE_SERINE_AND_THREONINE_METABOLISM	Details ...	28	-0.42	-1.01	0.416	0.666	1	1959	tags=18%, list=8%, signal=19%
REACTOME_METABOLISM_OF_ANGIOTENSINOGEN_TO_ANGIOTENSINS	Details ...	17	-0.71	-1.33	0.091	0.667	1	1434	tags=41%, list=6%, signal=44%
REACTOME_PURINERGIC_SIGNALING_IN_LEISHMANIASIS_INFECTION		22	0.6	1.27	0.174	0.667	1	2883	tags=45%, list=12%, signal=52%
REACTOME_SIGNALING_BY_NOTCH1_HD_DOMAIN_MUTANTS_IN_CANCER		13	0.58	1.27	0.193	0.667	1	857	tags=31%, list=4%, signal=32%
REACTOME_TRANSPORT_OF_SMALL_MOLECULES		660	-0.34	-1.24	0.017	0.668	1	3258	tags=21%, list=13%, signal=24%
REACTOME_SYNTHESIS_OF_BILE_ACIDS_AND_BILE_SALTS_VIA_24_HYDROXYCHOLESTEROL		11	0.76	1.31	0.12	0.668	1	756	tags=36%, list=3%, signal=38%
REACTOME_EFFECTS_OF_PIP2_HYDROLYSIS	Details ...	27	0.52	1.33	0.124	0.668	1	3012	tags=26%, list=12%, signal=30%
REACTOME_DEFECTIVE_EXT2_CAUSES_EXOSTOSES_2	Details ...	14	-0.68	-1.34	0.13	0.668	1	1063	tags=29%, list=4%, signal=30%
REACTOME_PENTOSE_PHOSPHATE_PATHWAY		12	-0.56	-1.25	0.177	0.668	1	3105	tags=42%, list=13%, signal=48%
REACTOME_COMPLEX_I_BIOGENESIS		39	-0.42	-1.23	0.217	0.668	1	5178	tags=44%, list=21%, signal=55%
REACTOME_ZINC_TRANSPORTERS		17	-0.54	-1.22	0.219	0.668	1	5856	tags=65%, list=24%, signal=85%
REACTOME_LAGGING_STRAND_SYNTHESIS	Details ...	20	0.64	1.34	0.171	0.669	1	4522	tags=65%, list=19%, signal=80%
REACTOME_INCRETIN_SYNTHESIS_SECRETION_AND_INACTIVATION		22	-0.47	-1.25	0.176	0.669	1	5095	tags=45%, list=21%, signal=57%
REACTOME_LYSINE_CATABOLISM		10	-0.6	-1.25	0.199	0.669	1	5800	tags=50%, list=24%, signal=66%
REACTOME_ECM_PROTEOGLYCANS		71	-0.58	-1.25	0.211	0.669	1	3786	tags=39%, list=16%, signal=47%
REACTOME_GAP_JUNCTION_DEGRADATION	Details ...	12	-0.63	-1.31	0.14	0.67	1	1845	tags=25%, list=8%, signal=27%
REACTOME_DISEASES_ASSOCIATED_WITH_GLYCOSAMINOGLYCAN_METABOLISM		37	-0.58	-1.23	0.182	0.67	1	2162	tags=32%, list=9%, signal=36%
REACTOME_ACTIVATION_OF_THE_MRNA_UPON_BINDING_OF_THE_CAP_BINDING_COMPLEX_AND_EIFS_AND_SUBSEQUENT_BINDING_TO_43S	Details ...	58	-0.53	-1.32	0.22	0.67	1	4537	tags=40%, list=19%, signal=49%
KEGG_ENDOMETRIAL_CANCER	Details ...	51	-0.34	-1.02	0.42	0.67	1	2314	tags=22%, list=9%, signal=24%
KEGG_MATURITY_ONSET_DIABETES_OF_THE_YOUNG	Details ...	23	-0.36	-1	0.446	0.67	1	6931	tags=43%, list=28%, signal=61%
REACTOME_DEGRADATION_OF_BETA_CATENIN_BY_THE_DESTRUCTION_COMPLEX		81	0.4	1.28	0.117	0.671	1	1913	tags=22%, list=8%, signal=24%
REACTOME_PROTEIN_UBIQUITINATION		62	-0.37	-1.16	0.205	0.671	1	3526	tags=29%, list=14%, signal=34%
REACTOME_GOLGI_ASSOCIATED_VESICLE_BIOGENESIS		53	-0.41	-1.25	0.111	0.672	1	5443	tags=42%, list=22%, signal=53%
REACTOME_SIGNALING_BY_ERYTHROPOIETIN		24	0.56	1.27	0.16	0.672	1	911	tags=33%, list=4%, signal=35%
REACTOME_PECAM1_INTERACTIONS		12	0.62	1.27	0.212	0.672	1	1225	tags=42%, list=5%, signal=44%
REACTOME_GLUCAGON_LIKE_PEPTIDE_1_GLP1_REGULATES_INSULIN_SECRETION		42	-0.39	-1.16	0.218	0.672	1	2627	tags=17%, list=11%, signal=19%
HALLMARK_INFLAMMATORY_RESPONSE	Details ...	187	0.48	1.14	0.282	0.672	0.942	2320	tags=33%, list=10%, signal=36%
REACTOME_SCAVENGING_OF_HEME_FROM_PLASMA	Details ...	11	-0.77	-1.32	0.113	0.673	1	2514	tags=55%, list=10%, signal=61%
REACTOME_REGULATION_OF_INNATE_IMMUNE_RESPONSES_TO_CYTOSOLIC_DNA		13	0.5	1.26	0.209	0.673	1	5821	tags=62%, list=24%, signal=81%
REACTOME_RAB_GERANYLGERANYLATION	Details ...	57	-0.45	-1.32	0.082	0.674	1	4576	tags=35%, list=19%, signal=43%
REACTOME_DEATH_RECEPTOR_SIGNALLING		128	0.38	1.26	0.12	0.674	1	3451	tags=30%, list=14%, signal=35%
REACTOME_INTERACTIONS_OF_REV_WITH_HOST_CELLULAR_PROTEINS	Details ...	31	0.57	1.34	0.173	0.674	1	3647	tags=48%, list=15%, signal=57%
REACTOME_RESPONSE_TO_ELEVATED_PLATELET_CYTOSOLIC_CA2		124	-0.46	-1.25	0.115	0.675	1	2846	tags=28%, list=12%, signal=32%
REACTOME_TICAM1_TRAF6_DEPENDENT_INDUCTION_OF_TAK1_COMPLEX		11	0.49	1.29	0.157	0.675	1	2942	tags=36%, list=12%, signal=41%
REACTOME_SYNTHESIS_OF_BILE_ACIDS_AND_BILE_SALTS_VIA_27_HYDROXYCHOLESTEROL		13	0.7	1.27	0.16	0.675	1	756	tags=31%, list=3%, signal=32%
REACTOME_REGULATION_OF_GENE_EXPRESSION_BY_HYPOXIA_INDUCIBLE_FACTOR		11	-0.66	-1.26	0.164	0.675	1	2723	tags=36%, list=11%, signal=41%
REACTOME_MITOTIC_TELOPHASE_CYTOKINESIS		12	0.62	1.28	0.2	0.675	1	3713	tags=58%, list=15%, signal=69%
REACTOME_MITOCHONDRIAL_TRNA_AMINOACYLATION		16	-0.52	-1.25	0.21	0.675	1	3790	tags=50%, list=16%, signal=59%
HALLMARK_MYC_TARGETS_V1	Details ...	186	-0.35	-0.93	0.54	0.675	0.999	4592	tags=32%, list=19%, signal=39%
REACTOME_GLYCOSPHINGOLIPID_METABOLISM	Details ...	41	-0.44	-1.34	0.079	0.676	1	4194	tags=39%, list=17%, signal=47%
REACTOME_CONSTITUTIVE_SIGNALING_BY_OVEREXPRESSED_ERBB2	Details ...	10	-0.67	-1.32	0.111	0.676	1	4572	tags=50%, list=19%, signal=62%
REACTOME_ASSEMBLY_OF_ACTIVE_LPL_AND_LIPC_LIPASE_COMPLEXES	Details ...	17	-0.62	-1.32	0.119	0.676	1	2197	tags=29%, list=9%, signal=32%
REACTOME_POLYMERASE_SWITCHING_ON_THE_C_STRAND_OF_THE_TELOMERE	Details ...	17	0.64	1.35	0.18	0.676	1	2794	tags=59%, list=11%, signal=66%
REACTOME_BETA_CATENIN_INDEPENDENT_WNT_SIGNALING		139	0.4	1.29	0.064	0.677	1	3854	tags=35%, list=16%, signal=41%
REACTOME_INOSITOL_PHOSPHATE_METABOLISM		47	0.43	1.26	0.077	0.677	1	2565	tags=26%, list=11%, signal=28%
REACTOME_NUCLEAR_EVENTS_KINASE_AND_TRANSCRIPTION_FACTOR_ACTIVATION		59	-0.48	-1.25	0.136	0.677	1	4128	tags=37%, list=17%, signal=45%
REACTOME_HCMV_EARLY_EVENTS		67	0.47	1.26	0.187	0.677	1	3647	tags=33%, list=15%, signal=39%
REACTOME_TRAF6_MEDIATED_IRF7_ACTIVATION_IN_TLR7_8_OR_9_SIGNALING		13	0.62	1.26	0.228	0.678	1	2056	tags=38%, list=8%, signal=42%
REACTOME_FERTILIZATION	Details ...	23	-0.57	-1.55	0.006	0.679	0.978	2455	tags=26%, list=10%, signal=29%
REACTOME_GABA_SYNTHESIS_RELEASE_REUPTAKE_AND_DEGRADATION	Details ...	18	0.53	1.34	0.121	0.679	1	2974	tags=33%, list=12%, signal=38%
REACTOME_TCR_SIGNALING	Details ...	110	0.53	1.35	0.122	0.679	1	3854	tags=43%, list=16%, signal=51%
REACTOME_GOLGI_CISTERNAE_PERICENTRIOLAR_STACK_REORGANIZATION		13	-0.57	-1.26	0.189	0.68	1	4576	tags=62%, list=19%, signal=76%
REACTOME_TRANSPORT_OF_MATURE_MRNAS_DERIVED_FROM_INTRONLESS_TRANSCRIPTS		36	0.53	1.28	0.202	0.68	1	3647	tags=50%, list=15%, signal=59%
KEGG_RENAL_CELL_CARCINOMA	Details ...	62	-0.32	-1	0.452	0.68	1	2199	tags=19%, list=9%, signal=21%
REACTOME_SIGNALING_BY_PDGF	Details ...	57	-0.57	-1.32	0.121	0.681	1	2631	tags=37%, list=11%, signal=41%
REACTOME_MAP3K8_TPL2_DEPENDENT_MAPK1_3_ACTIVATION	Details ...	14	0.51	1.34	0.128	0.681	1	2845	tags=36%, list=12%, signal=40%
REACTOME_DEPOLYMERISATION_OF_THE_NUCLEAR_LAMINA		14	0.59	1.29	0.131	0.681	1	3218	tags=50%, list=13%, signal=58%
REACTOME_DOWNSTREAM_SIGNALING_OF_ACTIVATED_FGFR1		30	-0.44	-1.26	0.15	0.681	1	3905	tags=33%, list=16%, signal=40%
REACTOME_DNA_DAMAGE_RECOGNITION_IN_GG_NER		37	-0.37	-1.16	0.243	0.681	1	3960	tags=30%, list=16%, signal=35%
REACTOME_CA2_PATHWAY	Details ...	57	0.49	1.35	0.067	0.682	1	3670	tags=47%, list=15%, signal=56%
REACTOME_INTERLEUKIN_RECEPTOR_SHC_SIGNALING		26	0.56	1.29	0.202	0.682	1	3349	tags=50%, list=14%, signal=58%
REACTOME_SRP_DEPENDENT_COTRANSLATIONAL_PROTEIN_TARGETING_TO_MEMBRANE	Details ...	110	-0.52	-1.32	0.226	0.682	1	6113	tags=53%, list=25%, signal=70%
REACTOME_DOWNREGULATION_OF_ERBB2_SIGNALING	Details ...	27	-0.59	-1.51	0.041	0.683	0.998	4862	tags=56%, list=20%, signal=69%
REACTOME_TNFR1_INDUCED_PROAPOPTOTIC_SIGNALING	Details ...	11	0.66	1.35	0.126	0.683	1	6399	tags=82%, list=26%, signal=111%
REACTOME_NUCLEAR_ENVELOPE_BREAKDOWN	Details ...	47	0.54	1.34	0.127	0.683	1	3647	tags=45%, list=15%, signal=52%
REACTOME_FCERI_MEDIATED_CA_2_MOBILIZATION		31	0.6	1.28	0.167	0.683	1	2175	tags=45%, list=9%, signal=50%
REACTOME_NICOTINATE_METABOLISM		21	0.56	1.25	0.173	0.683	1	2227	tags=38%, list=9%, signal=42%
REACTOME_CELL_EXTRACELLULAR_MATRIX_INTERACTIONS		16	0.63	1.28	0.181	0.683	1	4055	tags=50%, list=17%, signal=60%
REACTOME_ACTIVATION_OF_IRF3_IRF7_MEDIATED_BY_TBK1_IKK_EPSILON		15	0.59	1.28	0.204	0.683	1	1631	tags=40%, list=7%, signal=43%
REACTOME_METABOLISM_OF_LIPIDS		640	-0.37	-1.26	0.04	0.684	1	3034	tags=23%, list=12%, signal=26%
REACTOME_HSF1_DEPENDENT_TRANSACTIVATION		36	-0.48	-1.26	0.101	0.684	1	2089	tags=22%, list=9%, signal=24%
REACTOME_SIGNALING_BY_FGFR4		40	-0.41	-1.26	0.111	0.684	1	5228	tags=45%, list=21%, signal=57%
REACTOME_CITRIC_ACID_CYCLE_TCA_CYCLE		21	-0.5	-1.26	0.18	0.684	1	1432	tags=19%, list=6%, signal=20%
REACTOME_UNBLOCKING_OF_NMDA_RECEPTORS_GLUTAMATE_BINDING_AND_ACTIVATION		19	-0.48	-1.15	0.272	0.684	1	4036	tags=32%, list=17%, signal=38%
REACTOME_FOXO_MEDIATED_TRANSCRIPTION_OF_OXIDATIVE_STRESS_METABOLIC_AND_NEURONAL_GENES	Details ...	27	0.5	1.34	0.065	0.685	1	3902	tags=41%, list=16%, signal=48%
REACTOME_SIGNALING_BY_NTRKS		129	-0.36	-1.15	0.186	0.685	1	3355	tags=25%, list=14%, signal=29%
REACTOME_CHROMOSOME_MAINTENANCE		62	0.53	1.28	0.214	0.685	1	3006	tags=45%, list=12%, signal=51%
REACTOME_RECOGNITION_OF_DNA_DAMAGE_BY_PCNA_CONTAINING_REPLICATION_COMPLEX		30	0.49	1.25	0.21	0.686	1	4675	tags=47%, list=19%, signal=58%
REACTOME_NEGATIVE_EPIGENETIC_REGULATION_OF_RRNA_EXPRESSION		41	-0.44	-1.26	0.166	0.687	1	3490	tags=29%, list=14%, signal=34%
REACTOME_SEMA4D_INDUCED_CELL_MIGRATION_AND_GROWTH_CONE_COLLAPSE		20	-0.54	-1.15	0.276	0.687	1	264	tags=15%, list=1%, signal=15%
REACTOME_NON_INTEGRIN_MEMBRANE_ECM_INTERACTIONS		57	-0.57	-1.15	0.294	0.687	1	1349	tags=28%, list=6%, signal=30%
REACTOME_METABOLISM_OF_STEROID_HORMONES		30	-0.52	-1.26	0.151	0.689	1	4124	tags=33%, list=17%, signal=40%
REACTOME_SIGNALING_BY_THE_B_CELL_RECEPTOR_BCR		104	0.49	1.25	0.214	0.689	1	2284	tags=31%, list=9%, signal=34%
REACTOME_PEROXISOMAL_LIPID_METABOLISM		26	-0.52	-1.15	0.271	0.689	1	1729	tags=19%, list=7%, signal=21%
KEGG_LONG_TERM_DEPRESSION	Details ...	65	-0.32	-0.99	0.451	0.689	1	4226	tags=29%, list=17%, signal=35%
REACTOME_INTERFERON_GAMMA_SIGNALING	Details ...	81	0.61	1.35	0.124	0.69	1	3099	tags=52%, list=13%, signal=59%
REACTOME_ZINC_INFLUX_INTO_CELLS_BY_THE_SLC39_GENE_FAMILY	Details ...	10	-0.65	-1.32	0.126	0.69	1	4063	tags=60%, list=17%, signal=72%
REACTOME_ACTIVATION_OF_GENE_EXPRESSION_BY_SREBF_SREBP		35	-0.57	-1.27	0.152	0.69	1	2590	tags=31%, list=11%, signal=35%
REACTOME_P75NTR_RECRUITS_SIGNALLING_COMPLEXES		13	0.53	1.25	0.202	0.69	1	2917	tags=46%, list=12%, signal=52%
REACTOME_SIGNALING_BY_TYPE_1_INSULIN_LIKE_GROWTH_FACTOR_1_RECEPTOR_IGF1R		50	-0.4	-1.15	0.24	0.691	1	1175	tags=16%, list=5%, signal=17%
HALLMARK_REACTIVE_OXYGEN_SPECIES_PATHWAY	Details ...	43	-0.35	-0.9	0.646	0.692	1	3027	tags=30%, list=12%, signal=34%
REACTOME_INTEGRATION_OF_ENERGY_METABOLISM		105	-0.39	-1.27	0.075	0.693	1	2859	tags=24%, list=12%, signal=27%
REACTOME_REGULATION_OF_INSULIN_SECRETION		77	-0.4	-1.26	0.083	0.693	1	2859	tags=23%, list=12%, signal=26%
REACTOME_POST_TRANSLATIONAL_PROTEIN_MODIFICATION		1211	-0.29	-1.15	0.09	0.693	1	3667	tags=23%, list=15%, signal=26%
REACTOME_RUNX2_REGULATES_BONE_DEVELOPMENT		30	-0.54	-1.27	0.143	0.693	1	4447	tags=43%, list=18%, signal=53%
KEGG_OOCYTE_MEIOSIS	Details ...	108	-0.3	-0.96	0.508	0.693	1	2868	tags=20%, list=12%, signal=23%
REACTOME_PROTEIN_PROTEIN_INTERACTIONS_AT_SYNAPSES		83	-0.4	-1.29	0.103	0.694	1	5442	tags=33%, list=22%, signal=42%
REACTOME_A_TETRASACCHARIDE_LINKER_SEQUENCE_IS_REQUIRED_FOR_GAG_SYNTHESIS		24	-0.6	-1.27	0.167	0.694	1	1063	tags=29%, list=4%, signal=30%
REACTOME_NUCLEOTIDE_SALVAGE		22	0.49	1.25	0.171	0.694	1	3176	tags=32%, list=13%, signal=37%
REACTOME_RETROGRADE_TRANSPORT_AT_THE_TRANS_GOLGI_NETWORK		43	-0.37	-1.14	0.234	0.694	1	6552	tags=42%, list=27%, signal=57%
REACTOME_SELENOAMINO_ACID_METABOLISM		104	-0.52	-1.28	0.237	0.694	1	3952	tags=38%, list=16%, signal=45%
REACTOME_POLYMERASE_SWITCHING		14	0.62	1.24	0.255	0.694	1	2794	tags=57%, list=11%, signal=65%
REACTOME_SLC_MEDIATED_TRANSMEMBRANE_TRANSPORT		228	-0.37	-1.27	0.066	0.695	1	3013	tags=21%, list=12%, signal=24%
REACTOME_ANTIVIRAL_MECHANISM_BY_IFN_STIMULATED_GENES	Details ...	71	0.55	1.35	0.114	0.695	1	2701	tags=37%, list=11%, signal=41%
REACTOME_ER_QUALITY_CONTROL_COMPARTMENT_ERQC		19	-0.48	-1.29	0.155	0.695	1	1545	tags=21%, list=6%, signal=22%
REACTOME_SMAD2_SMAD3_SMAD4_HETEROTRIMER_REGULATES_TRANSCRIPTION		32	0.48	1.24	0.194	0.695	1	2652	tags=31%, list=11%, signal=35%
REACTOME_SYNTHESIS_SECRETION_AND_INACTIVATION_OF_GLUCAGON_LIKE_PEPTIDE_1_GLP_1		19	-0.51	-1.28	0.13	0.696	1	5095	tags=53%, list=21%, signal=66%
HALLMARK_ANGIOGENESIS	Details ...	33	-0.47	-0.94	0.541	0.696	0.999	1817	tags=27%, list=7%, signal=29%
REACTOME_GLUCONEOGENESIS		33	-0.49	-1.28	0.116	0.697	1	3083	tags=36%, list=13%, signal=42%
REACTOME_MITOCHONDRIAL_TRANSLATION		88	-0.46	-1.28	0.182	0.698	1	4791	tags=38%, list=20%, signal=47%
BIOCARTA_41BB_PATHWAY	Details ...	17	0.49	1.21	0.229	0.698	1	4900	tags=35%, list=20%, signal=44%
HALLMARK_HEME_METABOLISM	Details ...	183	-0.26	-0.93	0.65	0.698	0.999	4392	tags=25%, list=18%, signal=30%
REACTOME_REGULATION_OF_RUNX1_EXPRESSION_AND_ACTIVITY		13	0.59	1.24	0.189	0.699	1	3851	tags=54%, list=16%, signal=64%
REACTOME_LDL_CLEARANCE		17	-0.47	-1.14	0.304	0.699	1	3086	tags=24%, list=13%, signal=27%
KEGG_ADHERENS_JUNCTION	Details ...	68	-0.33	-0.96	0.524	0.699	1	1877	tags=18%, list=8%, signal=19%
REACTOME_P130CAS_LINKAGE_TO_MAPK_SIGNALING_FOR_INTEGRINS		15	-0.64	-1.28	0.105	0.7	1	4513	tags=60%, list=19%, signal=74%
REACTOME_REGULATION_OF_INSULIN_LIKE_GROWTH_FACTOR_IGF_TRANSPORT_AND_UPTAKE_BY_INSULIN_LIKE_GROWTH_FACTOR_BINDING_PROTEINS_IGFBPS		113	-0.52	-1.29	0.112	0.7	1	3898	tags=41%, list=16%, signal=48%
REACTOME_E3_UBIQUITIN_LIGASES_UBIQUITINATE_TARGET_PROTEINS		43	-0.4	-1.29	0.115	0.7	1	6116	tags=47%, list=25%, signal=62%
REACTOME_FATTY_ACYL_COA_BIOSYNTHESIS		31	-0.52	-1.27	0.151	0.7	1	1826	tags=32%, list=7%, signal=35%
REACTOME_SUMOYLATION_OF_TRANSCRIPTION_COFACTORS		39	-0.4	-1.14	0.263	0.7	1	3374	tags=26%, list=14%, signal=30%
REACTOME_TRANSCRIPTIONAL_ACTIVITY_OF_SMAD2_SMAD3_SMAD4_HETEROTRIMER		43	0.45	1.24	0.185	0.701	1	2652	tags=26%, list=11%, signal=29%
REACTOME_DISEASES_OF_GLYCOSYLATION		128	-0.41	-1.14	0.274	0.701	1	3569	tags=27%, list=15%, signal=32%
HALLMARK_MYOGENESIS	Details ...	190	-0.36	-0.91	0.617	0.701	1	2755	tags=24%, list=11%, signal=27%
REACTOME_TIGHT_JUNCTION_INTERACTIONS		24	-0.61	-1.27	0.133	0.702	1	3787	tags=46%, list=16%, signal=54%
KEGG_TAURINE_AND_HYPOTAURINE_METABOLISM	Details ...	10	-0.51	-0.98	0.514	0.702	1	2359	tags=50%, list=10%, signal=55%
REACTOME_METABOLISM_OF_CARBOHYDRATES		267	-0.38	-1.28	0.035	0.703	1	3817	tags=30%, list=16%, signal=35%
REACTOME_C_TYPE_LECTIN_RECEPTORS_CLRS	Details ...	132	0.44	1.35	0.055	0.703	1	3854	tags=32%, list=16%, signal=38%
REACTOME_DOWNREGULATION_OF_SMAD2_3_SMAD4_TRANSCRIPTIONAL_ACTIVITY		22	0.48	1.24	0.219	0.705	1	2652	tags=27%, list=11%, signal=31%
KEGG_GLYCOLYSIS_GLUCONEOGENESIS	Details ...	57	-0.34	-0.96	0.525	0.705	1	3617	tags=23%, list=15%, signal=27%
KEGG_TRYPTOPHAN_METABOLISM	Details ...	31	-0.39	-0.95	0.569	0.705	1	3557	tags=29%, list=15%, signal=34%
REACTOME_RAS_ACTIVATION_UPON_CA2_INFLUX_THROUGH_NMDA_RECEPTOR		18	-0.53	-1.29	0.136	0.707	1	2530	tags=28%, list=10%, signal=31%
REACTOME_MAPK_FAMILY_SIGNALING_CASCADES		274	-0.31	-1.13	0.148	0.707	1	2739	tags=19%, list=11%, signal=21%
KEGG_LINOLEIC_ACID_METABOLISM	Details ...	26	-0.4	-0.94	0.529	0.707	1	5509	tags=35%, list=23%, signal=45%
REACTOME_PHOSPHOLIPID_METABOLISM		181	-0.33	-1.13	0.18	0.708	1	2998	tags=24%, list=12%, signal=27%
REACTOME_P38MAPK_EVENTS		12	-0.44	-1.13	0.275	0.708	1	4261	tags=50%, list=17%, signal=61%
REACTOME_MAP2K_AND_MAPK_ACTIVATION		40	-0.46	-1.29	0.089	0.709	1	4513	tags=40%, list=19%, signal=49%
REACTOME_GRB2_SOS_PROVIDES_LINKAGE_TO_MAPK_SIGNALING_FOR_INTEGRINS		15	-0.65	-1.29	0.091	0.71	1	4513	tags=53%, list=19%, signal=65%
REACTOME_TRIGLYCERIDE_BIOSYNTHESIS	Details ...	12	0.55	1.35	0.105	0.71	1	698	tags=17%, list=3%, signal=17%
REACTOME_DISEASES_OF_METABOLISM		219	-0.37	-1.13	0.23	0.71	1	3623	tags=27%, list=15%, signal=31%
KEGG_NEUROACTIVE_LIGAND_RECEPTOR_INTERACTION	Details ...	247	0.26	1.04	0.36	0.712	1	4436	tags=22%, list=18%, signal=26%
REACTOME_SIGNALING_BY_RETINOIC_ACID		41	-0.45	-1.11	0.273	0.713	1	2239	tags=29%, list=9%, signal=32%
REACTOME_DERMATAN_SULFATE_BIOSYNTHESIS		11	-0.58	-1.13	0.331	0.713	1	3569	tags=45%, list=15%, signal=53%
REACTOME_ION_CHANNEL_TRANSPORT		163	-0.34	-1.12	0.215	0.714	1	3753	tags=26%, list=15%, signal=30%
REACTOME_NCAM_SIGNALING_FOR_NEURITE_OUT_GROWTH		59	-0.42	-1.13	0.268	0.714	1	2351	tags=20%, list=10%, signal=22%
BIOCARTA_NFKB_PATHWAY	Details ...	18	0.59	1.22	0.272	0.714	1	1122	tags=33%, list=5%, signal=35%
REACTOME_GLYCOSAMINOGLYCAN_METABOLISM		111	-0.4	-1.12	0.283	0.714	1	3817	tags=30%, list=16%, signal=35%
REACTOME_RECEPTOR_MEDIATED_MITOPHAGY		10	-0.52	-1.13	0.304	0.714	1	4261	tags=50%, list=17%, signal=61%
KEGG_AMINO_SUGAR_AND_NUCLEOTIDE_SUGAR_METABOLISM	Details ...	41	-0.36	-0.96	0.529	0.714	1	1820	tags=17%, list=7%, signal=18%
KEGG_CYSTEINE_AND_METHIONINE_METABOLISM	Details ...	31	-0.36	-0.92	0.587	0.714	1	2285	tags=23%, list=9%, signal=25%
REACTOME_NUCLEAR_IMPORT_OF_REV_PROTEIN	Details ...	28	0.59	1.35	0.155	0.715	1	3647	tags=50%, list=15%, signal=59%
REACTOME_CD209_DC_SIGN_SIGNALING		20	0.54	1.23	0.249	0.715	1	4720	tags=55%, list=19%, signal=68%
REACTOME_TP53_REGULATES_METABOLIC_GENES		72	-0.35	-1.12	0.255	0.715	1	5375	tags=38%, list=22%, signal=48%
REACTOME_ACTIVATION_OF_ANTERIOR_HOX_GENES_IN_HINDBRAIN_DEVELOPMENT_DURING_EARLY_EMBRYOGENESIS		55	-0.4	-1.12	0.274	0.715	1	4383	tags=33%, list=18%, signal=40%
REACTOME_MTORC1_MEDIATED_SIGNALLING		20	-0.39	-1.12	0.293	0.715	1	5475	tags=45%, list=22%, signal=58%
REACTOME_DEGRADATION_OF_THE_EXTRACELLULAR_MATRIX		124	-0.49	-1.11	0.323	0.715	1	2414	tags=33%, list=10%, signal=37%
KEGG_PENTOSE_PHOSPHATE_PATHWAY	Details ...	25	-0.37	-0.92	0.589	0.715	1	3105	tags=28%, list=13%, signal=32%
REACTOME_KERATAN_SULFATE_DEGRADATION	Details ...	12	-0.72	-1.3	0.178	0.716	1	1133	tags=42%, list=5%, signal=44%
REACTOME_ASPARAGINE_N_LINKED_GLYCOSYLATION		279	-0.32	-1.12	0.215	0.716	1	4528	tags=30%, list=19%, signal=36%
REACTOME_SYNTHESIS_OF_PA		32	-0.41	-1.12	0.269	0.716	1	5548	tags=41%, list=23%, signal=53%
REACTOME_FORMATION_OF_INCISION_COMPLEX_IN_GG_NER		41	-0.37	-1.13	0.275	0.716	1	4429	tags=32%, list=18%, signal=39%
KEGG_BASAL_CELL_CARCINOMA	Details ...	54	0.39	1.03	0.4	0.716	1	2989	tags=30%, list=12%, signal=34%
REACTOME_METABOLISM_OF_COFACTORS		19	-0.54	-1.29	0.101	0.717	1	3542	tags=47%, list=15%, signal=55%
REACTOME_BASE_EXCISION_REPAIR		42	0.48	1.23	0.223	0.717	1	4825	tags=48%, list=20%, signal=59%
REACTOME_METAL_ION_SLC_TRANSPORTERS		25	-0.47	-1.12	0.29	0.717	1	4389	tags=56%, list=18%, signal=68%
REACTOME_SIGNALING_BY_ERBB2	Details ...	47	-0.58	-1.55	0.01	0.718	0.978	4862	tags=55%, list=20%, signal=69%
REACTOME_PLASMA_LIPOPROTEIN_REMODELING		29	-0.47	-1.12	0.295	0.718	1	1237	tags=17%, list=5%, signal=18%
REACTOME_TRIGLYCERIDE_METABOLISM		35	-0.51	-1.29	0.092	0.719	1	1992	tags=29%, list=8%, signal=31%
REACTOME_SUMOYLATION_OF_DNA_DAMAGE_RESPONSE_AND_REPAIR_PROTEINS		68	0.43	1.22	0.196	0.719	1	3713	tags=44%, list=15%, signal=52%
KEGG_LONG_TERM_POTENTIATION	Details ...	67	-0.32	-0.97	0.516	0.72	1	2436	tags=19%, list=10%, signal=21%
KEGG_FATTY_ACID_METABOLISM	Details ...	37	-0.35	-0.93	0.591	0.72	1	3557	tags=24%, list=15%, signal=28%
REACTOME_TRP_CHANNELS		27	0.45	1.23	0.159	0.721	1	2590	tags=33%, list=11%, signal=37%
REACTOME_ADAPTIVE_IMMUNE_SYSTEM		680	0.39	1.22	0.19	0.721	1	3178	tags=27%, list=13%, signal=30%
KEGG_NEUROTROPHIN_SIGNALING_PATHWAY	Details ...	120	0.32	1.11	0.211	0.721	1	3844	tags=32%, list=16%, signal=37%
REACTOME_FANCONI_ANEMIA_PATHWAY		31	0.45	1.22	0.219	0.721	1	3816	tags=35%, list=16%, signal=42%
REACTOME_ACTIVATION_OF_THE_PRE_REPLICATIVE_COMPLEX		32	0.57	1.22	0.279	0.721	1	3400	tags=50%, list=14%, signal=58%
REACTOME_INTERLEUKIN_6_FAMILY_SIGNALING	Details ...	23	0.61	1.35	0.111	0.722	1	3404	tags=57%, list=14%, signal=66%
REACTOME_NRAGE_SIGNALS_DEATH_THROUGH_JNK		56	0.42	1.22	0.145	0.722	1	5361	tags=46%, list=22%, signal=59%
REACTOME_G_BETA_GAMMA_SIGNALLING_THROUGH_PI3KGAMMA		23	0.47	1.22	0.201	0.722	1	4390	tags=35%, list=18%, signal=42%
REACTOME_POST_CHAPERONIN_TUBULIN_FOLDING_PATHWAY		20	0.55	1.22	0.214	0.722	1	2066	tags=30%, list=8%, signal=33%
KEGG_GAP_JUNCTION	Details ...	82	-0.32	-0.93	0.629	0.722	1	4372	tags=35%, list=18%, signal=43%
KEGG_CYTOKINE_CYTOKINE_RECEPTOR_INTERACTION	Details ...	236	0.43	1.08	0.338	0.723	1	3540	tags=36%, list=15%, signal=42%
KEGG_ONE_CARBON_POOL_BY_FOLATE	Details ...	17	0.45	1.03	0.42	0.723	1	1740	tags=24%, list=7%, signal=25%
KEGG_COMPLEMENT_AND_COAGULATION_CASCADES	Details ...	62	-0.41	-0.96	0.507	0.723	1	2673	tags=31%, list=11%, signal=34%
REACTOME_HEPARAN_SULFATE_HEPARIN_HS_GAG_METABOLISM	Details ...	53	-0.49	-1.29	0.13	0.724	1	3007	tags=28%, list=12%, signal=32%
REACTOME_HDR_THROUGH_SINGLE_STRAND_ANNEALING_SSA		32	0.47	1.21	0.259	0.724	1	5574	tags=38%, list=23%, signal=49%
REACTOME_SIGNALING_BY_RECEPTOR_TYROSINE_KINASES		470	-0.34	-1.09	0.264	0.724	1	3615	tags=26%, list=15%, signal=30%
REACTOME_IMMUNOREGULATORY_INTERACTIONS_BETWEEN_A_LYMPHOID_AND_A_NON_LYMPHOID_CELL		107	0.54	1.22	0.268	0.724	1	3178	tags=42%, list=13%, signal=48%
REACTOME_LATE_ENDOSOMAL_MICROAUTOPHAGY		30	-0.4	-1.1	0.284	0.724	1	5708	tags=40%, list=23%, signal=52%
KEGG_ETHER_LIPID_METABOLISM	Details ...	26	0.42	1.04	0.406	0.724	1	2924	tags=31%, list=12%, signal=35%
REACTOME_TRANSPORT_OF_BILE_SALTS_AND_ORGANIC_ACIDS_METAL_IONS_AND_AMINE_COMPOUNDS	Details ...	77	-0.42	-1.3	0.133	0.725	1	4389	tags=36%, list=18%, signal=44%
REACTOME_PCNA_DEPENDENT_LONG_PATCH_BASE_EXCISION_REPAIR	Details ...	21	0.63	1.37	0.151	0.725	1	4750	tags=62%, list=19%, signal=77%
BIOCARTA_CYTOKINE_PATHWAY	Details ...	17	0.55	1.19	0.289	0.725	1	3143	tags=29%, list=13%, signal=34%
REACTOME_N_GLYCAN_TRIMMING_IN_THE_ER_AND_CALNEXIN_CALRETICULIN_CYCLE		32	-0.37	-1.1	0.299	0.725	1	6674	tags=47%, list=27%, signal=64%
REACTOME_SIGNALING_BY_PDGFR_IN_DISEASE		20	-0.44	-1.1	0.302	0.725	1	2199	tags=35%, list=9%, signal=38%
REACTOME_EXTRACELLULAR_MATRIX_ORGANIZATION		272	-0.46	-1.09	0.342	0.725	1	2414	tags=29%, list=10%, signal=31%
REACTOME_DIGESTION		20	-0.51	-1.11	0.344	0.725	1	3168	tags=35%, list=13%, signal=40%
KEGG_GNRH_SIGNALING_PATHWAY	Details ...	96	-0.28	-0.91	0.664	0.725	1	2793	tags=20%, list=11%, signal=22%
BIOCARTA_LIS1_PATHWAY	Details ...	19	0.44	1.2	0.176	0.727	1	1708	tags=21%, list=7%, signal=23%
REACTOME_VESICLE_MEDIATED_TRANSPORT		598	-0.29	-1.09	0.215	0.727	1	3592	tags=23%, list=15%, signal=26%
REACTOME_SYNTHESIS_OF_PC		27	-0.41	-1.09	0.323	0.727	1	1397	tags=26%, list=6%, signal=27%
REACTOME_BBSOME_MEDIATED_CARGO_TARGETING_TO_CILIUM		19	-0.47	-1.09	0.372	0.727	1	3293	tags=37%, list=14%, signal=43%
REACTOME_GENERATION_OF_SECOND_MESSENGER_MOLECULES	Details ...	30	0.76	1.35	0.132	0.728	1	4064	tags=77%, list=17%, signal=92%
REACTOME_ALPHA_PROTEIN_KINASE_1_SIGNALING_PATHWAY		10	0.52	1.21	0.241	0.728	1	2942	tags=40%, list=12%, signal=45%
KEGG_WNT_SIGNALING_PATHWAY	Details ...	146	0.36	1.08	0.312	0.728	1	3099	tags=32%, list=13%, signal=37%
REACTOME_FREE_FATTY_ACIDS_REGULATE_INSULIN_SECRETION		11	-0.53	-1.1	0.313	0.728	1	2859	tags=45%, list=12%, signal=51%
KEGG_CELL_CYCLE	Details ...	122	0.41	1.09	0.342	0.728	1	4354	tags=42%, list=18%, signal=51%
KEGG_MELANOMA	Details ...	69	-0.3	-0.91	0.621	0.728	1	2668	tags=20%, list=11%, signal=23%
REACTOME_POSTMITOTIC_NUCLEAR_PORE_COMPLEX_NPC_REFORMATION		23	0.52	1.21	0.263	0.729	1	3647	tags=39%, list=15%, signal=46%
REACTOME_GENE_SILENCING_BY_RNA		63	0.42	1.21	0.241	0.73	1	3647	tags=35%, list=15%, signal=41%
REACTOME_HIV_TRANSCRIPTION_INITIATION		42	-0.36	-1.08	0.309	0.73	1	4429	tags=29%, list=18%, signal=35%
REACTOME_REGULATION_OF_EXPRESSION_OF_SLITS_AND_ROBOS		166	-0.38	-1.09	0.337	0.73	1	4326	tags=32%, list=18%, signal=39%
KEGG_SMALL_CELL_LUNG_CANCER	Details ...	77	0.38	1.05	0.34	0.73	1	4082	tags=36%, list=17%, signal=44%
KEGG_PATHOGENIC_ESCHERICHIA_COLI_INFECTION	Details ...	51	0.42	1.07	0.344	0.73	1	2766	tags=29%, list=11%, signal=33%
REACTOME_CS_DS_DEGRADATION		14	-0.53	-1.08	0.347	0.73	1	4182	tags=50%, list=17%, signal=60%
REACTOME_NS1_MEDIATED_EFFECTS_ON_HOST_PATHWAYS	Details ...	36	0.56	1.36	0.131	0.731	1	3647	tags=47%, list=15%, signal=55%
HALLMARK_MITOTIC_SPINDLE	Details ...	191	0.4	1.17	0.248	0.731	0.922	5397	tags=42%, list=22%, signal=54%
REACTOME_RESPONSE_OF_MTB_TO_PHAGOCYTOSIS		23	-0.42	-1.1	0.301	0.731	1	4844	tags=48%, list=20%, signal=60%
REACTOME_SIGNALING_BY_ROBO_RECEPTORS		211	-0.36	-1.11	0.319	0.731	1	4326	tags=30%, list=18%, signal=37%
REACTOME_SYNTHESIS_OF_VERY_LONG_CHAIN_FATTY_ACYL_COAS		19	-0.46	-1.1	0.319	0.731	1	1424	tags=21%, list=6%, signal=22%
REACTOME_COLLAGEN_CHAIN_TRIMERIZATION		42	-0.57	-1.1	0.369	0.731	1	2351	tags=36%, list=10%, signal=39%
REACTOME_COPII_MEDIATED_VESICLE_TRANSPORT		63	-0.34	-1.08	0.288	0.732	1	5237	tags=35%, list=21%, signal=44%
REACTOME_ANTIMICROBIAL_PEPTIDES		71	-0.46	-1.09	0.361	0.732	1	1030	tags=11%, list=4%, signal=12%
BIOCARTA_IL12_PATHWAY	Details ...	18	0.73	1.22	0.278	0.733	1	2598	tags=56%, list=11%, signal=62%
BIOCARTA_CTLA4_PATHWAY	Details ...	20	0.71	1.22	0.292	0.733	1	3148	tags=70%, list=13%, signal=80%
REACTOME_MTOR_SIGNALLING		37	-0.37	-1.1	0.308	0.733	1	6888	tags=54%, list=28%, signal=75%
REACTOME_GASTRIN_CREB_SIGNALLING_PATHWAY_VIA_PKC_AND_MAPK		18	-0.5	-1.1	0.353	0.733	1	3875	tags=39%, list=16%, signal=46%
KEGG_FOCAL_ADHESION	Details ...	189	-0.34	-0.89	0.665	0.733	1	2631	tags=24%, list=11%, signal=26%
REACTOME_INTERLEUKIN_3_INTERLEUKIN_5_AND_GM_CSF_SIGNALING	Details ...	46	0.57	1.37	0.139	0.734	1	2900	tags=46%, list=12%, signal=52%
KEGG_CALCIUM_SIGNALING_PATHWAY	Details ...	166	0.32	1.09	0.255	0.734	1	2391	tags=22%, list=10%, signal=24%
REACTOME_TRYPTOPHAN_CATABOLISM		11	-0.57	-1.09	0.32	0.734	1	1337	tags=27%, list=5%, signal=29%
REACTOME_SPRY_REGULATION_OF_FGF_SIGNALING		15	-0.43	-1.09	0.325	0.734	1	5708	tags=60%, list=23%, signal=78%
REACTOME_FOXO_MEDIATED_TRANSCRIPTION_OF_CELL_CYCLE_GENES		17	-0.46	-1.09	0.343	0.734	1	1992	tags=24%, list=8%, signal=26%
REACTOME_RHO_GTPASES_ACTIVATE_CIT		19	-0.47	-1.06	0.379	0.734	1	1773	tags=16%, list=7%, signal=17%
REACTOME_DECTIN_2_FAMILY	Details ...	24	0.58	1.36	0.107	0.735	1	3583	tags=42%, list=15%, signal=49%
REACTOME_FORMATION_OF_TC_NER_PRE_INCISION_COMPLEX		50	-0.36	-1.09	0.322	0.735	1	4429	tags=32%, list=18%, signal=39%
REACTOME_METABOLISM_OF_VITAMINS_AND_COFACTORS		167	-0.34	-1.06	0.319	0.736	1	3623	tags=28%, list=15%, signal=33%
REACTOME_SUMOYLATION_OF_DNA_REPLICATION_PROTEINS		41	0.49	1.15	0.323	0.736	1	3647	tags=49%, list=15%, signal=57%
REACTOME_SYNTHESIS_OF_PIPS_AT_THE_PLASMA_MEMBRANE		48	-0.38	-1.06	0.348	0.736	1	2998	tags=31%, list=12%, signal=36%
REACTOME_RAF_ACTIVATION		29	-0.39	-1.05	0.362	0.736	1	2472	tags=24%, list=10%, signal=27%
REACTOME_KERATAN_SULFATE_BIOSYNTHESIS		26	-0.43	-1.04	0.393	0.736	1	2595	tags=27%, list=11%, signal=30%
REACTOME_VEGFR2_MEDIATED_VASCULAR_PERMEABILITY		26	-0.41	-1.05	0.394	0.736	1	3542	tags=31%, list=15%, signal=36%
REACTOME_MOLECULES_ASSOCIATED_WITH_ELASTIC_FIBRES		37	-0.5	-1.06	0.396	0.736	1	3648	tags=46%, list=15%, signal=54%
REACTOME_GAP_FILLING_DNA_REPAIR_SYNTHESIS_AND_LIGATION_IN_GG_NER	Details ...	24	0.59	1.36	0.138	0.737	1	4710	tags=54%, list=19%, signal=67%
REACTOME_CDC6_ASSOCIATION_WITH_THE_ORC_ORIGIN_COMPLEX		11	0.56	1.2	0.276	0.737	1	2874	tags=36%, list=12%, signal=41%
KEGG_ACUTE_MYELOID_LEUKEMIA	Details ...	54	0.41	1.1	0.3	0.737	1	3359	tags=39%, list=14%, signal=45%
REACTOME_CIRCADIAN_CLOCK		66	-0.34	-1.07	0.313	0.737	1	3543	tags=27%, list=15%, signal=32%
REACTOME_DEVELOPMENTAL_BIOLOGY		993	-0.29	-1.04	0.313	0.737	1	2772	tags=17%, list=11%, signal=18%
REACTOME_RORA_ACTIVATES_GENE_EXPRESSION		16	-0.5	-1.09	0.327	0.737	1	2080	tags=25%, list=9%, signal=27%
REACTOME_PTK6_REGULATES_RHO_GTPASES_RAS_GTPASE_AND_MAP_KINASES		11	-0.46	-1.05	0.382	0.737	1	3321	tags=45%, list=14%, signal=53%
REACTOME_PHASE_2_PLATEAU_PHASE		24	-0.3	-1.05	0.406	0.737	1	1456	tags=8%, list=6%, signal=9%
REACTOME_PRESYNAPTIC_DEPOLARIZATION_AND_CALCIUM_CHANNEL_OPENING		11	-0.42	-1.05	0.412	0.737	1	1456	tags=18%, list=6%, signal=19%
KEGG_GLIOMA	Details ...	64	-0.33	-0.89	0.696	0.737	1	2631	tags=22%, list=11%, signal=24%
REACTOME_FGFR2_LIGAND_BINDING_AND_ACTIVATION	Details ...	18	0.6	1.36	0.135	0.738	1	511	tags=17%, list=2%, signal=17%
REACTOME_DNA_STRAND_ELONGATION	Details ...	32	0.66	1.37	0.154	0.738	1	3400	tags=53%, list=14%, signal=62%
REACTOME_SIGNALING_BY_NTRK3_TRKC		16	-0.43	-1.07	0.353	0.738	1	2199	tags=25%, list=9%, signal=27%
REACTOME_TRANS_GOLGI_NETWORK_VESICLE_BUDDING		68	-0.33	-1.05	0.353	0.738	1	4628	tags=29%, list=19%, signal=36%
REACTOME_CD28_DEPENDENT_PI3K_AKT_SIGNALING		21	-0.43	-1.06	0.378	0.738	1	1451	tags=24%, list=6%, signal=25%
REACTOME_CROSSLINKING_OF_COLLAGEN_FIBRILS		17	-0.56	-1.05	0.414	0.738	1	1984	tags=41%, list=8%, signal=45%
REACTOME_DUAL_INCISION_IN_GG_NER		39	0.44	1.2	0.233	0.739	1	4675	tags=44%, list=19%, signal=54%
REACTOME_FC_EPSILON_RECEPTOR_FCERI_SIGNALING		126	0.37	1.15	0.255	0.739	1	3121	tags=29%, list=13%, signal=34%
REACTOME_PI_3K_CASCADE_FGFR4		20	-0.4	-1.06	0.367	0.739	1	5228	tags=40%, list=21%, signal=51%
REACTOME_METABOLISM_OF_NITRIC_OXIDE_ENOS_ACTIVATION_AND_REGULATION		15	-0.5	-1.07	0.371	0.739	1	1992	tags=27%, list=8%, signal=29%
REACTOME_NUCLEAR_SIGNALING_BY_ERBB4		30	-0.38	-1.04	0.373	0.739	1	4703	tags=43%, list=19%, signal=54%
REACTOME_PKA_ACTIVATION_IN_GLUCAGON_SIGNALLING		17	-0.43	-1.07	0.374	0.739	1	5614	tags=47%, list=23%, signal=61%
REACTOME_ACTIVATION_OF_THE_AP_1_FAMILY_OF_TRANSCRIPTION_FACTORS		10	-0.5	-1.06	0.376	0.739	1	3875	tags=40%, list=16%, signal=48%
KEGG_RNA_POLYMERASE	Details ...	24	0.41	1.04	0.391	0.739	1	4130	tags=29%, list=17%, signal=35%
REACTOME_RNA_POLYMERASE_I_TRANSCRIPTION		45	-0.35	-1.04	0.395	0.739	1	4429	tags=33%, list=18%, signal=41%
REACTOME_SEMA4D_IN_SEMAPHORIN_SIGNALING		23	-0.47	-1.04	0.401	0.739	1	264	tags=13%, list=1%, signal=13%
KEGG_ARACHIDONIC_ACID_METABOLISM	Details ...	52	-0.36	-0.89	0.63	0.739	1	1596	tags=13%, list=7%, signal=14%
REACTOME_ANTIGEN_ACTIVATES_B_CELL_RECEPTOR_BCR_LEADING_TO_GENERATION_OF_SECOND_MESSENGERS	Details ...	30	0.77	1.37	0.135	0.74	1	2146	tags=60%, list=9%, signal=66%
REACTOME_PHASE_I_FUNCTIONALIZATION_OF_COMPOUNDS		87	-0.38	-1.07	0.317	0.74	1	2017	tags=17%, list=8%, signal=19%
REACTOME_BIOSYNTHESIS_OF_THE_N_GLYCAN_PRECURSOR_DOLICHOL_LIPID_LINKED_OLIGOSACCHARIDE_LLO_AND_TRANSFER_TO_A_NASCENT_PROTEIN		72	-0.38	-1.07	0.325	0.74	1	3955	tags=32%, list=16%, signal=38%
REACTOME_NEURONAL_SYSTEM		389	-0.26	-1.04	0.331	0.74	1	3907	tags=19%, list=16%, signal=23%
REACTOME_SIGNALING_BY_EGFR		46	-0.38	-1.07	0.337	0.74	1	4636	tags=41%, list=19%, signal=51%
REACTOME_ACTIVATION_OF_NMDA_RECEPTORS_AND_POSTSYNAPTIC_EVENTS		88	-0.33	-1.05	0.346	0.74	1	4615	tags=32%, list=19%, signal=39%
REACTOME_STIMULI_SENSING_CHANNELS		90	-0.33	-1.05	0.354	0.74	1	1803	tags=16%, list=7%, signal=17%
REACTOME_KERATAN_SULFATE_KERATIN_METABOLISM		31	-0.42	-1.07	0.36	0.74	1	2595	tags=26%, list=11%, signal=29%
KEGG_MISMATCH_REPAIR	Details ...	23	0.49	1.11	0.362	0.74	1	4522	tags=43%, list=19%, signal=53%
REACTOME_SCAVENGING_BY_CLASS_A_RECEPTORS		19	-0.5	-1.07	0.362	0.74	1	1128	tags=26%, list=5%, signal=28%
REACTOME_PHASE_4_RESTING_MEMBRANE_POTENTIAL		16	-0.48	-1.07	0.372	0.74	1	4184	tags=25%, list=17%, signal=30%
REACTOME_NEPHRIN_FAMILY_INTERACTIONS		22	-0.4	-1.06	0.38	0.74	1	1175	tags=18%, list=5%, signal=19%
KEGG_TASTE_TRANSDUCTION	Details ...	49	0.29	1.05	0.385	0.74	1	5097	tags=27%, list=21%, signal=33%
REACTOME_COLLAGEN_BIOSYNTHESIS_AND_MODIFYING_ENZYMES		59	-0.52	-1.05	0.398	0.74	1	1984	tags=31%, list=8%, signal=33%
REACTOME_ABACAVIR_TRANSPORT_AND_METABOLISM		10	-0.51	-1.04	0.458	0.74	1	112	tags=10%, list=0%, signal=10%
REACTOME_VIRAL_MESSENGER_RNA_SYNTHESIS	Details ...	36	0.56	1.37	0.115	0.741	1	3647	tags=42%, list=15%, signal=49%
REACTOME_MEIOSIS		56	0.38	1.15	0.272	0.741	1	3818	tags=34%, list=16%, signal=40%
REACTOME_REGULATION_OF_SIGNALING_BY_CBL		21	0.48	1.1	0.339	0.741	1	2900	tags=48%, list=12%, signal=54%
REACTOME_TP53_REGULATES_TRANSCRIPTION_OF_DNA_REPAIR_GENES		49	-0.34	-1.04	0.363	0.741	1	4590	tags=31%, list=19%, signal=38%
REACTOME_UREA_CYCLE		10	-0.51	-1.06	0.412	0.741	1	3913	tags=30%, list=16%, signal=36%
REACTOME_SNRNP_ASSEMBLY		44	0.47	1.2	0.247	0.742	1	3647	tags=41%, list=15%, signal=48%
REACTOME_LEISHMANIA_INFECTION		239	0.34	1.11	0.285	0.742	1	3196	tags=24%, list=13%, signal=27%
REACTOME_PROCESSING_OF_INTRONLESS_PRE_MRNAS		18	0.49	1.15	0.291	0.742	1	1685	tags=28%, list=7%, signal=30%
REACTOME_HEMOSTASIS		558	-0.32	-1.05	0.309	0.742	1	2673	tags=20%, list=11%, signal=22%
REACTOME_DOWNSTREAM_SIGNALING_OF_ACTIVATED_FGFR2		29	-0.35	-1.08	0.324	0.742	1	5228	tags=38%, list=21%, signal=48%
REACTOME_BLOOD_GROUP_SYSTEMS_BIOSYNTHESIS		21	0.43	1.11	0.332	0.742	1	3479	tags=33%, list=14%, signal=39%
REACTOME_RET_SIGNALING		39	-0.39	-1.05	0.356	0.742	1	1175	tags=13%, list=5%, signal=13%
REACTOME_INTRA_GOLGI_TRAFFIC		38	-0.37	-1.05	0.398	0.742	1	3819	tags=24%, list=16%, signal=28%
REACTOME_ETHANOL_OXIDATION		10	-0.61	-1.06	0.422	0.742	1	1439	tags=30%, list=6%, signal=32%
REACTOME_ACTIVATION_OF_BH3_ONLY_PROTEINS		30	0.39	1.1	0.289	0.743	1	1100	tags=17%, list=5%, signal=17%
REACTOME_FCGR_ACTIVATION		11	0.64	1.17	0.324	0.743	1	1922	tags=55%, list=8%, signal=59%
REACTOME_GLUTAMATE_NEUROTRANSMITTER_RELEASE_CYCLE		23	0.42	1.1	0.326	0.743	1	1953	tags=26%, list=8%, signal=28%
REACTOME_INTRAFLAGELLAR_TRANSPORT		47	-0.42	-1.08	0.331	0.743	1	3079	tags=32%, list=13%, signal=36%
REACTOME_HOMOLOGY_DIRECTED_REPAIR		86	0.4	1.11	0.342	0.743	1	4796	tags=37%, list=20%, signal=46%
REACTOME_TOLL_LIKE_RECEPTOR_4_TLR4_CASCADE		116	0.37	1.15	0.215	0.744	1	3375	tags=34%, list=14%, signal=39%
REACTOME_ENDOGENOUS_STEROLS		20	0.48	1.17	0.241	0.744	1	6658	tags=65%, list=27%, signal=89%
REACTOME_RHO_GTPASE_CYCLE		132	0.35	1.11	0.245	0.744	1	3426	tags=30%, list=14%, signal=35%
REACTOME_SUMOYLATION_OF_CHROMATIN_ORGANIZATION_PROTEINS		50	0.42	1.16	0.257	0.744	1	3647	tags=46%, list=15%, signal=54%
REACTOME_MITOTIC_PROPHASE		74	0.41	1.16	0.27	0.744	1	3647	tags=35%, list=15%, signal=41%
REACTOME_TRANSPORT_OF_THE_SLBP_DEPENDANT_MATURE_MRNA		30	0.49	1.17	0.304	0.744	1	3647	tags=50%, list=15%, signal=59%
REACTOME_ONCOGENE_INDUCED_SENESCENCE		29	0.47	1.11	0.314	0.744	1	4542	tags=41%, list=19%, signal=51%
REACTOME_NEUROTOXICITY_OF_CLOSTRIDIUM_TOXINS		10	0.48	1.1	0.353	0.744	1	2872	tags=30%, list=12%, signal=34%
KEGG_GLYCOSAMINOGLYCAN_DEGRADATION	Details ...	20	-0.34	-0.89	0.605	0.744	1	4182	tags=30%, list=17%, signal=36%
REACTOME_TRANSCRIPTIONAL_REGULATION_BY_RUNX3		92	0.38	1.14	0.249	0.745	1	3993	tags=28%, list=16%, signal=34%
REACTOME_HCMV_INFECTION		86	0.39	1.14	0.256	0.745	1	3647	tags=28%, list=15%, signal=33%
REACTOME_HCMV_LATE_EVENTS		44	0.4	1.15	0.265	0.745	1	3647	tags=34%, list=15%, signal=40%
REACTOME_NUCLEAR_PORE_COMPLEX_NPC_DISASSEMBLY		31	0.5	1.16	0.311	0.745	1	3647	tags=42%, list=15%, signal=49%
REACTOME_TRNA_PROCESSING_IN_THE_NUCLEUS		50	0.43	1.12	0.317	0.745	1	5182	tags=44%, list=21%, signal=56%
REACTOME_REGULATION_OF_BETA_CELL_DEVELOPMENT		40	0.33	1.09	0.318	0.745	1	1889	tags=15%, list=8%, signal=16%
REACTOME_PLATELET_SENSITIZATION_BY_LDL		17	0.45	1.11	0.32	0.745	1	2598	tags=35%, list=11%, signal=39%
REACTOME_JOSEPHIN_DOMAIN_DUBS		11	0.43	1.11	0.324	0.745	1	3161	tags=27%, list=13%, signal=31%
REACTOME_DEUBIQUITINATION		219	0.34	1.17	0.209	0.746	1	3161	tags=23%, list=13%, signal=27%
REACTOME_ORC1_REMOVAL_FROM_CHROMATIN		68	0.42	1.12	0.305	0.746	1	3854	tags=31%, list=16%, signal=37%
REACTOME_FOXO_MEDIATED_TRANSCRIPTION_OF_CELL_DEATH_GENES		15	0.45	1.1	0.324	0.746	1	6610	tags=40%, list=27%, signal=55%
REACTOME_ERYTHROPOIETIN_ACTIVATES_RAS		14	0.53	1.19	0.237	0.747	1	911	tags=29%, list=4%, signal=30%
REACTOME_FCGAMMA_RECEPTOR_FCGR_DEPENDENT_PHAGOCYTOSIS		80	0.41	1.14	0.268	0.747	1	3012	tags=33%, list=12%, signal=37%
REACTOME_TRANSCRIPTIONAL_REGULATION_BY_SMALL_RNAS		38	0.48	1.19	0.27	0.747	1	3647	tags=42%, list=15%, signal=49%
REACTOME_PURINE_SALVAGE		13	0.49	1.13	0.277	0.747	1	2853	tags=31%, list=12%, signal=35%
REACTOME_CELL_CYCLE_MITOTIC		454	0.4	1.17	0.279	0.747	1	3758	tags=31%, list=15%, signal=36%
REACTOME_HIV_ELONGATION_ARREST_AND_RECOVERY		21	0.44	1.15	0.281	0.747	1	2940	tags=24%, list=12%, signal=27%
REACTOME_TAK1_ACTIVATES_NFKB_BY_PHOSPHORYLATION_AND_ACTIVATION_OF_IKKS_COMPLEX		29	0.45	1.14	0.281	0.747	1	3544	tags=38%, list=15%, signal=44%
REACTOME_DISEASES_OF_IMMUNE_SYSTEM		19	0.55	1.16	0.303	0.747	1	1631	tags=32%, list=7%, signal=34%
REACTOME_HOMOLOGOUS_DNA_PAIRING_AND_STRAND_EXCHANGE		35	0.48	1.16	0.317	0.747	1	5574	tags=43%, list=23%, signal=55%
REACTOME_RUNX3_REGULATES_NOTCH_SIGNALING		14	0.53	1.13	0.32	0.747	1	3108	tags=36%, list=13%, signal=41%
REACTOME_PEXOPHAGY		11	0.45	1.09	0.343	0.747	1	2917	tags=27%, list=12%, signal=31%
REACTOME_COSTIMULATION_BY_THE_CD28_FAMILY		65	0.49	1.11	0.345	0.747	1	3298	tags=48%, list=14%, signal=55%
KEGG_NUCLEOTIDE_EXCISION_REPAIR	Details ...	44	0.34	0.95	0.52	0.747	1	4675	tags=41%, list=19%, signal=51%
REACTOME_EXTENSION_OF_TELOMERES	Details ...	42	0.56	1.37	0.128	0.748	1	2794	tags=48%, list=11%, signal=54%
REACTOME_HOST_INTERACTIONS_OF_HIV_FACTORS		119	0.4	1.2	0.223	0.748	1	3854	tags=33%, list=16%, signal=39%
REACTOME_REGULATION_OF_MECP2_EXPRESSION_AND_ACTIVITY		26	0.47	1.17	0.257	0.748	1	5327	tags=58%, list=22%, signal=74%
REACTOME_G_BETA_GAMMA_SIGNALLING_THROUGH_CDC42		20	0.49	1.17	0.258	0.748	1	4390	tags=40%, list=18%, signal=49%
REACTOME_ANTIGEN_PROCESSING_CROSS_PRESENTATION		88	0.44	1.17	0.274	0.748	1	1902	tags=23%, list=8%, signal=25%
REACTOME_ERYTHROPOIETIN_ACTIVATES_PHOSPHOINOSITIDE_3_KINASE_PI3K		11	0.55	1.15	0.275	0.748	1	731	tags=36%, list=3%, signal=37%
REACTOME_DNA_REPLICATION		123	0.43	1.13	0.326	0.748	1	3400	tags=30%, list=14%, signal=35%
REACTOME_FGFR3_LIGAND_BINDING_AND_ACTIVATION		12	0.52	1.12	0.337	0.748	1	3738	tags=33%, list=15%, signal=39%
REACTOME_ACTIVATION_OF_KAINATE_RECEPTORS_UPON_GLUTAMATE_BINDING		30	0.4	1.09	0.34	0.748	1	4390	tags=30%, list=18%, signal=37%
REACTOME_CONDENSATION_OF_PROPHASE_CHROMOSOMES		12	0.55	1.11	0.362	0.748	1	3908	tags=50%, list=16%, signal=60%
KEGG_TOLL_LIKE_RECEPTOR_SIGNALING_PATHWAY	Details ...	91	0.42	1.11	0.31	0.749	1	3684	tags=37%, list=15%, signal=44%
REACTOME_SUMOYLATION_OF_IMMUNE_RESPONSE_PROTEINS		10	0.52	1.12	0.314	0.749	1	1122	tags=30%, list=5%, signal=31%
REACTOME_REDUCTION_OF_CYTOSOLIC_CA_LEVELS		12	0.47	1.11	0.328	0.749	1	2028	tags=33%, list=8%, signal=36%
REACTOME_SUMOYLATION_OF_SUMOYLATION_PROTEINS		30	0.45	1.13	0.33	0.749	1	3647	tags=43%, list=15%, signal=51%
REACTOME_IRON_UPTAKE_AND_TRANSPORT		57	-0.38	-1.03	0.401	0.749	1	3690	tags=37%, list=15%, signal=43%
REACTOME_RECEPTOR_TYPE_TYROSINE_PROTEIN_PHOSPHATASES		19	-0.42	-1.03	0.423	0.749	1	6121	tags=37%, list=25%, signal=49%
REACTOME_INTERLEUKIN_15_SIGNALING	Details ...	13	0.76	1.41	0.084	0.75	1	2063	tags=54%, list=8%, signal=59%
REACTOME_PARASITE_INFECTION		57	0.46	1.19	0.218	0.75	1	2960	tags=37%, list=12%, signal=42%
REACTOME_PRESYNAPTIC_FUNCTION_OF_KAINATE_RECEPTORS		21	0.46	1.15	0.265	0.75	1	4390	tags=33%, list=18%, signal=41%
REACTOME_PLATELET_HOMEOSTASIS		83	0.36	1.12	0.27	0.75	1	2598	tags=24%, list=11%, signal=27%
REACTOME_LISTERIA_MONOCYTOGENES_ENTRY_INTO_HOST_CELLS		20	0.45	1.12	0.29	0.75	1	2978	tags=35%, list=12%, signal=40%
REACTOME_SEMA3A_PLEXIN_REPULSION_SIGNALING_BY_INHIBITING_INTEGRIN_ADHESION		14	0.54	1.14	0.302	0.75	1	3611	tags=57%, list=15%, signal=67%
REACTOME_TRANSPORT_OF_MATURE_TRANSCRIPT_TO_CYTOPLASM		77	0.39	1.08	0.339	0.75	1	5169	tags=42%, list=21%, signal=53%
REACTOME_FCERI_MEDIATED_NF_KB_ACTIVATION		76	0.36	1.09	0.343	0.75	1	3854	tags=26%, list=16%, signal=31%
BIOCARTA_TCYTOTOXIC_PATHWAY	Details ...	11	0.82	1.18	0.356	0.75	1	3011	tags=82%, list=12%, signal=93%
REACTOME_SIGNALING_BY_RHO_GTPASES		361	0.35	1.13	0.216	0.751	1	3103	tags=26%, list=13%, signal=29%
REACTOME_HIV_INFECTION		201	0.35	1.12	0.276	0.751	1	4246	tags=31%, list=17%, signal=38%
REACTOME_CELL_CYCLE		552	0.4	1.17	0.277	0.751	1	3854	tags=31%, list=16%, signal=36%
REACTOME_HIV_LIFE_CYCLE		124	0.36	1.09	0.331	0.751	1	3647	tags=31%, list=15%, signal=36%
KEGG_ANTIGEN_PROCESSING_AND_PRESENTATION	Details ...	71	0.48	1.12	0.345	0.751	1	4529	tags=42%, list=19%, signal=52%
REACTOME_EXPORT_OF_VIRAL_RIBONUCLEOPROTEINS_FROM_NUCLEUS		28	0.47	1.12	0.348	0.751	1	3647	tags=46%, list=15%, signal=55%
REACTOME_INTERLEUKIN_1_SIGNALING		95	0.37	1.07	0.351	0.751	1	3121	tags=26%, list=13%, signal=30%
REACTOME_EARLY_PHASE_OF_HIV_LIFE_CYCLE		14	0.5	1.07	0.365	0.751	1	2568	tags=50%, list=11%, signal=56%
REACTOME_ROLE_OF_PHOSPHOLIPIDS_IN_PHAGOCYTOSIS		22	0.48	1.07	0.395	0.751	1	3012	tags=36%, list=12%, signal=41%
HALLMARK_APICAL_JUNCTION	Details ...	182	-0.32	-0.86	0.716	0.751	1	1936	tags=17%, list=8%, signal=18%
REACTOME_INTERLEUKIN_1_FAMILY_SIGNALING		125	0.4	1.17	0.23	0.752	1	3121	tags=28%, list=13%, signal=32%
REACTOME_IKK_COMPLEX_RECRUITMENT_MEDIATED_BY_RIP1		19	0.44	1.13	0.296	0.752	1	3375	tags=32%, list=14%, signal=37%
KEGG_ADIPOCYTOKINE_SIGNALING_PATHWAY	Details ...	62	0.35	1.06	0.322	0.752	1	2050	tags=23%, list=8%, signal=25%
REACTOME_CELLULAR_HEXOSE_TRANSPORT		19	0.48	1.11	0.329	0.752	1	1327	tags=21%, list=5%, signal=22%
REACTOME_INTERACTION_BETWEEN_L1_AND_ANKYRINS		30	0.36	1.08	0.334	0.752	1	4032	tags=30%, list=17%, signal=36%
REACTOME_TERMINATION_OF_O_GLYCAN_BIOSYNTHESIS		21	0.49	1.08	0.341	0.752	1	4331	tags=43%, list=18%, signal=52%
REACTOME_FCGR3A_MEDIATED_IL10_SYNTHESIS		37	0.44	1.09	0.358	0.752	1	2138	tags=30%, list=9%, signal=33%
REACTOME_M_PHASE		316	0.36	1.08	0.37	0.752	1	3736	tags=28%, list=15%, signal=32%
REACTOME_NR1H2_AND_NR1H3_MEDIATED_SIGNALING		40	-0.39	-1.03	0.411	0.752	1	1891	tags=23%, list=8%, signal=24%
REACTOME_CYTOKINE_SIGNALING_IN_IMMUNE_SYSTEM		769	0.38	1.15	0.24	0.753	1	3544	tags=33%, list=15%, signal=37%
REACTOME_BETA_DEFENSINS		28	0.41	1.18	0.282	0.753	1	308	tags=7%, list=1%, signal=7%
REACTOME_MECP2_REGULATES_NEURONAL_RECEPTORS_AND_CHANNELS		16	0.45	1.14	0.284	0.753	1	5355	tags=50%, list=22%, signal=64%
REACTOME_NEGATIVE_REGULATION_OF_NOTCH4_SIGNALING		51	0.41	1.14	0.284	0.753	1	1771	tags=20%, list=7%, signal=21%
REACTOME_INTERLEUKIN_6_SIGNALING		11	0.62	1.15	0.311	0.753	1	4371	tags=73%, list=18%, signal=89%
REACTOME_KINESINS		52	0.47	1.12	0.318	0.753	1	3718	tags=31%, list=15%, signal=36%
REACTOME_G_PROTEIN_ACTIVATION		28	0.4	1.1	0.336	0.753	1	7048	tags=46%, list=29%, signal=65%
REACTOME_UCH_PROTEINASES		83	0.36	1.09	0.336	0.753	1	3121	tags=22%, list=13%, signal=25%
REACTOME_PEPTIDE_LIGAND_BINDING_RECEPTORS		172	0.39	1.07	0.341	0.753	1	2883	tags=21%, list=12%, signal=24%
REACTOME_MEIOTIC_SYNAPSIS		32	0.4	1.09	0.345	0.753	1	3818	tags=41%, list=16%, signal=48%
REACTOME_MRNA_DECAY_BY_5_TO_3_EXORIBONUCLEASE		15	0.42	1.08	0.354	0.753	1	5422	tags=47%, list=22%, signal=60%
REACTOME_MET_ACTIVATES_RAP1_AND_RAC1		11	0.49	1.07	0.385	0.753	1	2960	tags=36%, list=12%, signal=41%
REACTOME_NUCLEOBASE_BIOSYNTHESIS		12	0.52	1.08	0.39	0.753	1	1529	tags=25%, list=6%, signal=27%
REACTOME_RIP_MEDIATED_NFKB_ACTIVATION_VIA_ZBP1	Details ...	14	0.58	1.38	0.111	0.754	1	5671	tags=57%, list=23%, signal=74%
REACTOME_RESOLUTION_OF_AP_SITES_VIA_THE_MULTIPLE_NUCLEOTIDE_PATCH_REPLACEMENT_PATHWAY	Details ...	24	0.62	1.38	0.142	0.754	1	4750	tags=58%, list=19%, signal=72%
REACTOME_RHO_GTPASES_ACTIVATE_WASPS_AND_WAVES		35	0.47	1.17	0.234	0.754	1	2960	tags=31%, list=12%, signal=36%
REACTOME_SIGNALING_BY_SCF_KIT		43	0.44	1.13	0.268	0.754	1	2960	tags=49%, list=12%, signal=55%
REACTOME_CLASS_A_1_RHODOPSIN_LIKE_RECEPTORS		287	0.36	1.09	0.324	0.754	1	4436	tags=27%, list=18%, signal=33%
KEGG_NON_SMALL_CELL_LUNG_CANCER	Details ...	52	0.35	0.96	0.542	0.754	1	3908	tags=38%, list=16%, signal=46%
KEGG_MAPK_SIGNALING_PATHWAY	Details ...	250	0.27	0.95	0.57	0.754	1	3738	tags=26%, list=15%, signal=31%
REACTOME_MYD88_INDEPENDENT_TLR4_CASCADE		91	0.33	1.07	0.318	0.755	1	3544	tags=34%, list=15%, signal=40%
REACTOME_CELL_DEATH_SIGNALLING_VIA_NRAGE_NRIF_AND_NADE		72	0.35	1.07	0.331	0.755	1	5361	tags=40%, list=22%, signal=51%
REACTOME_GPCR_LIGAND_BINDING		409	0.32	1.08	0.333	0.755	1	4436	tags=25%, list=18%, signal=31%
REACTOME_OTHER_INTERLEUKIN_SIGNALING		22	0.45	1.08	0.372	0.755	1	3114	tags=45%, list=13%, signal=52%
REACTOME_CASPASE_MEDIATED_CLEAVAGE_OF_CYTOSKELETAL_PROTEINS		12	-0.5	-1.02	0.423	0.755	1	2384	tags=25%, list=10%, signal=28%
REACTOME_G_ALPHA_12_13_SIGNALLING_EVENTS		77	0.38	1.18	0.189	0.756	1	4448	tags=39%, list=18%, signal=48%
REACTOME_RETINOID_CYCLE_DISEASE_EVENTS		12	0.56	1.19	0.27	0.756	1	3365	tags=50%, list=14%, signal=58%
REACTOME_PURINE_RIBONUCLEOSIDE_MONOPHOSPHATE_BIOSYNTHESIS		10	0.59	1.18	0.277	0.756	1	1529	tags=30%, list=6%, signal=32%
REACTOME_MISCELLANEOUS_SUBSTRATES		11	0.54	1.14	0.318	0.756	1	5463	tags=45%, list=22%, signal=59%
REACTOME_ASSEMBLY_OF_THE_PRE_REPLICATIVE_COMPLEX		65	0.4	1.09	0.333	0.756	1	3121	tags=26%, list=13%, signal=30%
REACTOME_EPHRIN_SIGNALING		19	0.49	1.08	0.333	0.756	1	4630	tags=47%, list=19%, signal=58%
REACTOME_PLATELET_ACTIVATION_SIGNALING_AND_AGGREGATION		245	-0.34	-1.03	0.403	0.756	1	2664	tags=20%, list=11%, signal=23%
REACTOME_MITOCHONDRIAL_FATTY_ACID_BETA_OXIDATION		29	-0.4	-1.03	0.429	0.756	1	2819	tags=24%, list=12%, signal=27%
REACTOME_CREB1_PHOSPHORYLATION_THROUGH_THE_ACTIVATION_OF_ADENYLATE_CYCLASE		12	-0.46	-1.03	0.448	0.756	1	59	tags=8%, list=0%, signal=8%
REACTOME_INFLAMMASOMES	Details ...	20	0.65	1.41	0.086	0.757	1	3017	tags=50%, list=12%, signal=57%
BIOCARTA_RANKL_PATHWAY	Details ...	14	0.48	1.16	0.265	0.757	1	3897	tags=64%, list=16%, signal=76%
REACTOME_DNA_REPLICATION_PRE_INITIATION		82	0.43	1.13	0.338	0.757	1	3854	tags=33%, list=16%, signal=39%
KEGG_HEMATOPOIETIC_CELL_LINEAGE	Details ...	76	0.55	1.13	0.343	0.757	1	3057	tags=46%, list=13%, signal=52%
REACTOME_TRNA_PROCESSING		86	0.38	1.07	0.397	0.757	1	3861	tags=30%, list=16%, signal=36%
BIOCARTA_NO2IL12_PATHWAY	Details ...	15	0.83	1.22	0.249	0.758	1	2411	tags=67%, list=10%, signal=74%
REACTOME_LOSS_OF_FUNCTION_OF_MECP2_IN_RETT_SYNDROME		13	0.49	1.18	0.285	0.758	1	5327	tags=54%, list=22%, signal=69%
REACTOME_NEGATIVE_REGULATION_OF_FGFR4_SIGNALING		30	-0.34	-1.02	0.421	0.758	1	5228	tags=40%, list=21%, signal=51%
KEGG_PYRIMIDINE_METABOLISM	Details ...	87	0.32	0.95	0.514	0.758	1	3475	tags=26%, list=14%, signal=31%
KEGG_PURINE_METABOLISM	Details ...	140	0.26	0.89	0.744	0.758	1	3475	tags=24%, list=14%, signal=27%
REACTOME_TNF_RECEPTOR_SUPERFAMILY_TNFSF_MEMBERS_MEDIATING_NON_CANONICAL_NF_KB_PATHWAY	Details ...	16	0.75	1.4	0.088	0.759	1	1631	tags=69%, list=7%, signal=74%
REACTOME_REGULATION_OF_RUNX2_EXPRESSION_AND_ACTIVITY		71	0.39	1.18	0.19	0.759	1	2310	tags=21%, list=9%, signal=23%
HALLMARK_WNT_BETA_CATENIN_SIGNALING	Details ...	41	0.49	1.2	0.225	0.759	0.878	3221	tags=37%, list=13%, signal=42%
REACTOME_RNA_POLYMERASE_III_CHAIN_ELONGATION		14	0.47	1.19	0.226	0.759	1	4130	tags=36%, list=17%, signal=43%
REACTOME_NICOTINAMIDE_SALVAGING		13	0.58	1.18	0.235	0.759	1	2227	tags=38%, list=9%, signal=42%
REACTOME_ADHERENS_JUNCTIONS_INTERACTIONS		28	-0.41	-1.02	0.42	0.759	1	3977	tags=36%, list=16%, signal=43%
REACTOME_RECRUITMENT_OF_NUMA_TO_MITOTIC_CENTROSOMES		82	0.34	0.99	0.437	0.759	1	4266	tags=28%, list=18%, signal=34%
KEGG_GLYCOSPHINGOLIPID_BIOSYNTHESIS_GANGLIO_SERIES	Details ...	15	0.38	0.89	0.617	0.759	1	2819	tags=33%, list=12%, signal=38%
REACTOME_TELOMERE_MAINTENANCE	Details ...	42	0.56	1.37	0.128	0.76	1	2794	tags=48%, list=11%, signal=54%
REACTOME_NEGATIVE_REGULATION_OF_THE_PI3K_AKT_NETWORK		102	-0.33	-1.02	0.381	0.76	1	3905	tags=30%, list=16%, signal=36%
REACTOME_AKT_PHOSPHORYLATES_TARGETS_IN_THE_CYTOSOL		13	-0.38	-1.01	0.414	0.76	1	6309	tags=54%, list=26%, signal=73%
REACTOME_MITOTIC_METAPHASE_AND_ANAPHASE		209	0.35	0.99	0.455	0.76	1	3736	tags=27%, list=15%, signal=31%
REACTOME_MRNA_DECAY_BY_3_TO_5_EXORIBONUCLEASE		13	0.52	1.18	0.297	0.761	1	4763	tags=46%, list=20%, signal=57%
BIOCARTA_PCAF_PATHWAY	Details ...	13	0.54	1.17	0.303	0.761	1	2591	tags=46%, list=11%, signal=52%
REACTOME_UNFOLDED_PROTEIN_RESPONSE_UPR		81	-0.32	-1.01	0.409	0.761	1	4572	tags=28%, list=19%, signal=35%
KEGG_CHRONIC_MYELOID_LEUKEMIA	Details ...	70	0.34	1.01	0.428	0.761	1	4135	tags=37%, list=17%, signal=45%
REACTOME_HYALURONAN_UPTAKE_AND_DEGRADATION		11	-0.48	-1.02	0.441	0.761	1	4727	tags=64%, list=19%, signal=79%
REACTOME_DISEASE		1241	-0.27	-1.02	0.372	0.762	1	2942	tags=19%, list=12%, signal=20%
REACTOME_POST_TRANSLATIONAL_MODIFICATION_SYNTHESIS_OF_GPI_ANCHORED_PROTEINS		82	-0.33	-1.02	0.402	0.762	1	3232	tags=29%, list=13%, signal=34%
REACTOME_DNA_DAMAGE_TELOMERE_STRESS_INDUCED_SENESCENCE		27	0.4	0.99	0.456	0.762	1	5222	tags=44%, list=21%, signal=57%
KEGG_DORSO_VENTRAL_AXIS_FORMATION	Details ...	23	0.39	0.96	0.525	0.762	1	2829	tags=26%, list=12%, signal=29%
REACTOME_NERVOUS_SYSTEM_DEVELOPMENT		551	-0.29	-1.01	0.402	0.763	1	3952	tags=24%, list=16%, signal=28%
REACTOME_MITOTIC_G2_G2_M_PHASES		181	0.33	0.99	0.434	0.763	1	4399	tags=28%, list=18%, signal=34%
REACTOME_ERK_MAPK_TARGETS		22	-0.41	-1.02	0.436	0.763	1	3875	tags=32%, list=16%, signal=38%
REACTOME_ACTIVATION_OF_PPARGC1A_PGC_1ALPHA_BY_PHOSPHORYLATION		10	0.46	1.01	0.445	0.763	1	2598	tags=30%, list=11%, signal=34%
REACTOME_SIGNALING_BY_HIPPO		18	0.38	1	0.459	0.763	1	4916	tags=50%, list=20%, signal=63%
REACTOME_DEGRADATION_OF_AXIN		53	0.34	0.99	0.47	0.763	1	1771	tags=15%, list=7%, signal=16%
REACTOME_CLATHRIN_MEDIATED_ENDOCYTOSIS		137	0.29	0.99	0.477	0.763	1	2996	tags=22%, list=12%, signal=25%
REACTOME_THE_PHOTOTRANSDUCTION_CASCADE	Details ...	33	0.46	1.39	0.077	0.764	1	3367	tags=27%, list=14%, signal=32%
KEGG_JAK_STAT_SIGNALING_PATHWAY	Details ...	140	0.39	1.13	0.303	0.764	1	3684	tags=39%, list=15%, signal=45%
REACTOME_RNA_POLYMERASE_I_TRANSCRIPTION_INITIATION		42	-0.35	-1.01	0.439	0.764	1	4429	tags=33%, list=18%, signal=41%
REACTOME_RESOLUTION_OF_SISTER_CHROMATID_COHESION		107	0.39	0.99	0.471	0.764	1	2332	tags=24%, list=10%, signal=27%
REACTOME_REGULATION_OF_RUNX3_EXPRESSION_AND_ACTIVITY		53	0.36	1	0.472	0.764	1	1771	tags=15%, list=7%, signal=16%
REACTOME_DISEASES_OF_CARBOHYDRATE_METABOLISM	Details ...	31	-0.58	-1.55	0.032	0.765	0.977	3817	tags=42%, list=16%, signal=50%
BIOCARTA_BIOPEPTIDES_PATHWAY	Details ...	28	0.55	1.34	0.116	0.765	0.973	3359	tags=46%, list=14%, signal=54%
REACTOME_DAP12_INTERACTIONS		41	0.45	1.18	0.229	0.765	1	1922	tags=29%, list=8%, signal=32%
REACTOME_REGULATION_OF_KIT_SIGNALING		16	0.49	1.01	0.454	0.765	1	2645	tags=56%, list=11%, signal=63%
REACTOME_ACTIVATION_OF_SMO		17	0.4	0.99	0.457	0.765	1	6952	tags=47%, list=29%, signal=66%
REACTOME_REGULATION_OF_TP53_ACTIVITY_THROUGH_PHOSPHORYLATION		84	0.35	1	0.478	0.765	1	5222	tags=37%, list=21%, signal=47%
KEGG_THYROID_CANCER	Details ...	29	0.36	0.95	0.547	0.765	1	1789	tags=31%, list=7%, signal=33%
KEGG_GLYCOSPHINGOLIPID_BIOSYNTHESIS_LACTO_AND_NEOLACTO_SERIES	Details ...	25	0.37	0.91	0.594	0.765	1	1496	tags=20%, list=6%, signal=21%
REACTOME_DNA_DAMAGE_BYPASS	Details ...	41	0.51	1.38	0.103	0.766	1	4810	tags=46%, list=20%, signal=58%
REACTOME_ACTIVATION_OF_BAD_AND_TRANSLOCATION_TO_MITOCHONDRIA		15	0.41	1.06	0.372	0.766	1	932	tags=20%, list=4%, signal=21%
REACTOME_RHO_GTPASE_EFFECTORS		239	0.33	1	0.436	0.766	1	3006	tags=25%, list=12%, signal=28%
REACTOME_PROCESSING_OF_CAPPED_INTRONLESS_PRE_MRNA		26	0.38	1	0.456	0.766	1	5276	tags=42%, list=22%, signal=54%
REACTOME_SEPARATION_OF_SISTER_CHROMATIDS		168	0.35	0.98	0.461	0.766	1	2383	tags=20%, list=10%, signal=22%
REACTOME_PCP_CE_PATHWAY		89	0.32	0.98	0.476	0.766	1	3854	tags=27%, list=16%, signal=32%
REACTOME_SYNTHESIS_OF_IP3_AND_IP4_IN_THE_CYTOSOL	Details ...	26	0.56	1.42	0.018	0.767	1	2565	tags=38%, list=11%, signal=43%
BIOCARTA_AMAN_PATHWAY	Details ...	14	0.58	1.38	0.094	0.767	0.956	5950	tags=50%, list=24%, signal=66%
REACTOME_SLC_TRANSPORTER_DISORDERS		84	0.29	1.01	0.424	0.767	1	3984	tags=27%, list=16%, signal=33%
REACTOME_GABA_B_RECEPTOR_ACTIVATION		43	0.35	1.01	0.429	0.767	1	4390	tags=28%, list=18%, signal=34%
REACTOME_RNA_POLYMERASE_III_TRANSCRIPTION_INITIATION_FROM_TYPE_3_PROMOTER		23	0.35	1	0.439	0.767	1	5025	tags=35%, list=21%, signal=44%
REACTOME_P75_NTR_RECEPTOR_MEDIATED_SIGNALLING		92	0.31	1	0.454	0.767	1	1933	tags=21%, list=8%, signal=22%
REACTOME_GPVI_MEDIATED_ACTIVATION_CASCADE		32	0.41	1	0.459	0.767	1	2960	tags=47%, list=12%, signal=53%
REACTOME_FGFR1_LIGAND_BINDING_AND_ACTIVATION		14	0.38	0.98	0.484	0.767	1	5813	tags=43%, list=24%, signal=56%
REACTOME_RESOLUTION_OF_D_LOOP_STRUCTURES		26	0.39	0.98	0.489	0.767	1	6631	tags=46%, list=27%, signal=63%
REACTOME_TOLL_LIKE_RECEPTOR_TLR1_TLR2_CASCADE		89	0.32	0.99	0.494	0.767	1	3277	tags=30%, list=13%, signal=35%
REACTOME_SIGNALING_BY_CYTOSOLIC_FGFR1_FUSION_MUTANTS		16	0.42	0.98	0.497	0.767	1	1473	tags=25%, list=6%, signal=27%
REACTOME_CREATION_OF_C4_AND_C2_ACTIVATORS		12	0.54	0.98	0.528	0.767	1	1724	tags=25%, list=7%, signal=27%
REACTOME_RNA_POLYMERASE_III_TRANSCRIPTION_INITIATION_FROM_TYPE_1_PROMOTER		24	0.4	1.18	0.23	0.768	1	5025	tags=38%, list=21%, signal=47%
REACTOME_CROSS_PRESENTATION_OF_SOLUBLE_EXOGENOUS_ANTIGENS_ENDOSOMES		48	0.38	1.03	0.394	0.768	1	1771	tags=15%, list=7%, signal=16%
REACTOME_FGFR1C_LIGAND_BINDING_AND_ACTIVATION		11	0.45	1.03	0.425	0.768	1	3738	tags=36%, list=15%, signal=43%
REACTOME_HYALURONAN_METABOLISM		14	-0.47	-1.01	0.457	0.768	1	4727	tags=57%, list=19%, signal=71%
REACTOME_PYRIMIDINE_SALVAGE		10	0.49	1	0.462	0.768	1	7214	tags=50%, list=30%, signal=71%
REACTOME_PROSTACYCLIN_SIGNALLING_THROUGH_PROSTACYCLIN_RECEPTOR		19	0.42	1.01	0.466	0.768	1	7048	tags=53%, list=29%, signal=74%
REACTOME_FGFR2C_LIGAND_BINDING_AND_ACTIVATION		13	0.39	1	0.47	0.768	1	3738	tags=31%, list=15%, signal=36%
REACTOME_TRAF6_MEDIATED_INDUCTION_OF_TAK1_COMPLEX_WITHIN_TLR4_COMPLEX		13	0.39	1	0.475	0.768	1	2942	tags=31%, list=12%, signal=35%
REACTOME_SIGNALING_BY_NOTCH1		71	0.35	0.98	0.482	0.768	1	1913	tags=21%, list=8%, signal=23%
KEGG_PROGESTERONE_MEDIATED_OOCYTE_MATURATION	Details ...	82	0.28	0.89	0.667	0.768	1	4280	tags=33%, list=18%, signal=40%
REACTOME_INTERLEUKIN_37_SIGNALING	Details ...	19	0.62	1.37	0.101	0.769	1	2417	tags=42%, list=10%, signal=47%
REACTOME_FACTORS_INVOLVED_IN_MEGAKARYOCYTE_DEVELOPMENT_AND_PLATELET_PRODUCTION		141	0.33	1.03	0.411	0.769	1	3886	tags=30%, list=16%, signal=36%
REACTOME_EGR2_AND_SOX10_MEDIATED_INITIATION_OF_SCHWANN_CELL_MYELINATION		25	0.43	1.01	0.427	0.769	1	1397	tags=20%, list=6%, signal=21%
REACTOME_SWITCHING_OF_ORIGINS_TO_A_POST_REPLICATIVE_STATE		86	0.37	1.01	0.436	0.769	1	3272	tags=24%, list=13%, signal=28%
REACTOME_REGULATION_OF_RAS_BY_GAPS		66	0.31	0.98	0.467	0.769	1	1771	tags=15%, list=7%, signal=16%
REACTOME_INFECTIOUS_DISEASE		636	0.28	0.98	0.477	0.769	1	3136	tags=21%, list=13%, signal=24%
REACTOME_ADP_SIGNALLING_THROUGH_P2Y_PURINOCEPTOR_12		22	0.42	1	0.478	0.769	1	4390	tags=32%, list=18%, signal=39%
REACTOME_ESTABLISHMENT_OF_SISTER_CHROMATID_COHESION		10	0.48	0.98	0.486	0.769	1	3713	tags=50%, list=15%, signal=59%
REACTOME_CLASS_I_MHC_MEDIATED_ANTIGEN_PROCESSING_PRESENTATION		335	0.28	0.98	0.487	0.769	1	2272	tags=16%, list=9%, signal=17%
KEGG_CELL_ADHESION_MOLECULES_CAMS	Details ...	123	0.37	0.93	0.567	0.769	1	3298	tags=39%, list=14%, signal=45%
KEGG_NOTCH_SIGNALING_PATHWAY	Details ...	44	0.3	0.9	0.587	0.769	1	2513	tags=23%, list=10%, signal=25%
BIOCARTA_GPCR_PATHWAY	Details ...	29	-0.44	-1.08	0.341	0.77	0.999	1857	tags=21%, list=8%, signal=22%
REACTOME_PINK_PARKIN_MEDIATED_MITOPHAGY		17	0.4	1.04	0.405	0.77	1	2917	tags=24%, list=12%, signal=27%
REACTOME_NEUROTRANSMITTER_RELEASE_CYCLE		49	0.32	1.01	0.419	0.77	1	2974	tags=20%, list=12%, signal=23%
REACTOME_ROS_AND_RNS_PRODUCTION_IN_PHAGOCYTES		31	0.41	1.01	0.432	0.77	1	3244	tags=32%, list=13%, signal=37%
REACTOME_ACTIVATION_OF_MATRIX_METALLOPROTEINASES		27	-0.48	-1.01	0.433	0.77	1	2412	tags=33%, list=10%, signal=37%
REACTOME_G2_M_CHECKPOINTS		124	0.38	1.03	0.44	0.77	1	3400	tags=25%, list=14%, signal=29%
REACTOME_COPI_DEPENDENT_GOLGI_TO_ER_RETROGRADE_TRAFFIC		89	0.37	1	0.45	0.77	1	3020	tags=21%, list=12%, signal=24%
REACTOME_TP53_REGULATES_TRANSCRIPTION_OF_CASPASE_ACTIVATORS_AND_CASPASES		11	-0.48	-1.01	0.454	0.77	1	1772	tags=18%, list=7%, signal=20%
REACTOME_RECYCLING_PATHWAY_OF_L1		43	0.38	0.98	0.486	0.77	1	2950	tags=23%, list=12%, signal=26%
KEGG_GLYCOSAMINOGLYCAN_BIOSYNTHESIS_KERATAN_SULFATE	Details ...	13	0.41	0.97	0.495	0.77	1	1293	tags=31%, list=5%, signal=32%
KEGG_GLYCOSAMINOGLYCAN_BIOSYNTHESIS_CHONDROITIN_SULFATE	Details ...	16	0.39	0.86	0.656	0.77	1	3565	tags=31%, list=15%, signal=37%
REACTOME_TRANSLESION_SYNTHESIS_BY_Y_FAMILY_DNA_POLYMERASES_BYPASSES_LESIONS_ON_DNA_TEMPLATE	Details ...	32	0.56	1.41	0.097	0.771	1	4810	tags=50%, list=20%, signal=62%
REACTOME_RESOLUTION_OF_ABASIC_SITES_AP_SITES	Details ...	35	0.58	1.41	0.108	0.771	1	4750	tags=51%, list=19%, signal=64%
REACTOME_UB_SPECIFIC_PROCESSING_PROTEASES		150	0.31	1.03	0.383	0.771	1	2902	tags=20%, list=12%, signal=23%
REACTOME_SIGNALING_BY_NOTCH4		79	0.33	1.03	0.384	0.771	1	2095	tags=18%, list=9%, signal=19%
REACTOME_DEPOSITION_OF_NEW_CENPA_CONTAINING_NUCLEOSOMES_AT_THE_CENTROMERE		21	0.52	1.04	0.418	0.771	1	3006	tags=43%, list=12%, signal=49%
REACTOME_SIGNALING_BY_INTERLEUKINS		412	0.35	1.02	0.419	0.771	1	3349	tags=31%, list=14%, signal=35%
REACTOME_CLASS_I_PEROXISOMAL_MEMBRANE_PROTEIN_IMPORT		18	0.4	1.01	0.44	0.771	1	4838	tags=39%, list=20%, signal=48%
REACTOME_INTEGRIN_SIGNALING		27	-0.44	-1.01	0.444	0.771	1	4572	tags=41%, list=19%, signal=50%
REACTOME_CHEMOKINE_RECEPTORS_BIND_CHEMOKINES		50	0.54	1.03	0.454	0.771	1	2768	tags=34%, list=11%, signal=38%
REACTOME_MISMATCH_REPAIR		15	0.45	1	0.494	0.771	1	4522	tags=40%, list=19%, signal=49%
BIOCARTA_STATHMIN_PATHWAY	Details ...	19	0.47	0.91	0.598	0.771	1	671	tags=26%, list=3%, signal=27%
REACTOME_SIGNALING_BY_WNT		256	0.29	1.04	0.337	0.772	1	3121	tags=24%, list=13%, signal=27%
REACTOME_GABA_RECEPTOR_ACTIVATION		60	0.32	1.04	0.373	0.772	1	4390	tags=22%, list=18%, signal=26%
REACTOME_TRANSCRIPTIONAL_REGULATION_BY_MECP2		54	0.35	1.02	0.407	0.772	1	3671	tags=31%, list=15%, signal=37%
REACTOME_NOTCH1_INTRACELLULAR_DOMAIN_REGULATES_TRANSCRIPTION		47	0.39	1.02	0.416	0.772	1	1913	tags=23%, list=8%, signal=25%
REACTOME_REGULATION_OF_LOCALIZATION_OF_FOXO_TRANSCRIPTION_FACTORS		11	0.45	1.03	0.431	0.772	1	3684	tags=36%, list=15%, signal=43%
REACTOME_REGULATION_OF_LIPID_METABOLISM_BY_PPARALPHA		107	-0.31	-1	0.438	0.772	1	2187	tags=14%, list=9%, signal=15%
REACTOME_TP53_REGULATES_TRANSCRIPTION_OF_CELL_DEATH_GENES		41	-0.36	-1	0.445	0.772	1	2842	tags=20%, list=12%, signal=22%
REACTOME_STRIATED_MUSCLE_CONTRACTION		34	0.55	1.03	0.45	0.772	1	2583	tags=26%, list=11%, signal=30%
REACTOME_THE_ROLE_OF_NEF_IN_HIV_1_REPLICATION_AND_DISEASE_PATHOGENESIS		27	0.44	1.02	0.45	0.772	1	2960	tags=37%, list=12%, signal=42%
KEGG_NON_HOMOLOGOUS_END_JOINING	Details ...	10	0.37	0.92	0.544	0.772	1	2720	tags=30%, list=11%, signal=34%
KEGG_VASCULAR_SMOOTH_MUSCLE_CONTRACTION	Details ...	110	0.31	0.93	0.586	0.772	1	3359	tags=26%, list=14%, signal=30%
REACTOME_INTERLEUKIN_2_SIGNALING	Details ...	11	0.79	1.41	0.09	0.773	1	2063	tags=64%, list=8%, signal=69%
KEGG_NOD_LIKE_RECEPTOR_SIGNALING_PATHWAY	Details ...	53	0.49	1.14	0.298	0.773	1	3544	tags=40%, list=15%, signal=46%
REACTOME_MITOCHONDRIAL_IRON_SULFUR_CLUSTER_BIOGENESIS		10	0.44	1.04	0.418	0.773	1	3200	tags=40%, list=13%, signal=46%
REACTOME_DNA_DOUBLE_STRAND_BREAK_REPAIR		112	0.35	1.02	0.441	0.773	1	3446	tags=29%, list=14%, signal=34%
REACTOME_ADP_SIGNALLING_THROUGH_P2Y_PURINOCEPTOR_1		25	0.41	1.01	0.442	0.773	1	2598	tags=28%, list=11%, signal=31%
REACTOME_INFLUENZA_INFECTION		145	-0.36	-0.99	0.455	0.773	1	4282	tags=32%, list=18%, signal=39%
REACTOME_THE_ROLE_OF_GTSE1_IN_G2_M_PROGRESSION_AFTER_G2_CHECKPOINT		73	0.37	1.03	0.394	0.774	1	1996	tags=16%, list=8%, signal=18%
REACTOME_DEFENSINS		35	0.34	1.03	0.407	0.774	1	6831	tags=31%, list=28%, signal=44%
REACTOME_NUCLEAR_ENVELOPE_NE_REASSEMBLY		66	0.38	1.01	0.427	0.774	1	3647	tags=30%, list=15%, signal=36%
REACTOME_ANTIGEN_PRESENTATION_FOLDING_ASSEMBLY_AND_PEPTIDE_LOADING_OF_CLASS_I_MHC		23	0.5	1.04	0.437	0.774	1	1902	tags=43%, list=8%, signal=47%
REACTOME_SYNTHESIS_OF_PIPS_AT_THE_LATE_ENDOSOME_MEMBRANE		11	0.41	1.02	0.441	0.774	1	3843	tags=18%, list=16%, signal=22%
REACTOME_NR1H3_NR1H2_REGULATE_GENE_EXPRESSION_LINKED_TO_CHOLESTEROL_TRANSPORT_AND_EFFLUX		31	0.39	1.02	0.442	0.774	1	5327	tags=52%, list=22%, signal=66%
REACTOME_SIGNALING_BY_FGFR		78	-0.33	-1	0.458	0.774	1	4038	tags=32%, list=17%, signal=38%
REACTOME_RHO_GTPASES_ACTIVATE_PKNS		33	-0.4	-0.99	0.483	0.774	1	3321	tags=21%, list=14%, signal=25%
KEGG_MELANOGENESIS	Details ...	100	0.28	0.88	0.782	0.774	1	3111	tags=26%, list=13%, signal=30%
REACTOME_PROTEIN_FOLDING		95	0.35	1.04	0.369	0.775	1	2833	tags=23%, list=12%, signal=26%
REACTOME_NEGATIVE_REGULATION_OF_MET_ACTIVITY		21	0.39	1.03	0.397	0.775	1	3671	tags=43%, list=15%, signal=50%
REACTOME_SIGNALING_BY_NOTCH		163	0.31	1.02	0.407	0.775	1	2095	tags=18%, list=9%, signal=20%
REACTOME_CARBOXYTERMINAL_POST_TRANSLATIONAL_MODIFICATIONS_OF_TUBULIN		33	0.42	1.01	0.433	0.775	1	1996	tags=15%, list=8%, signal=16%
REACTOME_NONHOMOLOGOUS_END_JOINING_NHEJ		28	-0.36	-1	0.456	0.775	1	4902	tags=39%, list=20%, signal=49%
KEGG_PYRUVATE_METABOLISM	Details ...	37	0.34	0.91	0.556	0.775	1	933	tags=11%, list=4%, signal=11%
KEGG_EPITHELIAL_CELL_SIGNALING_IN_HELICOBACTER_PYLORI_INFECTION	Details ...	63	0.3	0.91	0.656	0.775	1	3159	tags=29%, list=13%, signal=33%
REACTOME_ACTIVATION_OF_ATR_IN_RESPONSE_TO_REPLICATION_STRESS	Details ...	37	0.63	1.39	0.162	0.776	1	4522	tags=51%, list=19%, signal=63%
REACTOME_MITOTIC_G1_PHASE_AND_G1_S_TRANSITION		145	0.38	1.01	0.424	0.776	1	4025	tags=34%, list=17%, signal=41%
BIOCARTA_ATM_PATHWAY	Details ...	19	0.4	1.02	0.433	0.776	1	1307	tags=16%, list=5%, signal=17%
REACTOME_REGULATED_PROTEOLYSIS_OF_P75NTR		11	-0.42	-1	0.453	0.776	1	2687	tags=36%, list=11%, signal=41%
KEGG_AXON_GUIDANCE	Details ...	124	0.28	0.87	0.765	0.776	1	2986	tags=24%, list=12%, signal=27%
KEGG_B_CELL_RECEPTOR_SIGNALING_PATHWAY	Details ...	67	0.51	1.15	0.327	0.777	1	2960	tags=43%, list=12%, signal=49%
REACTOME_PYRUVATE_METABOLISM		28	-0.36	-1	0.439	0.777	1	2937	tags=21%, list=12%, signal=24%
REACTOME_SUMOYLATION_OF_DNA_METHYLATION_PROTEINS		15	-0.45	-1	0.439	0.777	1	1090	tags=20%, list=4%, signal=21%
REACTOME_AGGREPHAGY		39	0.36	0.97	0.487	0.777	1	1996	tags=13%, list=8%, signal=14%
REACTOME_RESOLUTION_OF_D_LOOP_STRUCTURES_THROUGH_SYNTHESIS_DEPENDENT_STRAND_ANNEALING_SDSA		20	0.42	0.97	0.491	0.777	1	6196	tags=45%, list=25%, signal=60%
HALLMARK_TNFA_SIGNALING_VIA_NFKB	Details ...	189	-0.36	-0.83	0.713	0.777	1	2980	tags=31%, list=12%, signal=35%
HALLMARK_TGF_BETA_SIGNALING	Details ...	51	-0.33	-0.81	0.722	0.777	1	3321	tags=27%, list=14%, signal=32%
REACTOME_S_PHASE		155	0.37	1.04	0.394	0.778	1	4106	tags=32%, list=17%, signal=38%
BIOCARTA_IL10_PATHWAY	Details ...	13	0.52	1.02	0.429	0.778	1	2063	tags=46%, list=8%, signal=50%
REACTOME_PROLACTIN_RECEPTOR_SIGNALING		15	-0.39	-1	0.439	0.778	1	1556	tags=20%, list=6%, signal=21%
REACTOME_IRS_MEDIATED_SIGNALLING		44	-0.34	-1	0.474	0.778	1	1175	tags=14%, list=5%, signal=14%
BIOCARTA_PYK2_PATHWAY	Details ...	27	0.36	0.99	0.489	0.778	1	4064	tags=33%, list=17%, signal=40%
BIOCARTA_CTL_PATHWAY	Details ...	12	0.64	0.98	0.584	0.778	1	3451	tags=83%, list=14%, signal=97%
BIOCARTA_P53_PATHWAY	Details ...	16	0.38	0.92	0.616	0.778	1	3993	tags=38%, list=16%, signal=45%
KEGG_APOPTOSIS	Details ...	77	0.31	0.9	0.616	0.778	1	3684	tags=29%, list=15%, signal=34%
REACTOME_MAPK6_MAPK4_SIGNALING		84	0.33	1.05	0.359	0.779	1	4354	tags=31%, list=18%, signal=38%
REACTOME_SIGNALING_BY_GPCR		1083	0.24	1.04	0.36	0.779	1	4738	tags=22%, list=19%, signal=26%
REACTOME_CARGO_RECOGNITION_FOR_CLATHRIN_MEDIATED_ENDOCYTOSIS		98	0.32	1.04	0.361	0.779	1	2978	tags=24%, list=12%, signal=28%
REACTOME_DAP12_SIGNALING		29	0.44	1.05	0.39	0.779	1	2960	tags=41%, list=12%, signal=47%
REACTOME_RHO_GTPASES_ACTIVATE_PAKS		21	0.46	1.05	0.4	0.779	1	4332	tags=38%, list=18%, signal=46%
REACTOME_GAB1_SIGNALOSOME		13	-0.46	-1	0.469	0.779	1	5228	tags=62%, list=21%, signal=78%
REACTOME_PEROXISOMAL_PROTEIN_IMPORT		60	-0.36	-0.99	0.48	0.779	1	5714	tags=38%, list=23%, signal=50%
REACTOME_ACETYLCHOLINE_NEUROTRANSMITTER_RELEASE_CYCLE		16	0.39	0.97	0.513	0.779	1	1953	tags=19%, list=8%, signal=20%
BIOCARTA_AGR_PATHWAY	Details ...	32	0.39	0.97	0.521	0.779	1	4064	tags=34%, list=17%, signal=41%
REACTOME_INTRINSIC_PATHWAY_FOR_APOPTOSIS		50	0.36	1.06	0.363	0.78	1	1473	tags=18%, list=6%, signal=19%
REACTOME_CYTOCHROME_P450_ARRANGED_BY_SUBSTRATE_TYPE		55	0.36	1.05	0.365	0.78	1	2032	tags=22%, list=8%, signal=24%
BIOCARTA_EIF_PATHWAY	Details ...	14	-0.5	-1.08	0.367	0.78	0.999	4437	tags=36%, list=18%, signal=44%
REACTOME_RUNX1_REGULATES_GENES_INVOLVED_IN_MEGAKARYOCYTE_DIFFERENTIATION_AND_PLATELET_FUNCTION		28	0.36	1.05	0.378	0.78	1	2886	tags=29%, list=12%, signal=32%
KEGG_BETA_ALANINE_METABOLISM	Details ...	19	0.45	1.14	0.279	0.781	1	933	tags=11%, list=4%, signal=11%
KEGG_BASE_EXCISION_REPAIR	Details ...	30	0.45	1.16	0.292	0.781	1	4750	tags=40%, list=19%, signal=50%
REACTOME_SURFACTANT_METABOLISM		27	0.38	1.05	0.378	0.781	1	599	tags=15%, list=2%, signal=15%
REACTOME_FGFR2_MUTANT_RECEPTOR_ACTIVATION		29	0.33	1.04	0.41	0.781	1	3738	tags=24%, list=15%, signal=28%
REACTOME_DSCAM_INTERACTIONS		10	0.48	1.04	0.44	0.781	1	4811	tags=50%, list=20%, signal=62%
BIOCARTA_INTEGRIN_PATHWAY	Details ...	34	0.39	1.01	0.447	0.781	1	3920	tags=32%, list=16%, signal=39%
BIOCARTA_SRCRPTP_PATHWAY	Details ...	11	0.53	1.01	0.461	0.781	1	2295	tags=36%, list=9%, signal=40%
REACTOME_CELL_CYCLE_CHECKPOINTS		230	0.35	0.97	0.487	0.781	1	3154	tags=24%, list=13%, signal=27%
BIOCARTA_NPC_PATHWAY	Details ...	11	0.5	1	0.491	0.781	1	3526	tags=45%, list=14%, signal=53%
KEGG_REGULATION_OF_ACTIN_CYTOSKELETON	Details ...	197	0.31	0.97	0.508	0.781	1	4410	tags=32%, list=18%, signal=39%
REACTOME_THE_NLRP3_INFLAMMASOME	Details ...	15	0.65	1.42	0.073	0.782	1	2529	tags=47%, list=10%, signal=52%
BIOCARTA_BLYMPHOCYTE_PATHWAY	Details ...	11	0.71	1.23	0.246	0.782	1	3148	tags=73%, list=13%, signal=83%
BIOCARTA_PS1_PATHWAY	Details ...	14	0.5	1.15	0.305	0.783	1	7698	tags=64%, list=32%, signal=94%
REACTOME_ACTIVATED_NOTCH1_TRANSMITS_SIGNAL_TO_THE_NUCLEUS		29	0.4	1.04	0.373	0.783	1	1126	tags=21%, list=5%, signal=22%
REACTOME_TGF_BETA_RECEPTOR_SIGNALING_ACTIVATES_SMADS		31	0.37	1.05	0.39	0.783	1	2652	tags=26%, list=11%, signal=29%
BIOCARTA_TOB1_PATHWAY	Details ...	19	0.49	0.92	0.584	0.783	1	2828	tags=47%, list=12%, signal=54%
KEGG_RNA_DEGRADATION	Details ...	52	0.31	0.87	0.628	0.783	1	5422	tags=38%, list=22%, signal=49%
HALLMARK_KRAS_SIGNALING_UP	Details ...	184	-0.33	-0.84	0.774	0.783	1	2952	tags=27%, list=12%, signal=30%
BIOCARTA_CREB_PATHWAY	Details ...	22	-0.45	-1.09	0.287	0.784	0.999	1175	tags=18%, list=5%, signal=19%
REACTOME_SUPPRESSION_OF_PHAGOSOMAL_MATURATION		13	0.43	1.04	0.432	0.784	1	857	tags=15%, list=4%, signal=16%
BIOCARTA_CHEMICAL_PATHWAY	Details ...	16	0.46	1.03	0.433	0.784	1	2295	tags=31%, list=9%, signal=34%
BIOCARTA_MHC_PATHWAY	Details ...	12	0.57	1	0.486	0.784	1	1902	tags=50%, list=8%, signal=54%
BIOCARTA_TOLL_PATHWAY	Details ...	23	0.37	0.97	0.508	0.784	1	2704	tags=30%, list=11%, signal=34%
BIOCARTA_UCALPAIN_PATHWAY	Details ...	14	0.49	1.03	0.445	0.785	1	3920	tags=36%, list=16%, signal=43%
BIOCARTA_BTG2_PATHWAY	Details ...	11	0.44	0.97	0.479	0.785	1	3908	tags=45%, list=16%, signal=54%
REACTOME_INTERLEUKIN_21_SIGNALING	Details ...	10	0.85	1.39	0.085	0.786	1	2063	tags=70%, list=8%, signal=76%
REACTOME_TYPE_I_HEMIDESMOSOME_ASSEMBLY		11	0.67	1.04	0.446	0.786	1	1653	tags=45%, list=7%, signal=49%
REACTOME_ASSOCIATION_OF_TRIC_CCT_WITH_TARGET_PROTEINS_DURING_BIOSYNTHESIS		35	-0.38	-0.99	0.476	0.786	1	2830	tags=29%, list=12%, signal=32%
BIOCARTA_P27_PATHWAY	Details ...	13	0.48	0.96	0.513	0.786	1	3908	tags=46%, list=16%, signal=55%
BIOCARTA_PML_PATHWAY	Details ...	17	0.51	1.24	0.194	0.787	1	3908	tags=53%, list=16%, signal=63%
REACTOME_NEUTROPHIL_DEGRANULATION		429	-0.33	-0.99	0.471	0.787	1	4509	tags=31%, list=19%, signal=37%
BIOCARTA_RANBP2_PATHWAY	Details ...	11	0.38	0.94	0.516	0.787	1	3993	tags=45%, list=16%, signal=54%
REACTOME_ENOS_ACTIVATION		11	-0.46	-0.95	0.52	0.787	1	3542	tags=36%, list=15%, signal=43%
REACTOME_INNATE_IMMUNE_SYSTEM		927	0.31	0.95	0.53	0.787	1	3375	tags=25%, list=14%, signal=28%
REACTOME_N_GLYCAN_ANTENNAE_ELONGATION_IN_THE_MEDIAL_TRANS_GOLGI		25	-0.33	-0.95	0.534	0.787	1	3781	tags=32%, list=16%, signal=38%
BIOCARTA_MAPK_PATHWAY	Details ...	76	0.29	0.92	0.627	0.787	1	3359	tags=26%, list=14%, signal=30%
BIOCARTA_PTDINS_PATHWAY	Details ...	23	0.36	0.99	0.461	0.788	1	2960	tags=22%, list=12%, signal=25%
REACTOME_INSULIN_RECEPTOR_SIGNALLING_CASCADE		49	-0.32	-0.95	0.526	0.788	1	1175	tags=12%, list=5%, signal=13%
REACTOME_MICRORNA_MIRNA_BIOGENESIS		18	-0.36	-0.95	0.526	0.788	1	4099	tags=33%, list=17%, signal=40%
BIOCARTA_KERATINOCYTE_PATHWAY	Details ...	44	0.39	0.95	0.533	0.788	1	3451	tags=34%, list=14%, signal=40%
REACTOME_PROCESSIVE_SYNTHESIS_ON_THE_LAGGING_STRAND	Details ...	15	0.66	1.39	0.127	0.789	1	3400	tags=60%, list=14%, signal=70%
BIOCARTA_PLCE_PATHWAY	Details ...	11	-0.5	-1.07	0.353	0.789	0.999	5614	tags=55%, list=23%, signal=71%
REACTOME_PHOSPHORYLATION_OF_THE_APC_C		18	-0.38	-0.95	0.504	0.789	1	4059	tags=33%, list=17%, signal=40%
REACTOME_PRE_NOTCH_EXPRESSION_AND_PROCESSING		42	-0.34	-0.96	0.521	0.789	1	1936	tags=19%, list=8%, signal=21%
KEGG_INOSITOL_PHOSPHATE_METABOLISM	Details ...	53	0.34	0.97	0.525	0.789	1	2996	tags=26%, list=12%, signal=30%
REACTOME_SIGNALING_BY_TGF_BETA_RECEPTOR_COMPLEX		71	0.31	0.95	0.531	0.789	1	2652	tags=21%, list=11%, signal=24%
REACTOME_CA_DEPENDENT_EVENTS		36	-0.35	-0.95	0.574	0.789	1	4615	tags=33%, list=19%, signal=41%
REACTOME_REGULATION_OF_GENE_EXPRESSION_IN_LATE_STAGE_BRANCHING_MORPHOGENESIS_PANCREATIC_BUD_PRECURSOR_CELLS		16	0.39	0.96	0.513	0.79	1	5447	tags=38%, list=22%, signal=48%
REACTOME_ANTI_INFLAMMATORY_RESPONSE_FAVOURING_LEISHMANIA_PARASITE_INFECTION		159	0.29	0.96	0.527	0.79	1	4401	tags=26%, list=18%, signal=32%
BIOCARTA_INFLAM_PATHWAY	Details ...	25	0.48	1.13	0.286	0.791	1	3349	tags=40%, list=14%, signal=46%
BIOCARTA_RACCYCD_PATHWAY	Details ...	24	-0.39	-1.02	0.413	0.791	1	1278	tags=21%, list=5%, signal=22%
BIOCARTA_MPR_PATHWAY	Details ...	21	-0.42	-1.01	0.421	0.791	1	3875	tags=33%, list=16%, signal=40%
KEGG_PATHWAYS_IN_CANCER	Details ...	305	0.31	0.99	0.472	0.791	1	3908	tags=33%, list=16%, signal=39%
REACTOME_GAP_JUNCTION_TRAFFICKING_AND_REGULATION		43	-0.38	-0.96	0.519	0.791	1	2664	tags=28%, list=11%, signal=31%
REACTOME_CTLA4_INHIBITORY_SIGNALING		21	0.37	0.96	0.534	0.791	1	1594	tags=29%, list=7%, signal=31%
REACTOME_SIGNALING_BY_NOTCH1_PEST_DOMAIN_MUTANTS_IN_CANCER		55	0.36	0.95	0.54	0.791	1	1913	tags=22%, list=8%, signal=24%
REACTOME_DEACTIVATION_OF_THE_BETA_CATENIN_TRANSACTIVATING_COMPLEX		40	0.32	0.96	0.553	0.791	1	3049	tags=30%, list=13%, signal=34%
REACTOME_SYNTHESIS_OF_SUBSTRATES_IN_N_GLYCAN_BIOSYTHESIS		58	-0.33	-0.94	0.555	0.791	1	3955	tags=29%, list=16%, signal=35%
REACTOME_COOPERATION_OF_PREFOLDIN_AND_TRIC_CCT_IN_ACTIN_AND_TUBULIN_FOLDING		29	-0.41	-0.94	0.563	0.791	1	3277	tags=41%, list=13%, signal=48%
REACTOME_TRANSPORT_TO_THE_GOLGI_AND_SUBSEQUENT_MODIFICATION		169	-0.28	-0.95	0.569	0.791	1	4528	tags=29%, list=19%, signal=35%
REACTOME_GLUCAGON_TYPE_LIGAND_RECEPTORS		31	0.31	0.92	0.585	0.791	1	3584	tags=23%, list=15%, signal=26%
REACTOME_RNA_POLYMERASE_II_TRANSCRIPTION		1094	-0.25	-0.98	0.48	0.792	1	3882	tags=20%, list=16%, signal=23%
REACTOME_RRNA_PROCESSING		182	-0.35	-0.95	0.489	0.792	1	3952	tags=26%, list=16%, signal=31%
REACTOME_SIGNALING_BY_FGFR3		38	-0.34	-0.97	0.497	0.792	1	5228	tags=47%, list=21%, signal=60%
REACTOME_G_ALPHA_I_SIGNALLING_EVENTS		373	0.29	0.96	0.504	0.792	1	3938	tags=24%, list=16%, signal=28%
REACTOME_SHC_MEDIATED_CASCADE_FGFR4		20	-0.35	-0.96	0.523	0.792	1	5113	tags=35%, list=21%, signal=44%
REACTOME_MHC_CLASS_II_ANTIGEN_PRESENTATION		112	0.31	0.96	0.535	0.792	1	2457	tags=19%, list=10%, signal=21%
BIOCARTA_TID_PATHWAY	Details ...	16	0.43	0.95	0.545	0.792	1	1122	tags=25%, list=5%, signal=26%
REACTOME_CELLULAR_RESPONSES_TO_EXTERNAL_STIMULI		493	-0.27	-0.95	0.572	0.792	1	4213	tags=25%, list=17%, signal=29%
BIOCARTA_CASPASE_PATHWAY	Details ...	20	0.44	0.93	0.575	0.792	1	3214	tags=35%, list=13%, signal=40%
BIOCARTA_CALCINEURIN_PATHWAY	Details ...	17	0.41	0.9	0.592	0.792	1	2360	tags=35%, list=10%, signal=39%
REACTOME_CARGO_CONCENTRATION_IN_THE_ER		30	-0.39	-0.97	0.495	0.793	1	5237	tags=40%, list=21%, signal=51%
REACTOME_SPHINGOLIPID_DE_NOVO_BIOSYNTHESIS		31	-0.38	-0.96	0.526	0.793	1	2962	tags=23%, list=12%, signal=26%
REACTOME_RNA_POLYMERASE_II_TRANSCRIBES_SNRNA_GENES		60	-0.31	-0.94	0.536	0.793	1	4141	tags=27%, list=17%, signal=32%
REACTOME_G_ALPHA_S_SIGNALLING_EVENTS		499	0.15	0.95	0.543	0.793	1	6001	tags=20%, list=25%, signal=27%
REACTOME_INTERLEUKIN_7_SIGNALING		23	0.4	0.95	0.547	0.793	1	2063	tags=30%, list=8%, signal=33%
REACTOME_CILIUM_ASSEMBLY		172	-0.29	-0.94	0.559	0.793	1	3665	tags=22%, list=15%, signal=26%
REACTOME_SYNTHESIS_OF_BILE_ACIDS_AND_BILE_SALTS		31	0.4	0.92	0.593	0.793	1	2947	tags=29%, list=12%, signal=33%
REACTOME_TOLL_LIKE_RECEPTOR_9_TLR9_CASCADE		88	0.29	0.92	0.611	0.793	1	3277	tags=28%, list=13%, signal=33%
REACTOME_TRAF3_DEPENDENT_IRF_ACTIVATION_PATHWAY	Details ...	13	0.67	1.39	0.129	0.794	1	1631	tags=46%, list=7%, signal=49%
BIOCARTA_EPONFKB_PATHWAY	Details ...	11	0.5	1.12	0.302	0.794	1	4502	tags=36%, list=18%, signal=45%
REACTOME_FGFR2_ALTERNATIVE_SPLICING		24	-0.38	-0.98	0.471	0.794	1	3608	tags=25%, list=15%, signal=29%
REACTOME_NOTCH2_ACTIVATION_AND_TRANSMISSION_OF_SIGNAL_TO_THE_NUCLEUS		20	-0.39	-0.97	0.501	0.794	1	3526	tags=40%, list=14%, signal=47%
REACTOME_ENDOSOMAL_SORTING_COMPLEX_REQUIRED_FOR_TRANSPORT_ESCRT		25	-0.35	-0.96	0.513	0.794	1	5708	tags=48%, list=23%, signal=63%
REACTOME_RNA_POLYMERASE_III_TRANSCRIPTION_TERMINATION		19	-0.37	-0.96	0.518	0.794	1	1279	tags=16%, list=5%, signal=17%
BIOCARTA_IL1R_PATHWAY	Details ...	29	0.4	0.94	0.53	0.794	1	3143	tags=34%, list=13%, signal=40%
REACTOME_TOLL_LIKE_RECEPTOR_10_TLR10_CASCADE		79	0.3	0.96	0.531	0.794	1	3277	tags=30%, list=13%, signal=35%
REACTOME_NOTCH_HLH_TRANSCRIPTION_PATHWAY		26	0.36	0.95	0.531	0.794	1	3221	tags=27%, list=13%, signal=31%
REACTOME_TRNA_MODIFICATION_IN_THE_NUCLEUS_AND_CYTOSOL		32	0.35	0.95	0.543	0.794	1	3673	tags=25%, list=15%, signal=29%
REACTOME_PTEN_REGULATION		129	0.27	0.95	0.543	0.794	1	4162	tags=25%, list=17%, signal=30%
REACTOME_NRIF_SIGNALS_CELL_DEATH_FROM_THE_NUCLEUS		16	-0.35	-0.96	0.545	0.794	1	3526	tags=38%, list=14%, signal=44%
REACTOME_ACYL_CHAIN_REMODELLING_OF_PI		15	-0.48	-0.96	0.57	0.794	1	637	tags=20%, list=3%, signal=21%
REACTOME_STABILIZATION_OF_P53		53	0.34	0.92	0.576	0.794	1	3993	tags=25%, list=16%, signal=29%
REACTOME_SUMOYLATION		156	0.29	0.92	0.59	0.794	1	3713	tags=37%, list=15%, signal=43%
REACTOME_METABOLISM_OF_WATER_SOLUBLE_VITAMINS_AND_COFACTORS		103	-0.31	-0.94	0.617	0.794	1	3038	tags=23%, list=12%, signal=27%
BIOCARTA_VITCB_PATHWAY	Details ...	11	-0.5	-1.03	0.422	0.795	1	863	tags=18%, list=4%, signal=19%
BIOCARTA_G2_PATHWAY	Details ...	24	0.45	1.03	0.426	0.795	1	4344	tags=46%, list=18%, signal=56%
REACTOME_EXTRA_NUCLEAR_ESTROGEN_SIGNALING		69	-0.35	-0.98	0.477	0.795	1	2314	tags=22%, list=9%, signal=24%
REACTOME_ASSEMBLY_OF_COLLAGEN_FIBRILS_AND_OTHER_MULTIMERIC_STRUCTURES		56	-0.5	-0.98	0.491	0.795	1	2367	tags=39%, list=10%, signal=43%
REACTOME_TRANSCRIPTIONAL_REGULATION_BY_VENTX		34	0.34	0.95	0.497	0.795	1	4106	tags=29%, list=17%, signal=35%
REACTOME_SIGNALING_BY_MET		75	-0.39	-0.98	0.498	0.795	1	2411	tags=28%, list=10%, signal=31%
REACTOME_GP1B_IX_V_ACTIVATION_SIGNALLING		11	-0.5	-0.97	0.502	0.795	1	4322	tags=55%, list=18%, signal=66%
REACTOME_NEGATIVE_REGULATION_OF_TCF_DEPENDENT_SIGNALING_BY_WNT_LIGAND_ANTAGONISTS		15	-0.49	-0.98	0.506	0.795	1	4357	tags=47%, list=18%, signal=57%
REACTOME_MEIOTIC_RECOMBINATION		25	0.37	0.95	0.526	0.795	1	3400	tags=24%, list=14%, signal=28%
REACTOME_DEADENYLATION_OF_MRNA		21	-0.37	-0.94	0.537	0.795	1	4265	tags=24%, list=18%, signal=29%
REACTOME_TRANSLESION_SYNTHESIS_BY_POLK		16	0.41	0.93	0.538	0.795	1	4522	tags=44%, list=19%, signal=54%
REACTOME_BIOTIN_TRANSPORT_AND_METABOLISM		10	-0.48	-0.93	0.542	0.795	1	1150	tags=20%, list=5%, signal=21%
REACTOME_FORMATION_OF_THE_EARLY_ELONGATION_COMPLEX		26	-0.33	-0.93	0.547	0.795	1	4590	tags=35%, list=19%, signal=43%
REACTOME_COOPERATION_OF_PDCL_PHLP1_AND_TRIC_CCT_IN_G_PROTEIN_BETA_FOLDING		41	-0.34	-0.93	0.548	0.795	1	3219	tags=22%, list=13%, signal=25%
REACTOME_INTERFERON_ALPHA_BETA_SIGNALING	Details ...	64	0.71	1.39	0.125	0.796	1	2203	tags=55%, list=9%, signal=60%
BIOCARTA_IL6_PATHWAY	Details ...	20	-0.44	-1.01	0.448	0.796	1	1755	tags=25%, list=7%, signal=27%
REACTOME_REGULATION_OF_PYRUVATE_DEHYDROGENASE_PDH_COMPLEX		16	-0.39	-0.97	0.5	0.796	1	2937	tags=25%, list=12%, signal=28%
REACTOME_INFECTION_WITH_MYCOBACTERIUM_TUBERCULOSIS		27	-0.38	-0.96	0.521	0.796	1	4844	tags=41%, list=20%, signal=51%
REACTOME_AMYLOID_FIBER_FORMATION		49	0.35	0.92	0.554	0.796	1	1648	tags=16%, list=7%, signal=17%
REACTOME_ACETYLCHOLINE_REGULATES_INSULIN_SECRETION		10	0.43	0.92	0.576	0.796	1	2295	tags=40%, list=9%, signal=44%
REACTOME_SIGNALING_BY_FGFR2_IN_DISEASE		39	-0.29	-0.94	0.576	0.796	1	3905	tags=26%, list=16%, signal=30%
BIOCARTA_P38MAPK_PATHWAY	Details ...	34	0.33	0.92	0.605	0.796	1	2960	tags=29%, list=12%, signal=33%
BIOCARTA_GRANULOCYTES_PATHWAY	Details ...	12	0.79	1.36	0.09	0.797	0.965	3011	tags=50%, list=12%, signal=57%
REACTOME_GLUCOSE_METABOLISM		85	-0.32	-0.98	0.491	0.797	1	3083	tags=27%, list=13%, signal=31%
REACTOME_DISEASES_OF_DNA_REPAIR		10	-0.43	-0.98	0.498	0.797	1	5910	tags=70%, list=24%, signal=92%
REACTOME_CD28_CO_STIMULATION		32	-0.35	-0.94	0.529	0.797	1	1877	tags=22%, list=8%, signal=24%
REACTOME_SIGNALING_BY_INSULIN_RECEPTOR		72	-0.31	-0.97	0.53	0.797	1	3905	tags=28%, list=16%, signal=33%
REACTOME_PROTEIN_LOCALIZATION		141	-0.3	-0.97	0.532	0.797	1	4613	tags=30%, list=19%, signal=37%
REACTOME_TRANSLESION_SYNTHESIS_BY_POLH		16	0.41	0.94	0.533	0.797	1	4559	tags=44%, list=19%, signal=54%
REACTOME_WNT5A_DEPENDENT_INTERNALIZATION_OF_FZD2_FZD5_AND_ROR2		13	-0.42	-0.94	0.535	0.797	1	2775	tags=31%, list=11%, signal=35%
REACTOME_DEGRADATION_OF_GLI1_BY_THE_PROTEASOME		58	0.31	0.93	0.536	0.797	1	1771	tags=14%, list=7%, signal=15%
REACTOME_METABOLISM_OF_FAT_SOLUBLE_VITAMINS		46	-0.37	-0.94	0.542	0.797	1	2932	tags=24%, list=12%, signal=27%
REACTOME_MEMBRANE_TRAFFICKING		563	-0.26	-0.97	0.552	0.797	1	3592	tags=22%, list=15%, signal=25%
REACTOME_REGULATION_OF_FOXO_TRANSCRIPTIONAL_ACTIVITY_BY_ACETYLATION		10	0.42	0.94	0.554	0.797	1	4344	tags=40%, list=18%, signal=49%
REACTOME_MITOTIC_SPINDLE_CHECKPOINT		95	0.36	0.92	0.556	0.797	1	3154	tags=25%, list=13%, signal=29%
REACTOME_MISCELLANEOUS_TRANSPORT_AND_BINDING_EVENTS		23	0.39	0.94	0.561	0.797	1	2965	tags=43%, list=12%, signal=49%
REACTOME_DISORDERS_OF_TRANSMEMBRANE_TRANSPORTERS		159	0.26	0.94	0.576	0.797	1	3984	tags=25%, list=16%, signal=30%
REACTOME_HEDGEHOG_ON_STATE		82	0.27	0.91	0.576	0.797	1	3854	tags=20%, list=16%, signal=23%
REACTOME_REGULATION_OF_PLK1_ACTIVITY_AT_G2_M_TRANSITION		76	0.3	0.91	0.584	0.797	1	4266	tags=26%, list=18%, signal=32%
REACTOME_SIGNALING_BY_VEGF		99	0.31	0.93	0.61	0.797	1	3277	tags=27%, list=13%, signal=31%
REACTOME_REGULATION_OF_TP53_EXPRESSION_AND_DEGRADATION		36	0.33	0.91	0.61	0.797	1	4388	tags=36%, list=18%, signal=44%
BIOCARTA_DEATH_PATHWAY	Details ...	25	0.52	1.24	0.2	0.798	1	1194	tags=28%, list=5%, signal=29%
BIOCARTA_AKT_PATHWAY	Details ...	19	-0.45	-1.11	0.29	0.798	0.999	1542	tags=21%, list=6%, signal=22%
BIOCARTA_CHREBP_PATHWAY	Details ...	19	-0.45	-1.09	0.317	0.798	0.999	5614	tags=47%, list=23%, signal=62%
REACTOME_MITOTIC_PROMETAPHASE		175	0.34	0.94	0.524	0.798	1	4266	tags=29%, list=18%, signal=35%
REACTOME_VXPX_CARGO_TARGETING_TO_CILIUM		19	0.35	0.94	0.525	0.798	1	5444	tags=32%, list=22%, signal=41%
REACTOME_RHO_GTPASES_ACTIVATE_IQGAPS		28	-0.41	-0.96	0.525	0.798	1	2664	tags=39%, list=11%, signal=44%
REACTOME_DISSOLUTION_OF_FIBRIN_CLOT		13	-0.52	-0.94	0.554	0.798	1	3527	tags=62%, list=14%, signal=72%
REACTOME_SUMOYLATION_OF_RNA_BINDING_PROTEINS		40	0.35	0.91	0.556	0.798	1	3647	tags=35%, list=15%, signal=41%
REACTOME_FORMATION_OF_TUBULIN_FOLDING_INTERMEDIATES_BY_CCT_TRIC		22	-0.44	-0.94	0.561	0.798	1	2830	tags=45%, list=12%, signal=51%
REACTOME_SEROTONIN_NEUROTRANSMITTER_RELEASE_CYCLE		17	0.37	0.91	0.565	0.798	1	2412	tags=24%, list=10%, signal=26%
REACTOME_DEFECTIVE_GALNT3_CAUSES_FAMILIAL_HYPERPHOSPHATEMIC_TUMORAL_CALCINOSIS_HFTC		13	0.49	0.92	0.579	0.798	1	3583	tags=38%, list=15%, signal=45%
REACTOME_DEFECTIVE_C1GALT1C1_CAUSES_TN_POLYAGGLUTINATION_SYNDROME_TNPS		15	0.47	0.93	0.582	0.798	1	3583	tags=33%, list=15%, signal=39%
REACTOME_TRANSCRIPTIONAL_REGULATION_BY_RUNX2		117	-0.3	-0.93	0.596	0.798	1	4561	tags=33%, list=19%, signal=41%
REACTOME_INTERLEUKIN_17_SIGNALING		68	-0.28	-0.94	0.606	0.798	1	3601	tags=24%, list=15%, signal=28%
BIOCARTA_FAS_PATHWAY	Details ...	27	0.38	1.04	0.375	0.799	1	5623	tags=52%, list=23%, signal=67%
BIOCARTA_VEGF_PATHWAY	Details ...	24	-0.38	-1.02	0.403	0.799	1	4572	tags=46%, list=19%, signal=56%
REACTOME_RNA_POLYMERASE_I_TRANSCRIPTION_TERMINATION		25	-0.35	-0.94	0.52	0.799	1	6043	tags=44%, list=25%, signal=58%
REACTOME_WNT5A_DEPENDENT_INTERNALIZATION_OF_FZD4		15	-0.38	-0.96	0.521	0.799	1	533	tags=13%, list=2%, signal=14%
REACTOME_ASSEMBLY_OF_THE_HIV_VIRION		13	0.39	0.92	0.568	0.799	1	1625	tags=23%, list=7%, signal=25%
REACTOME_TRANSCRIPTION_OF_E2F_TARGETS_UNDER_NEGATIVE_CONTROL_BY_DREAM_COMPLEX		19	0.43	0.91	0.576	0.799	1	4025	tags=37%, list=17%, signal=44%
REACTOME_HEDGEHOG_OFF_STATE		107	0.28	0.92	0.596	0.799	1	3121	tags=19%, list=13%, signal=21%
REACTOME_INTRACELLULAR_SIGNALING_BY_SECOND_MESSENGERS		283	-0.25	-0.93	0.7	0.799	1	4703	tags=29%, list=19%, signal=35%
REACTOME_PROLONGED_ERK_ACTIVATION_EVENTS	Details ...	14	0.53	1.42	0.078	0.8	1	3276	tags=36%, list=13%, signal=41%
BIOCARTA_AHSP_PATHWAY	Details ...	10	-0.48	-1.06	0.406	0.8	0.999	263	tags=10%, list=1%, signal=10%
REACTOME_NEF_MEDIATED_DOWNREGULATION_OF_MHC_CLASS_I_COMPLEX_CELL_SURFACE_EXPRESSION		10	-0.46	-0.96	0.504	0.8	1	1603	tags=20%, list=7%, signal=21%
REACTOME_EICOSANOID_LIGAND_BINDING_RECEPTORS		13	0.42	0.94	0.543	0.8	1	3239	tags=38%, list=13%, signal=44%
REACTOME_SEMAPHORIN_INTERACTIONS		61	0.33	0.93	0.576	0.8	1	2105	tags=28%, list=9%, signal=30%
REACTOME_NOTCH2_INTRACELLULAR_DOMAIN_REGULATES_TRANSCRIPTION		12	0.45	0.91	0.592	0.8	1	5447	tags=50%, list=22%, signal=64%
REACTOME_FCERI_MEDIATED_MAPK_ACTIVATION		32	0.37	0.91	0.626	0.8	1	1922	tags=28%, list=8%, signal=30%
REACTOME_BUDDING_AND_MATURATION_OF_HIV_VIRION		23	-0.38	-0.96	0.506	0.801	1	5708	tags=48%, list=23%, signal=62%
REACTOME_EPIGENETIC_REGULATION_OF_GENE_EXPRESSION		79	-0.32	-0.96	0.509	0.801	1	3490	tags=24%, list=14%, signal=28%
REACTOME_GLYCOLYSIS		66	0.33	0.94	0.522	0.801	1	3647	tags=33%, list=15%, signal=39%
REACTOME_REGULATION_OF_TP53_ACTIVITY		148	0.29	0.93	0.547	0.801	1	4834	tags=32%, list=20%, signal=39%
REACTOME_DOWNSTREAM_SIGNALING_EVENTS_OF_B_CELL_RECEPTOR_BCR		75	0.32	0.93	0.557	0.801	1	3854	tags=27%, list=16%, signal=32%
REACTOME_RECRUITMENT_OF_MITOTIC_CENTROSOME_PROTEINS_AND_COMPLEXES		69	0.3	0.91	0.563	0.801	1	4266	tags=29%, list=18%, signal=35%
BIOCARTA_STEM_PATHWAY	Details ...	13	0.44	0.92	0.588	0.801	1	4449	tags=38%, list=18%, signal=47%
REACTOME_INTERLEUKIN_12_FAMILY_SIGNALING		51	0.35	0.9	0.639	0.801	1	4400	tags=41%, list=18%, signal=50%
BIOCARTA_RELA_PATHWAY	Details ...	12	0.67	1.35	0.148	0.802	0.97	5214	tags=67%, list=21%, signal=85%
BIOCARTA_PTC1_PATHWAY	Details ...	11	-0.57	-1.1	0.386	0.802	0.999	2751	tags=36%, list=11%, signal=41%
REACTOME_RHO_GTPASES_ACTIVATE_ROCKS		18	-0.44	-0.96	0.508	0.802	1	5283	tags=44%, list=22%, signal=57%
REACTOME_SIGNALING_BY_BMP		28	-0.35	-0.96	0.51	0.802	1	3610	tags=29%, list=15%, signal=34%
KEGG_COLORECTAL_CANCER	Details ...	61	0.32	0.97	0.531	0.802	1	3359	tags=34%, list=14%, signal=40%
REACTOME_YAP1_AND_WWTR1_TAZ_STIMULATED_GENE_EXPRESSION		14	-0.4	-0.92	0.551	0.802	1	2930	tags=29%, list=12%, signal=32%
REACTOME_SEALING_OF_THE_NUCLEAR_ENVELOPE_NE_BY_ESCRT_III		26	0.38	0.93	0.554	0.802	1	1996	tags=19%, list=8%, signal=21%
REACTOME_RHO_GTPASES_ACTIVATE_FORMINS		120	0.35	0.93	0.561	0.802	1	3103	tags=28%, list=13%, signal=31%
REACTOME_TRANSCRIPTIONAL_REGULATION_OF_GRANULOPOIESIS		28	0.36	0.93	0.564	0.802	1	3272	tags=29%, list=13%, signal=33%
REACTOME_SIGNALLING_TO_RAS		19	-0.34	-0.93	0.565	0.802	1	4572	tags=37%, list=19%, signal=45%
REACTOME_FGFR1_MUTANT_RECEPTOR_ACTIVATION		29	0.34	0.91	0.568	0.802	1	4135	tags=31%, list=17%, signal=37%
REACTOME_PLATELET_ADHESION_TO_EXPOSED_COLLAGEN		12	0.46	0.9	0.573	0.802	1	1225	tags=33%, list=5%, signal=35%
REACTOME_PROGRAMMED_CELL_DEATH		164	0.29	0.93	0.593	0.802	1	4085	tags=28%, list=17%, signal=33%
REACTOME_GOLGI_TO_ER_RETROGRADE_TRANSPORT		120	0.3	0.9	0.6	0.802	1	2802	tags=18%, list=11%, signal=20%
REACTOME_ACTIVATED_NTRK2_SIGNALS_THROUGH_FRS2_AND_FRS3		11	-0.43	-0.96	0.531	0.803	1	2806	tags=27%, list=12%, signal=31%
REACTOME_G0_AND_EARLY_G1		27	0.46	0.93	0.544	0.803	1	4025	tags=41%, list=17%, signal=49%
REACTOME_PI_3K_CASCADE_FGFR2		22	-0.31	-0.92	0.544	0.803	1	5228	tags=36%, list=21%, signal=46%
REACTOME_ABORTIVE_ELONGATION_OF_HIV_1_TRANSCRIPT_IN_THE_ABSENCE_OF_TAT		16	0.37	0.93	0.561	0.803	1	2940	tags=25%, list=12%, signal=28%
REACTOME_BUTYROPHILIN_BTN_FAMILY_INTERACTIONS		10	0.48	0.93	0.586	0.803	1	2914	tags=50%, list=12%, signal=57%
REACTOME_TP53_REGULATES_TRANSCRIPTION_OF_ADDITIONAL_CELL_CYCLE_GENES_WHOSE_EXACT_ROLE_IN_THE_P53_PATHWAY_REMAIN_UNCERTAIN		17	0.38	0.9	0.608	0.803	1	4333	tags=29%, list=18%, signal=36%
REACTOME_TOLL_LIKE_RECEPTOR_CASCADES		137	0.31	0.9	0.619	0.803	1	3544	tags=32%, list=15%, signal=37%
REACTOME_XENOBIOTICS		22	0.32	0.9	0.632	0.803	1	5463	tags=41%, list=22%, signal=53%
KEGG_GLYOXYLATE_AND_DICARBOXYLATE_METABOLISM	Details ...	16	0.33	0.84	0.689	0.803	1	3859	tags=31%, list=16%, signal=37%
KEGG_PHOSPHATIDYLINOSITOL_SIGNALING_SYSTEM	Details ...	75	0.4	1.17	0.161	0.804	1	3012	tags=32%, list=12%, signal=36%
BIOCARTA_RAC1_PATHWAY	Details ...	17	-0.41	-1.03	0.411	0.805	1	1175	tags=18%, list=5%, signal=19%
BIOCARTA_PPARA_PATHWAY	Details ...	51	-0.37	-0.99	0.481	0.807	1	1829	tags=18%, list=8%, signal=19%
KEGG_SPLICEOSOME	Details ...	113	-0.28	-0.85	0.637	0.807	1	4306	tags=27%, list=18%, signal=32%
BIOCARTA_GSK3_PATHWAY	Details ...	20	-0.44	-1	0.472	0.808	1	1542	tags=25%, list=6%, signal=27%
REACTOME_GLUTAMATE_AND_GLUTAMINE_METABOLISM		12	-0.41	-0.92	0.558	0.808	1	3910	tags=50%, list=16%, signal=60%
KEGG_CHEMOKINE_SIGNALING_PATHWAY	Details ...	175	0.46	1.16	0.28	0.809	1	3359	tags=34%, list=14%, signal=39%
BIOCARTA_THELPER_PATHWAY	Details ...	11	0.83	1.23	0.284	0.809	1	3011	tags=91%, list=12%, signal=104%
BIOCARTA_MEF2D_PATHWAY	Details ...	18	0.43	1.03	0.412	0.809	1	2360	tags=39%, list=10%, signal=43%
REACTOME_SIGNALING_BY_FGFR3_FUSIONS_IN_CANCER		10	-0.46	-0.92	0.617	0.809	1	2199	tags=40%, list=9%, signal=44%
KEGG_GLYCOSAMINOGLYCAN_BIOSYNTHESIS_HEPARAN_SULFATE	Details ...	24	-0.32	-0.82	0.763	0.809	1	3007	tags=29%, list=12%, signal=33%
BIOCARTA_LYM_PATHWAY	Details ...	12	0.58	1.05	0.465	0.81	1	3011	tags=42%, list=12%, signal=48%
REACTOME_RNA_POLYMERASE_I_PROMOTER_ESCAPE		26	-0.34	-0.92	0.559	0.81	1	6043	tags=42%, list=25%, signal=56%
REACTOME_ER_TO_GOLGI_ANTEROGRADE_TRANSPORT		140	-0.28	-0.91	0.656	0.81	1	4528	tags=29%, list=19%, signal=36%
BIOCARTA_CBL_PATHWAY	Details ...	12	0.55	1.11	0.319	0.811	1	2415	tags=50%, list=10%, signal=55%
REACTOME_DISEASES_ASSOCIATED_WITH_GLYCOSYLATION_PRECURSOR_BIOSYNTHESIS		18	-0.4	-0.92	0.559	0.811	1	2709	tags=33%, list=11%, signal=37%
REACTOME_PI_3K_CASCADE_FGFR1		20	-0.33	-0.91	0.568	0.811	1	3905	tags=30%, list=16%, signal=36%
REACTOME_MITOCHONDRIAL_PROTEIN_IMPORT		49	-0.32	-0.92	0.578	0.811	1	4613	tags=33%, list=19%, signal=40%
REACTOME_ADRENALINE_NORADRENALINE_INHIBITS_INSULIN_SECRETION		28	-0.32	-0.92	0.591	0.811	1	2295	tags=18%, list=9%, signal=20%
REACTOME_DISEASES_OF_SIGNAL_TRANSDUCTION_BY_GROWTH_FACTOR_RECEPTORS_AND_SECOND_MESSENGERS		349	-0.25	-0.91	0.725	0.811	1	4719	tags=28%, list=19%, signal=34%
REACTOME_RESPIRATORY_ELECTRON_TRANSPORT_ATP_SYNTHESIS_BY_CHEMIOSMOTIC_COUPLING_AND_HEAT_PRODUCTION_BY_UNCOUPLING_PROTEINS	Details ...	81	-0.51	-1.56	0.037	0.812	0.967	4402	tags=42%, list=18%, signal=51%
REACTOME_ACTIVATED_TAK1_MEDIATES_P38_MAPK_ACTIVATION	Details ...	21	0.53	1.42	0.094	0.812	1	3544	tags=48%, list=15%, signal=56%
BIOCARTA_IL7_PATHWAY	Details ...	15	0.62	1.13	0.364	0.812	1	2063	tags=53%, list=8%, signal=58%
REACTOME_CHONDROITIN_SULFATE_DERMATAN_SULFATE_METABOLISM		44	-0.38	-0.91	0.587	0.812	1	1063	tags=16%, list=4%, signal=17%
BIOCARTA_PDGF_PATHWAY	Details ...	26	-0.44	-1.04	0.392	0.813	1	1755	tags=27%, list=7%, signal=29%
REACTOME_COLLAGEN_FORMATION		79	-0.45	-0.91	0.562	0.813	1	2367	tags=32%, list=10%, signal=35%
REACTOME_ELASTIC_FIBRE_FORMATION		44	-0.43	-0.91	0.577	0.813	1	3648	tags=41%, list=15%, signal=48%
BIOCARTA_CXCR4_PATHWAY	Details ...	19	0.41	0.88	0.635	0.813	1	3359	tags=42%, list=14%, signal=49%
REACTOME_CELL_CELL_COMMUNICATION		114	0.34	0.89	0.651	0.813	1	1653	tags=21%, list=7%, signal=22%
REACTOME_RHO_GTPASES_ACTIVATE_NADPH_OXIDASES		23	0.42	0.89	0.666	0.813	1	2960	tags=35%, list=12%, signal=40%
KEGG_UBIQUITIN_MEDIATED_PROTEOLYSIS	Details ...	124	0.24	0.83	0.816	0.813	1	4199	tags=22%, list=17%, signal=26%
REACTOME_ROLE_OF_SECOND_MESSENGERS_IN_NETRIN_1_SIGNALING		10	0.37	0.89	0.595	0.814	1	7557	tags=60%, list=31%, signal=87%
REACTOME_REGULATION_OF_HSF1_MEDIATED_HEAT_SHOCK_RESPONSE		70	0.3	0.89	0.615	0.814	1	3647	tags=30%, list=15%, signal=35%
KEGG_BUTANOATE_METABOLISM	Details ...	30	0.35	0.84	0.725	0.814	1	938	tags=17%, list=4%, signal=17%
REACTOME_DNA_REPAIR		244	0.27	0.89	0.608	0.815	1	4864	tags=32%, list=20%, signal=39%
KEGG_PRIMARY_BILE_ACID_BIOSYNTHESIS	Details ...	14	-0.39	-0.83	0.735	0.815	1	30	tags=7%, list=0%, signal=7%
BIOCARTA_MAL_PATHWAY	Details ...	18	0.57	1.38	0.066	0.816	0.953	3359	tags=44%, list=14%, signal=52%
BIOCARTA_VDR_PATHWAY	Details ...	24	-0.44	-1.05	0.403	0.816	1	956	tags=13%, list=4%, signal=13%
REACTOME_PHOSPHORYLATION_SITE_MUTANTS_OF_CTNNB1_ARE_NOT_TARGETED_TO_THE_PROTEASOME_BY_THE_DESTRUCTION_COMPLEX		14	-0.39	-0.9	0.59	0.816	1	3601	tags=29%, list=15%, signal=34%
REACTOME_HORMONE_LIGAND_BINDING_RECEPTORS		11	0.33	0.88	0.618	0.816	1	5697	tags=45%, list=23%, signal=59%
REACTOME_CAMK_IV_MEDIATED_PHOSPHORYLATION_OF_CREB		10	-0.46	-0.91	0.632	0.816	1	3358	tags=30%, list=14%, signal=35%
REACTOME_NEDDYLATION		218	0.25	0.89	0.646	0.816	1	3144	tags=19%, list=13%, signal=21%
REACTOME_TRANSCRIPTIONAL_REGULATION_BY_TP53		316	-0.26	-0.91	0.646	0.816	1	4429	tags=24%, list=18%, signal=29%
REACTOME_SIGNALING_BY_FGFR_IN_DISEASE		57	0.29	0.88	0.678	0.816	1	1904	tags=16%, list=8%, signal=17%
REACTOME_VEGFR2_MEDIATED_CELL_PROLIFERATION		19	0.37	0.89	0.688	0.816	1	3012	tags=26%, list=12%, signal=30%
KEGG_PROPANOATE_METABOLISM	Details ...	28	-0.32	-0.81	0.753	0.816	1	3962	tags=29%, list=16%, signal=34%
BIOCARTA_CSK_PATHWAY	Details ...	20	0.58	1.05	0.451	0.817	1	3057	tags=55%, list=13%, signal=63%
KEGG_LEUKOCYTE_TRANSENDOTHELIAL_MIGRATION	Details ...	105	0.36	0.97	0.473	0.817	1	3011	tags=30%, list=12%, signal=35%
REACTOME_FRS_MEDIATED_FGFR4_SIGNALING		22	-0.32	-0.9	0.597	0.817	1	5228	tags=32%, list=21%, signal=40%
REACTOME_G1_S_DNA_DAMAGE_CHECKPOINTS		64	0.34	0.89	0.605	0.817	1	4025	tags=28%, list=17%, signal=34%
REACTOME_PROCESSING_OF_DNA_DOUBLE_STRAND_BREAK_ENDS		55	0.33	0.89	0.607	0.817	1	3400	tags=25%, list=14%, signal=30%
REACTOME_INTERLEUKIN_10_SIGNALING		44	0.44	0.88	0.617	0.817	1	4449	tags=48%, list=18%, signal=58%
BIOCARTA_RHODOPSIN_PATHWAY	Details ...	10	-0.46	-1.1	0.348	0.818	0.999	500	tags=10%, list=2%, signal=10%
REACTOME_FATTY_ACIDS		13	0.44	0.89	0.558	0.818	1	775	tags=23%, list=3%, signal=24%
REACTOME_MUSCLE_CONTRACTION		192	0.3	0.89	0.6	0.818	1	5009	tags=31%, list=21%, signal=39%
REACTOME_O_GLYCOSYLATION_OF_TSR_DOMAIN_CONTAINING_PROTEINS		34	-0.35	-0.9	0.6	0.818	1	3999	tags=24%, list=16%, signal=28%
REACTOME_GENE_AND_PROTEIN_EXPRESSION_BY_JAK_STAT_SIGNALING_AFTER_INTERLEUKIN_12_STIMULATION		36	-0.36	-0.9	0.647	0.818	1	3242	tags=36%, list=13%, signal=42%
KEGG_SNARE_INTERACTIONS_IN_VESICULAR_TRANSPORT	Details ...	38	-0.26	-0.82	0.824	0.818	1	3806	tags=21%, list=16%, signal=25%
KEGG_SYSTEMIC_LUPUS_ERYTHEMATOSUS	Details ...	52	0.55	1.17	0.302	0.819	1	4234	tags=44%, list=17%, signal=53%
REACTOME_INHIBITION_OF_THE_PROTEOLYTIC_ACTIVITY_OF_APC_C_REQUIRED_FOR_THE_ONSET_OF_ANAPHASE_BY_MITOTIC_SPINDLE_CHECKPOINT_COMPONENTS		18	-0.36	-0.9	0.591	0.819	1	4059	tags=33%, list=17%, signal=40%
REACTOME_PHOSPHOLIPASE_C_MEDIATED_CASCADE_FGFR2		17	0.31	0.88	0.615	0.819	1	5813	tags=35%, list=24%, signal=46%
REACTOME_APOPTOTIC_EXECUTION_PHASE		45	-0.36	-0.9	0.616	0.819	1	2674	tags=22%, list=11%, signal=25%
KEGG_P53_SIGNALING_PATHWAY	Details ...	63	-0.31	-0.83	0.804	0.819	1	3854	tags=32%, list=16%, signal=38%
BIOCARTA_NDKDYNAMIN_PATHWAY	Details ...	16	-0.41	-1.04	0.433	0.821	1	1857	tags=25%, list=8%, signal=27%
BIOCARTA_BARRESTIN_SRC_PATHWAY	Details ...	15	-0.39	-0.97	0.496	0.821	1	3875	tags=33%, list=16%, signal=40%
REACTOME_DECTIN_1_MEDIATED_NONCANONICAL_NF_KB_SIGNALING	Details ...	59	0.52	1.44	0.063	0.822	1	1771	tags=24%, list=7%, signal=26%
REACTOME_TRIGLYCERIDE_CATABOLISM	Details ...	23	-0.7	-1.55	0.005	0.823	0.975	1992	tags=39%, list=8%, signal=43%
REACTOME_CYP2E1_REACTIONS	Details ...	10	0.62	1.47	0.066	0.823	0.995	9094	tags=90%, list=37%, signal=144%
REACTOME_GROWTH_HORMONE_RECEPTOR_SIGNALING		24	0.39	0.88	0.649	0.823	1	1473	tags=29%, list=6%, signal=31%
BIOCARTA_CD40_PATHWAY	Details ...	12	0.68	1.25	0.243	0.824	1	1631	tags=58%, list=7%, signal=62%
REACTOME_CONDENSATION_OF_PROMETAPHASE_CHROMOSOMES		11	-0.48	-0.89	0.623	0.824	1	2751	tags=27%, list=11%, signal=31%
REACTOME_SIALIC_ACID_METABOLISM		31	-0.35	-0.9	0.63	0.824	1	3667	tags=26%, list=15%, signal=30%
KEGG_REGULATION_OF_AUTOPHAGY	Details ...	28	-0.24	-0.8	0.804	0.824	1	5676	tags=29%, list=23%, signal=37%
KEGG_VIBRIO_CHOLERAE_INFECTION	Details ...	52	-0.29	-0.83	0.826	0.825	1	4146	tags=35%, list=17%, signal=42%
REACTOME_LAMININ_INTERACTIONS		27	-0.46	-0.89	0.611	0.826	1	2411	tags=26%, list=10%, signal=29%
REACTOME_ARACHIDONIC_ACID_METABOLISM		52	-0.39	-0.9	0.619	0.826	1	3660	tags=29%, list=15%, signal=34%
REACTOME_RAB_GEFS_EXCHANGE_GTP_FOR_GDP_ON_RABS		73	-0.26	-0.89	0.723	0.826	1	4479	tags=27%, list=18%, signal=33%
REACTOME_N_GLYCAN_ANTENNAE_ELONGATION		14	-0.36	-0.89	0.635	0.827	1	3781	tags=29%, list=16%, signal=34%
REACTOME_O_LINKED_GLYCOSYLATION		89	-0.29	-0.89	0.658	0.827	1	3999	tags=25%, list=16%, signal=29%
REACTOME_ORGANELLE_BIOGENESIS_AND_MAINTENANCE		238	-0.26	-0.89	0.666	0.827	1	3910	tags=21%, list=16%, signal=25%
REACTOME_DAG_AND_IP3_SIGNALING		40	-0.33	-0.89	0.669	0.827	1	4615	tags=33%, list=19%, signal=40%
REACTOME_COMPLEMENT_CASCADE		49	0.39	0.87	0.621	0.828	1	2199	tags=22%, list=9%, signal=25%
REACTOME_DISASSEMBLY_OF_THE_DESTRUCTION_COMPLEX_AND_RECRUITMENT_OF_AXIN_TO_THE_MEMBRANE		29	-0.32	-0.89	0.633	0.828	1	3601	tags=24%, list=15%, signal=28%
REACTOME_EPHB_MEDIATED_FORWARD_SIGNALING		39	0.33	0.87	0.705	0.828	1	4630	tags=38%, list=19%, signal=47%
BIOCARTA_BCR_PATHWAY	Details ...	32	0.47	1.05	0.405	0.829	1	3670	tags=53%, list=15%, signal=62%
REACTOME_SYNTHESIS_OF_PE		11	0.39	0.87	0.641	0.829	1	201	tags=18%, list=1%, signal=18%
HALLMARK_SPERMATOGENESIS	Details ...	127	0.27	0.88	0.658	0.829	1	3830	tags=23%, list=16%, signal=27%
REACTOME_NEGATIVE_REGULATION_OF_FGFR3_SIGNALING		28	0.32	0.87	0.661	0.829	1	3738	tags=25%, list=15%, signal=29%
REACTOME_OPIOID_SIGNALLING		89	-0.28	-0.88	0.706	0.829	1	4370	tags=26%, list=18%, signal=31%
REACTOME_VISUAL_PHOTOTRANSDUCTION		95	0.28	0.87	0.731	0.829	1	3877	tags=24%, list=16%, signal=29%
REACTOME_CLASS_B_2_SECRETIN_FAMILY_RECEPTORS		85	-0.27	-0.88	0.747	0.829	1	3330	tags=21%, list=14%, signal=24%
REACTOME_INTERFERON_SIGNALING	Details ...	178	0.59	1.45	0.059	0.83	0.998	3671	tags=49%, list=15%, signal=57%
REACTOME_TICAM1_DEPENDENT_ACTIVATION_OF_IRF3_IRF7	Details ...	12	0.71	1.44	0.081	0.83	0.999	1631	tags=50%, list=7%, signal=54%
KEGG_HEDGEHOG_SIGNALING_PATHWAY	Details ...	54	0.35	0.97	0.472	0.83	1	2989	tags=22%, list=12%, signal=25%
REACTOME_DEFECTIVE_CFTR_CAUSES_CYSTIC_FIBROSIS		59	0.29	0.87	0.636	0.83	1	1771	tags=14%, list=7%, signal=15%
REACTOME_TRANSMISSION_ACROSS_CHEMICAL_SYNAPSES		257	-0.23	-0.88	0.852	0.83	1	4036	tags=20%, list=17%, signal=24%
REACTOME_PLATELET_CALCIUM_HOMEOSTASIS	Details ...	28	0.53	1.42	0.073	0.831	1	5775	tags=50%, list=24%, signal=65%
BIOCARTA_MCM_PATHWAY	Details ...	17	0.52	1.06	0.388	0.831	1	3272	tags=59%, list=13%, signal=68%
BIOCARTA_EGFR_SMRTE_PATHWAY	Details ...	11	-0.5	-0.98	0.517	0.831	1	4636	tags=45%, list=19%, signal=56%
REACTOME_FRS_MEDIATED_FGFR3_SIGNALING		20	0.33	0.87	0.649	0.831	1	5204	tags=35%, list=21%, signal=44%
REACTOME_REGULATION_OF_FZD_BY_UBIQUITINATION		19	-0.35	-0.88	0.671	0.831	1	3526	tags=32%, list=14%, signal=37%
REACTOME_NITRIC_OXIDE_STIMULATES_GUANYLATE_CYCLASE		20	-0.38	-0.88	0.635	0.832	1	3672	tags=35%, list=15%, signal=41%
REACTOME_NOTCH4_INTRACELLULAR_DOMAIN_REGULATES_TRANSCRIPTION		19	0.39	0.87	0.642	0.832	1	3108	tags=26%, list=13%, signal=30%
REACTOME_MRNA_CAPPING		25	-0.32	-0.88	0.656	0.832	1	4429	tags=32%, list=18%, signal=39%
REACTOME_PRE_NOTCH_PROCESSING_IN_GOLGI		16	0.39	0.87	0.68	0.832	1	1761	tags=31%, list=7%, signal=34%
REACTOME_INSERTION_OF_TAIL_ANCHORED_PROTEINS_INTO_THE_ENDOPLASMIC_RETICULUM_MEMBRANE		20	-0.34	-0.88	0.716	0.832	1	3285	tags=35%, list=13%, signal=40%
REACTOME_EGFR_DOWNREGULATION		28	-0.35	-0.88	0.685	0.833	1	2803	tags=29%, list=12%, signal=32%
REACTOME_RNA_POLYMERASE_III_TRANSCRIPTION		36	-0.28	-0.87	0.713	0.833	1	3708	tags=22%, list=15%, signal=26%
REACTOME_SIGNALING_BY_TGF_BETA_FAMILY_MEMBERS		99	-0.26	-0.87	0.756	0.833	1	3610	tags=20%, list=15%, signal=24%
BIOCARTA_NKT_PATHWAY	Details ...	23	0.55	1.05	0.457	0.834	1	3349	tags=52%, list=14%, signal=60%
REACTOME_SLBP_DEPENDENT_PROCESSING_OF_REPLICATION_DEPENDENT_HISTONE_PRE_MRNAS		10	-0.37	-0.88	0.564	0.834	1	4187	tags=40%, list=17%, signal=48%
REACTOME_PLASMA_LIPOPROTEIN_CLEARANCE		28	-0.32	-0.88	0.591	0.834	1	3086	tags=18%, list=13%, signal=20%
REACTOME_APC_CDC20_MEDIATED_DEGRADATION_OF_NEK2A		23	-0.35	-0.88	0.604	0.834	1	4059	tags=35%, list=17%, signal=42%
REACTOME_NEGATIVE_REGULATION_OF_NMDA_RECEPTOR_MEDIATED_NEURONAL_TRANSMISSION		19	-0.35	-0.88	0.628	0.834	1	571	tags=11%, list=2%, signal=11%
HALLMARK_KRAS_SIGNALING_DN	Details ...	178	0.31	0.91	0.685	0.834	0.999	3958	tags=30%, list=16%, signal=35%
REACTOME_TRANSCRIPTIONAL_REGULATION_BY_RUNX1		159	-0.26	-0.87	0.773	0.834	1	2371	tags=16%, list=10%, signal=18%
REACTOME_MET_ACTIVATES_PTK2_SIGNALING		28	-0.47	-0.88	0.622	0.835	1	2411	tags=36%, list=10%, signal=40%
KEGG_PROTEASOME	Details ...	43	0.31	0.81	0.689	0.835	1	1771	tags=14%, list=7%, signal=15%
REACTOME_G2_M_DNA_DAMAGE_CHECKPOINT		53	0.33	0.86	0.615	0.837	1	2013	tags=19%, list=8%, signal=21%
REACTOME_OVARIAN_TUMOR_DOMAIN_PROTEASES	Details ...	34	0.54	1.47	0.055	0.838	0.997	1663	tags=35%, list=7%, signal=38%
REACTOME_ASYMMETRIC_LOCALIZATION_OF_PCP_PROTEINS		62	0.3	0.86	0.68	0.839	1	3854	tags=24%, list=16%, signal=29%
REACTOME_PI3K_AKT_SIGNALING_IN_CANCER		95	-0.28	-0.87	0.761	0.84	1	2668	tags=18%, list=11%, signal=20%
REACTOME_DEFECTS_IN_VITAMIN_AND_COFACTOR_METABOLISM		19	-0.35	-0.86	0.657	0.841	1	1150	tags=16%, list=5%, signal=17%
REACTOME_CYTOCHROME_C_MEDIATED_APOPTOTIC_RESPONSE		11	0.35	0.86	0.684	0.841	1	122	tags=9%, list=1%, signal=9%
REACTOME_SIGNAL_AMPLIFICATION		33	0.32	0.85	0.704	0.841	1	4390	tags=33%, list=18%, signal=41%
BIOCARTA_NTHI_PATHWAY	Details ...	21	0.47	1.06	0.407	0.842	1	2704	tags=38%, list=11%, signal=43%
REACTOME_DEGRADATION_OF_DVL		55	0.29	0.86	0.644	0.842	1	2333	tags=15%, list=10%, signal=16%
REACTOME_SIGNALING_BY_NODAL		18	-0.32	-0.86	0.646	0.842	1	2544	tags=17%, list=10%, signal=19%
REACTOME_PI_METABOLISM		75	0.28	0.86	0.743	0.842	1	1515	tags=16%, list=6%, signal=17%
REACTOME_ACYL_CHAIN_REMODELLING_OF_PC		23	-0.36	-0.85	0.714	0.843	1	5509	tags=43%, list=23%, signal=56%
REACTOME_MET_ACTIVATES_RAS_SIGNALING		11	-0.37	-0.83	0.72	0.843	1	4929	tags=45%, list=20%, signal=57%
KEGG_TYPE_I_DIABETES_MELLITUS	Details ...	40	0.6	1.17	0.285	0.844	1	3451	tags=60%, list=14%, signal=70%
REACTOME_SHC_MEDIATED_CASCADE_FGFR3		18	0.35	0.86	0.653	0.844	1	511	tags=11%, list=2%, signal=11%
REACTOME_SCF_SKP2_MEDIATED_DEGRADATION_OF_P27_P21		57	0.32	0.86	0.656	0.844	1	3854	tags=26%, list=16%, signal=31%
REACTOME_REPRODUCTION		79	0.27	0.85	0.684	0.844	1	3818	tags=28%, list=16%, signal=33%
REACTOME_RUNX1_INTERACTS_WITH_CO_FACTORS_WHOSE_PRECISE_EFFECT_ON_RUNX1_TARGETS_IS_NOT_KNOWN		35	-0.32	-0.85	0.689	0.844	1	5656	tags=37%, list=23%, signal=48%
REACTOME_ALPHA_LINOLENIC_OMEGA3_AND_LINOLEIC_OMEGA6_ACID_METABOLISM		13	-0.4	-0.83	0.695	0.844	1	501	tags=15%, list=2%, signal=16%
REACTOME_DNA_DOUBLE_STRAND_BREAK_RESPONSE		38	-0.29	-0.83	0.718	0.844	1	4540	tags=26%, list=19%, signal=32%
REACTOME_NOTCH3_ACTIVATION_AND_TRANSMISSION_OF_SIGNAL_TO_THE_NUCLEUS		23	-0.34	-0.84	0.725	0.844	1	3526	tags=39%, list=14%, signal=46%
REACTOME_NETRIN_1_SIGNALING		48	-0.3	-0.84	0.747	0.844	1	1877	tags=15%, list=8%, signal=16%
REACTOME_THE_CANONICAL_RETINOID_CYCLE_IN_RODS_TWILIGHT_VISION		23	-0.33	-0.83	0.771	0.844	1	3614	tags=26%, list=15%, signal=31%
BIOCARTA_RHO_PATHWAY	Details ...	21	0.55	1.39	0.079	0.845	0.947	4951	tags=57%, list=20%, signal=72%
REACTOME_PI_3K_CASCADE_FGFR3		18	0.35	0.85	0.654	0.845	1	511	tags=11%, list=2%, signal=11%
REACTOME_RESPONSE_OF_EIF2AK1_HRI_TO_HEME_DEFICIENCY		14	-0.42	-0.84	0.673	0.845	1	1332	tags=14%, list=5%, signal=15%
REACTOME_SYNTHESIS_OF_PIPS_AT_THE_EARLY_ENDOSOME_MEMBRANE		15	-0.34	-0.83	0.721	0.845	1	517	tags=7%, list=2%, signal=7%
REACTOME_PASSIVE_TRANSPORT_BY_AQUAPORINS		11	-0.4	-0.83	0.75	0.845	1	4913	tags=45%, list=20%, signal=57%
REACTOME_CYCLIN_D_ASSOCIATED_EVENTS_IN_G1		43	0.32	0.85	0.751	0.845	1	3908	tags=35%, list=16%, signal=41%
BIOCARTA_AT1R_PATHWAY	Details ...	27	0.32	0.84	0.776	0.845	1	5204	tags=41%, list=21%, signal=52%
REACTOME_AMINE_LIGAND_BINDING_RECEPTORS	Details ...	40	0.38	1.42	0.081	0.846	1	4401	tags=30%, list=18%, signal=37%
REACTOME_BETA_CATENIN_PHOSPHORYLATION_CASCADE		16	-0.35	-0.86	0.648	0.846	1	3601	tags=25%, list=15%, signal=29%
REACTOME_CGMP_EFFECTS		16	-0.39	-0.85	0.667	0.846	1	3672	tags=38%, list=15%, signal=44%
REACTOME_PLASMA_LIPOPROTEIN_ASSEMBLY		17	-0.32	-0.86	0.683	0.846	1	2725	tags=18%, list=11%, signal=20%
REACTOME_E2F_MEDIATED_REGULATION_OF_DNA_REPLICATION		22	-0.35	-0.82	0.689	0.846	1	3689	tags=36%, list=15%, signal=43%
REACTOME_ANDROGEN_BIOSYNTHESIS		11	-0.37	-0.83	0.72	0.846	1	807	tags=9%, list=3%, signal=9%
REACTOME_TRANSFERRIN_ENDOCYTOSIS_AND_RECYCLING		30	-0.33	-0.83	0.736	0.846	1	3690	tags=33%, list=15%, signal=39%
REACTOME_MITOPHAGY		24	-0.31	-0.82	0.736	0.846	1	4662	tags=33%, list=19%, signal=41%
REACTOME_DOWNREGULATION_OF_TGF_BETA_RECEPTOR_SIGNALING		25	-0.29	-0.84	0.739	0.846	1	4719	tags=28%, list=19%, signal=35%
REACTOME_POTASSIUM_CHANNELS		97	-0.25	-0.86	0.764	0.846	1	3672	tags=15%, list=15%, signal=18%
BIOCARTA_PAR1_PATHWAY	Details ...	15	0.37	0.8	0.807	0.846	1	2704	tags=40%, list=11%, signal=45%
REACTOME_PROCESSIVE_SYNTHESIS_ON_THE_C_STRAND_OF_THE_TELOMERE	Details ...	13	0.71	1.47	0.058	0.847	0.995	3400	tags=62%, list=14%, signal=71%
REACTOME_IL_6_TYPE_CYTOKINE_RECEPTOR_LIGAND_INTERACTIONS	Details ...	16	0.65	1.43	0.063	0.847	1	5079	tags=69%, list=21%, signal=87%
REACTOME_GLYOXYLATE_METABOLISM_AND_GLYCINE_DEGRADATION		30	-0.33	-0.86	0.653	0.847	1	3118	tags=17%, list=13%, signal=19%
REACTOME_MUCOPOLYSACCHARIDOSES		10	-0.39	-0.83	0.676	0.847	1	3817	tags=30%, list=16%, signal=36%
REACTOME_REGULATION_OF_TP53_ACTIVITY_THROUGH_ACETYLATION		28	-0.31	-0.85	0.684	0.847	1	2940	tags=21%, list=12%, signal=24%
REACTOME_METABOLISM_OF_FOLATE_AND_PTERINES		16	-0.35	-0.84	0.69	0.847	1	2981	tags=25%, list=12%, signal=28%
REACTOME_NOREPINEPHRINE_NEUROTRANSMITTER_RELEASE_CYCLE		17	-0.32	-0.84	0.724	0.847	1	3556	tags=24%, list=15%, signal=28%
REACTOME_PKA_MEDIATED_PHOSPHORYLATION_OF_CREB		20	-0.33	-0.85	0.73	0.847	1	898	tags=10%, list=4%, signal=10%
REACTOME_G_PROTEIN_MEDIATED_EVENTS		53	-0.29	-0.86	0.766	0.847	1	4272	tags=26%, list=18%, signal=32%
REACTOME_CONSTITUTIVE_SIGNALING_BY_ABERRANT_PI3K_IN_CANCER		70	-0.3	-0.86	0.793	0.847	1	2668	tags=20%, list=11%, signal=22%
REACTOME_SIGNALING_BY_FGFR1_IN_DISEASE		36	-0.29	-0.83	0.796	0.847	1	3905	tags=31%, list=16%, signal=36%
REACTOME_AUTOPHAGY		132	-0.25	-0.86	0.8	0.847	1	5708	tags=33%, list=23%, signal=43%
REACTOME_TCF_DEPENDENT_SIGNALING_IN_RESPONSE_TO_WNT		164	-0.24	-0.84	0.883	0.847	1	4032	tags=23%, list=17%, signal=28%
REACTOME_REMOVAL_OF_THE_FLAP_INTERMEDIATE_FROM_THE_C_STRAND	Details ...	11	0.67	1.44	0.094	0.848	0.999	4522	tags=64%, list=19%, signal=78%
REACTOME_PROCESSING_OF_CAPPED_INTRON_CONTAINING_PRE_MRNA		218	0.28	0.84	0.669	0.848	1	5169	tags=33%, list=21%, signal=41%
REACTOME_GLOBAL_GENOME_NUCLEOTIDE_EXCISION_REPAIR_GG_NER		81	-0.27	-0.85	0.686	0.848	1	4429	tags=27%, list=18%, signal=33%
REACTOME_REGULATION_OF_GENE_EXPRESSION_IN_BETA_CELLS		19	0.32	0.84	0.696	0.848	1	1261	tags=11%, list=5%, signal=11%
REACTOME_NEGATIVE_REGULATION_OF_FGFR2_SIGNALING		32	-0.27	-0.84	0.726	0.848	1	5228	tags=38%, list=21%, signal=48%
REACTOME_NEGATIVE_REGULATION_OF_FGFR1_SIGNALING		30	-0.28	-0.84	0.728	0.848	1	4261	tags=33%, list=17%, signal=40%
REACTOME_NUCLEOTIDE_EXCISION_REPAIR		103	-0.26	-0.82	0.731	0.848	1	4429	tags=25%, list=18%, signal=31%
REACTOME_ION_HOMEOSTASIS		52	-0.3	-0.85	0.735	0.848	1	5124	tags=37%, list=21%, signal=46%
REACTOME_RUNX1_REGULATES_TRANSCRIPTION_OF_GENES_INVOLVED_IN_DIFFERENTIATION_OF_HSCS		66	0.27	0.84	0.74	0.848	1	1771	tags=14%, list=7%, signal=15%
REACTOME_EPH_EPHRIN_MEDIATED_REPULSION_OF_CELLS		51	-0.31	-0.85	0.787	0.848	1	3412	tags=27%, list=14%, signal=32%
REACTOME_TP53_REGULATES_TRANSCRIPTION_OF_DEATH_RECEPTORS_AND_LIGANDS		12	0.39	0.85	0.667	0.849	1	7130	tags=50%, list=29%, signal=71%
REACTOME_APC_C_CDH1_MEDIATED_DEGRADATION_OF_CDC20_AND_OTHER_APC_C_CDH1_TARGETED_PROTEINS_IN_LATE_MITOSIS_EARLY_G1		69	0.3	0.84	0.682	0.849	1	6549	tags=39%, list=27%, signal=53%
REACTOME_IRE1ALPHA_ACTIVATES_CHAPERONES		45	-0.31	-0.82	0.715	0.849	1	4572	tags=33%, list=19%, signal=41%
REACTOME_INTERLEUKIN_4_AND_INTERLEUKIN_13_SIGNALING		102	-0.35	-0.85	0.729	0.849	1	2080	tags=22%, list=9%, signal=23%
REACTOME_UPTAKE_AND_ACTIONS_OF_BACTERIAL_TOXINS		29	-0.29	-0.84	0.746	0.849	1	2580	tags=17%, list=11%, signal=19%
REACTOME_DISEASES_ASSOCIATED_WITH_O_GLYCOSYLATION_OF_PROTEINS		57	-0.3	-0.82	0.748	0.849	1	1947	tags=14%, list=8%, signal=15%
REACTOME_ASSEMBLY_AND_CELL_SURFACE_PRESENTATION_OF_NMDA_RECEPTORS		38	-0.3	-0.82	0.768	0.849	1	2664	tags=24%, list=11%, signal=27%
BIOCARTA_PRION_PATHWAY		11	0.37	0.78	0.805	0.849	1	4372	tags=36%, list=18%, signal=44%
BIOCARTA_CELLCYCLE_PATHWAY		23	0.36	0.78	0.806	0.849	1	4025	tags=52%, list=17%, signal=62%
BIOCARTA_RAB_PATHWAY	Details ...	13	0.51	1.07	0.41	0.85	1	3948	tags=38%, list=16%, signal=46%
REACTOME_ANCHORING_FIBRIL_FORMATION		14	-0.46	-0.84	0.679	0.85	1	1984	tags=36%, list=8%, signal=39%
REACTOME_SODIUM_CALCIUM_EXCHANGERS		10	-0.36	-0.84	0.685	0.85	1	488	tags=10%, list=2%, signal=10%
REACTOME_FORMATION_OF_RNA_POL_II_ELONGATION_COMPLEX		46	-0.28	-0.84	0.687	0.85	1	4590	tags=26%, list=19%, signal=32%
REACTOME_INTRINSIC_PATHWAY_OF_FIBRIN_CLOT_FORMATION		19	-0.37	-0.82	0.736	0.85	1	4764	tags=47%, list=20%, signal=59%
REACTOME_SIGNALING_BY_FGFR2		67	-0.27	-0.84	0.751	0.85	1	3905	tags=30%, list=16%, signal=35%
REACTOME_SIGNALING_BY_HEDGEHOG		141	0.23	0.84	0.808	0.85	1	3121	tags=16%, list=13%, signal=18%
REACTOME_RAB_REGULATION_OF_TRAFFICKING		102	-0.25	-0.85	0.817	0.85	1	4119	tags=25%, list=17%, signal=31%
REACTOME_NEUROTRANSMITTER_RECEPTORS_AND_POSTSYNAPTIC_SIGNAL_TRANSMISSION		197	0.23	0.84	0.854	0.85	1	3993	tags=19%, list=16%, signal=22%
BIOCARTA_WNT_PATHWAY	Details ...	24	0.33	0.84	0.678	0.851	1	2845	tags=33%, list=12%, signal=38%
REACTOME_MET_PROMOTES_CELL_MOTILITY		39	-0.39	-0.82	0.696	0.851	1	2411	tags=28%, list=10%, signal=31%
REACTOME_GLUTATHIONE_SYNTHESIS_AND_RECYCLING		12	-0.42	-0.82	0.712	0.851	1	2382	tags=33%, list=10%, signal=37%
REACTOME_CYCLIN_A_B1_B2_ASSOCIATED_EVENTS_DURING_G2_M_TRANSITION		25	-0.38	-0.81	0.719	0.851	1	2751	tags=28%, list=11%, signal=32%
REACTOME_METABOLIC_DISORDERS_OF_BIOLOGICAL_OXIDATION_ENZYMES		31	0.36	0.84	0.726	0.851	1	1713	tags=23%, list=7%, signal=24%
REACTOME_CD28_DEPENDENT_VAV1_PATHWAY	Details ...	12	0.71	1.46	0.048	0.852	0.998	4064	tags=75%, list=17%, signal=90%
REACTOME_DUAL_INCISION_IN_TC_NER		61	0.3	0.84	0.665	0.852	1	4864	tags=36%, list=20%, signal=45%
REACTOME_HDMS_DEMETHYLATE_HISTONES		20	-0.29	-0.81	0.695	0.852	1	4540	tags=25%, list=19%, signal=31%
REACTOME_TRANSCRIPTION_OF_THE_HIV_GENOME		55	-0.27	-0.85	0.7	0.852	1	4590	tags=25%, list=19%, signal=31%
BIOCARTA_NKCELLS_PATHWAY	Details ...	18	0.37	0.8	0.758	0.852	1	2960	tags=39%, list=12%, signal=44%
REACTOME_TETRAHYDROBIOPTERIN_BH4_SYNTHESIS_RECYCLING_SALVAGE_AND_REGULATION		10	-0.38	-0.81	0.759	0.852	1	5955	tags=50%, list=24%, signal=66%
REACTOME_FOXO_MEDIATED_TRANSCRIPTION		62	-0.26	-0.81	0.854	0.852	1	2077	tags=15%, list=9%, signal=16%
REACTOME_AURKA_ACTIVATION_BY_TPX2		63	0.3	0.83	0.67	0.853	1	4266	tags=27%, list=18%, signal=33%
REACTOME_G_ALPHA_Z_SIGNALLING_EVENTS		48	0.3	0.84	0.689	0.853	1	4390	tags=29%, list=18%, signal=36%
REACTOME_KSRP_KHSRP_BINDS_AND_DESTABILIZES_MRNA		16	0.34	0.83	0.695	0.853	1	4811	tags=31%, list=20%, signal=39%
REACTOME_MAPK3_ERK1_ACTIVATION		10	0.42	0.84	0.701	0.853	1	4371	tags=60%, list=18%, signal=73%
REACTOME_METALLOTHIONEINS_BIND_METALS		11	-0.52	-0.81	0.735	0.853	1	1930	tags=36%, list=8%, signal=39%
REACTOME_DOWNSTREAM_SIGNALING_OF_ACTIVATED_FGFR3		25	-0.31	-0.81	0.764	0.853	1	5228	tags=44%, list=21%, signal=56%
BIOCARTA_LAIR_PATHWAY	Details ...	15	0.48	0.86	0.663	0.854	1	3011	tags=40%, list=12%, signal=46%
REACTOME_ANTIGEN_PROCESSING_UBIQUITINATION_PROTEASOME_DEGRADATION		283	0.23	0.83	0.831	0.854	1	3154	tags=17%, list=13%, signal=19%
REACTOME_SYNTHESIS_SECRETION_AND_INACTIVATION_OF_GLUCOSE_DEPENDENT_INSULINOTROPIC_POLYPEPTIDE_GIP	Details ...	13	-0.65	-1.69	0.026	0.855	0.586	4894	tags=54%, list=20%, signal=67%
REACTOME_TP53_REGULATES_TRANSCRIPTION_OF_CELL_CYCLE_GENES		45	0.33	0.83	0.696	0.856	1	4344	tags=31%, list=18%, signal=38%
BIOCARTA_GH_PATHWAY	Details ...	25	0.34	0.79	0.754	0.856	1	3359	tags=36%, list=14%, signal=42%
REACTOME_INWARDLY_RECTIFYING_K_CHANNELS		35	0.28	0.83	0.771	0.856	1	4897	tags=29%, list=20%, signal=36%
KEGG_PRION_DISEASES	Details ...	34	0.34	0.79	0.783	0.856	1	1576	tags=21%, list=6%, signal=22%
REACTOME_ROLE_OF_LAT2_NTAL_LAB_ON_CALCIUM_MOBILIZATION		16	0.38	0.83	0.716	0.857	1	2862	tags=38%, list=12%, signal=42%
REACTOME_INTRA_GOLGI_AND_RETROGRADE_GOLGI_TO_ER_TRAFFIC		180	-0.25	-0.8	0.821	0.857	1	3424	tags=20%, list=14%, signal=23%
REACTOME_FORMATION_OF_THE_BETA_CATENIN_TCF_TRANSACTIVATING_COMPLEX	Details ...	30	0.58	1.46	0.035	0.858	0.998	3049	tags=40%, list=13%, signal=46%
BIOCARTA_SPPA_PATHWAY	Details ...	13	0.5	1.08	0.352	0.858	1	4068	tags=62%, list=17%, signal=74%
REACTOME_RUNX3_REGULATES_P14_ARF		10	0.39	0.83	0.726	0.858	1	4980	tags=40%, list=20%, signal=50%
REACTOME_CHROMATIN_MODIFYING_ENZYMES		168	0.24	0.83	0.73	0.858	1	5658	tags=35%, list=23%, signal=45%
REACTOME_ACYL_CHAIN_REMODELLING_OF_PG		15	-0.38	-0.8	0.735	0.858	1	637	tags=13%, list=3%, signal=14%
REACTOME_CELLULAR_RESPONSE_TO_HEAT_STRESS		89	0.28	0.83	0.765	0.858	1	3647	tags=28%, list=15%, signal=33%
REACTOME_REGULATION_OF_GLUCOKINASE_BY_GLUCOKINASE_REGULATORY_PROTEIN	Details ...	27	0.6	1.43	0.102	0.859	1	3647	tags=48%, list=15%, signal=57%
BIOCARTA_GCR_PATHWAY	Details ...	16	-0.36	-0.85	0.653	0.859	1	3542	tags=31%, list=15%, signal=37%
BIOCARTA_NFAT_PATHWAY	Details ...	48	0.3	0.84	0.758	0.859	1	3670	tags=35%, list=15%, signal=42%
BIOCARTA_NUCLEARRS_PATHWAY	Details ...	30	0.29	0.8	0.794	0.859	1	2503	tags=20%, list=10%, signal=22%
REACTOME_TELOMERE_EXTENSION_BY_TELOMERASE		16	0.32	0.82	0.706	0.86	1	4867	tags=44%, list=20%, signal=55%
REACTOME_TP53_REGULATES_TRANSCRIPTION_OF_GENES_INVOLVED_IN_CYTOCHROME_C_RELEASE		18	-0.31	-0.8	0.829	0.86	1	2842	tags=17%, list=12%, signal=19%
BIOCARTA_PGC1A_PATHWAY	Details ...	15	0.5	1.25	0.168	0.861	1	3670	tags=53%, list=15%, signal=63%
KEGG_CYTOSOLIC_DNA_SENSING_PATHWAY	Details ...	47	0.54	1.27	0.182	0.861	0.999	5214	tags=51%, list=21%, signal=65%
BIOCARTA_IL4_PATHWAY	Details ...	11	0.51	1.08	0.363	0.861	1	2063	tags=27%, list=8%, signal=30%
REACTOME_SEROTONIN_RECEPTORS		11	-0.31	-0.8	0.736	0.861	1	5733	tags=36%, list=24%, signal=48%
REACTOME_GAP_JUNCTION_ASSEMBLY		30	-0.34	-0.79	0.75	0.861	1	3161	tags=33%, list=13%, signal=38%
REACTOME_CELL_JUNCTION_ORGANIZATION		79	-0.34	-0.79	0.81	0.861	1	3977	tags=32%, list=16%, signal=38%
REACTOME_ADORA2B_MEDIATED_ANTI_INFLAMMATORY_CYTOKINES_PRODUCTION		127	-0.21	-0.8	0.887	0.861	1	2627	tags=12%, list=11%, signal=13%
REACTOME_TRANSPORT_OF_CONNEXONS_TO_THE_PLASMA_MEMBRANE		17	-0.4	-0.8	0.743	0.862	1	2664	tags=41%, list=11%, signal=46%
REACTOME_FGFRL1_MODULATION_OF_FGFR1_SIGNALING		13	-0.32	-0.79	0.744	0.862	1	4038	tags=31%, list=17%, signal=37%
REACTOME_GLUCAGON_SIGNALING_IN_METABOLIC_REGULATION		32	-0.3	-0.8	0.783	0.862	1	4615	tags=25%, list=19%, signal=31%
REACTOME_INTERLEUKIN_12_SIGNALING		44	-0.31	-0.8	0.798	0.862	1	3242	tags=34%, list=13%, signal=39%
REACTOME_ELEVATION_OF_CYTOSOLIC_CA2_LEVELS	Details ...	16	0.61	1.48	0.056	0.863	0.995	4578	tags=44%, list=19%, signal=54%
BIOCARTA_TCR_PATHWAY	Details ...	42	0.51	1.09	0.422	0.863	1	2960	tags=45%, list=12%, signal=51%
BIOCARTA_RB_PATHWAY	Details ...	13	0.39	0.81	0.682	0.863	1	4025	tags=38%, list=17%, signal=46%
REACTOME_TRANSCRIPTION_COUPLED_NUCLEOTIDE_EXCISION_REPAIR_TC_NER		73	0.28	0.82	0.687	0.863	1	4864	tags=36%, list=20%, signal=44%
BIOCARTA_GABA_PATHWAY	Details ...	10	0.31	0.81	0.73	0.865	1	5628	tags=30%, list=23%, signal=39%
REACTOME_SYNTHESIS_OF_BILE_ACIDS_AND_BILE_SALTS_VIA_7ALPHA_HYDROXYCHOLESTEROL		22	0.38	0.81	0.733	0.865	1	756	tags=18%, list=3%, signal=19%
REACTOME_AQUAPORIN_MEDIATED_TRANSPORT		49	-0.27	-0.79	0.853	0.865	1	4913	tags=31%, list=20%, signal=38%
REACTOME_METABOLISM_OF_NUCLEOTIDES		83	0.26	0.81	0.865	0.865	1	3475	tags=23%, list=14%, signal=27%
BIOCARTA_FMLP_PATHWAY	Details ...	32	0.41	1.07	0.353	0.866	1	4502	tags=50%, list=18%, signal=61%
REACTOME_RESPONSE_TO_METAL_IONS		14	-0.46	-0.79	0.733	0.866	1	1930	tags=29%, list=8%, signal=31%
REACTOME_APOPTOTIC_FACTOR_MEDIATED_RESPONSE		15	0.34	0.81	0.753	0.866	1	3710	tags=27%, list=15%, signal=31%
REACTOME_SELECTIVE_AUTOPHAGY		73	0.27	0.81	0.776	0.866	1	2917	tags=15%, list=12%, signal=17%
BIOCARTA_PDZS_PATHWAY	Details ...	16	0.34	0.8	0.784	0.866	1	920	tags=13%, list=4%, signal=13%
BIOCARTA_MITOCHONDRIA_PATHWAY	Details ...	18	-0.35	-0.86	0.683	0.867	1	2457	tags=33%, list=10%, signal=37%
BIOCARTA_MYOSIN_PATHWAY	Details ...	11	0.43	0.84	0.689	0.867	1	2295	tags=36%, list=9%, signal=40%
REACTOME_CASPASE_ACTIVATION_VIA_DEATH_RECEPTORS_IN_THE_PRESENCE_OF_LIGAND		13	0.4	0.81	0.706	0.867	1	6565	tags=62%, list=27%, signal=84%
REACTOME_HEDGEHOG_LIGAND_BIOGENESIS		62	0.26	0.81	0.732	0.867	1	1771	tags=11%, list=7%, signal=12%
REACTOME_NEF_MEDIATES_DOWN_MODULATION_OF_CELL_SURFACE_RECEPTORS_BY_RECRUITING_THEM_TO_CLATHRIN_ADAPTERS		21	-0.31	-0.79	0.798	0.867	1	3988	tags=29%, list=16%, signal=34%
REACTOME_CELLULAR_SENESCENCE		120	0.26	0.81	0.812	0.867	1	4847	tags=33%, list=20%, signal=40%
REACTOME_AMINO_ACIDS_REGULATE_MTORC1		45	0.26	0.8	0.855	0.867	1	2674	tags=18%, list=11%, signal=20%
REACTOME_ABC_FAMILY_PROTEINS_MEDIATED_TRANSPORT		99	-0.24	-0.79	0.883	0.867	1	5074	tags=28%, list=21%, signal=36%
HALLMARK_G2M_CHECKPOINT	Details ...	185	0.34	0.82	0.67	0.868	1	4025	tags=34%, list=17%, signal=40%
REACTOME_CLEC7A_DECTIN_1_INDUCES_NFAT_ACTIVATION		11	0.39	0.82	0.702	0.868	1	3670	tags=45%, list=15%, signal=53%
REACTOME_THROMBOXANE_SIGNALLING_THROUGH_TP_RECEPTOR		24	0.32	0.81	0.782	0.868	1	3584	tags=29%, list=15%, signal=34%
KEGG_FC_EPSILON_RI_SIGNALING_PATHWAY	Details ...	75	0.47	1.28	0.126	0.869	0.998	3359	tags=39%, list=14%, signal=45%
HALLMARK_E2F_TARGETS	Details ...	187	0.41	0.92	0.544	0.869	0.999	4221	tags=39%, list=17%, signal=47%
BIOCARTA_TPO_PATHWAY	Details ...	22	-0.39	-0.88	0.672	0.869	1	1755	tags=27%, list=7%, signal=29%
REACTOME_ACETYLCHOLINE_BINDING_AND_DOWNSTREAM_EVENTS		12	0.31	0.81	0.68	0.869	1	7818	tags=58%, list=32%, signal=86%
REACTOME_TRAFFICKING_OF_GLUR2_CONTAINING_AMPA_RECEPTORS		17	0.35	0.82	0.753	0.869	1	2295	tags=18%, list=9%, signal=19%
BIOCARTA_IL5_PATHWAY		11	0.4	0.75	0.821	0.869	1	3057	tags=36%, list=13%, signal=42%
REACTOME_NUCLEOBASE_CATABOLISM		29	0.29	0.81	0.822	0.87	1	4590	tags=34%, list=19%, signal=42%
REACTOME_CARDIAC_CONDUCTION		131	0.23	0.82	0.827	0.87	1	5102	tags=30%, list=21%, signal=37%
REACTOME_NOD1_2_SIGNALING_PATHWAY	Details ...	32	0.58	1.44	0.072	0.871	0.999	3544	tags=44%, list=15%, signal=51%
BIOCARTA_TNFR2_PATHWAY	Details ...	14	0.68	1.29	0.204	0.871	0.995	1631	tags=57%, list=7%, signal=61%
REACTOME_KILLING_MECHANISMS		12	0.4	0.81	0.757	0.871	1	2960	tags=25%, list=12%, signal=28%
REACTOME_COPI_INDEPENDENT_GOLGI_TO_ER_RETROGRADE_TRAFFIC		46	0.29	0.81	0.791	0.871	1	1996	tags=13%, list=8%, signal=14%
REACTOME_ACTIVATION_OF_AMPK_DOWNSTREAM_OF_NMDARS		25	0.34	0.8	0.81	0.871	1	1996	tags=16%, list=8%, signal=17%
REACTOME_TERMINATION_OF_TRANSLESION_DNA_SYNTHESIS	Details ...	27	0.6	1.44	0.082	0.872	0.999	4810	tags=52%, list=20%, signal=65%
BIOCARTA_IL2RB_PATHWAY	Details ...	34	0.34	0.81	0.741	0.872	1	3451	tags=38%, list=14%, signal=44%
REACTOME_ANCHORING_OF_THE_BASAL_BODY_TO_THE_PLASMA_MEMBRANE		81	0.25	0.8	0.753	0.872	1	4266	tags=22%, list=18%, signal=27%
REACTOME_SIGNALLING_TO_ERKS		33	0.27	0.81	0.758	0.872	1	5219	tags=36%, list=21%, signal=46%
BIOCARTA_IL17_PATHWAY	Details ...	14	0.55	0.85	0.717	0.873	1	671	tags=36%, list=3%, signal=37%
BIOCARTA_CCR5_PATHWAY		17	0.39	0.75	0.782	0.873	1	2598	tags=35%, list=11%, signal=39%
BIOCARTA_STRESS_PATHWAY	Details ...	22	0.53	1.31	0.138	0.874	0.989	1264	tags=27%, list=5%, signal=29%
REACTOME_NA_CL_DEPENDENT_NEUROTRANSMITTER_TRANSPORTERS		15	0.29	0.8	0.718	0.875	1	4498	tags=27%, list=18%, signal=33%
BIOCARTA_CDMAC_PATHWAY		15	0.39	0.76	0.824	0.875	1	3359	tags=47%, list=14%, signal=54%
REACTOME_COPI_MEDIATED_ANTEROGRADE_TRANSPORT		92	0.26	0.8	0.867	0.875	1	2052	tags=13%, list=8%, signal=14%
BIOCARTA_CERAMIDE_PATHWAY	Details ...	20	0.49	1.25	0.214	0.876	1	5239	tags=55%, list=21%, signal=70%
BIOCARTA_BARR_MAPK_PATHWAY	Details ...	13	-0.35	-0.86	0.679	0.876	1	5337	tags=38%, list=22%, signal=49%
BIOCARTA_ERK_PATHWAY	Details ...	25	-0.35	-0.88	0.652	0.877	1	4572	tags=36%, list=19%, signal=44%
REACTOME_APC_C_CDC20_MEDIATED_DEGRADATION_OF_CYCLIN_B		22	-0.31	-0.78	0.749	0.878	1	4059	tags=32%, list=17%, signal=38%
BIOCARTA_SKP2E2F_PATHWAY		10	0.38	0.73	0.802	0.879	1	3908	tags=50%, list=16%, signal=60%
BIOCARTA_CELL2CELL_PATHWAY		11	0.36	0.73	0.775	0.88	1	1376	tags=18%, list=6%, signal=19%
REACTOME_VOLTAGE_GATED_POTASSIUM_CHANNELS		40	0.25	0.79	0.796	0.88	1	2792	tags=15%, list=11%, signal=17%
REACTOME_NUCLEOTIDE_LIKE_PURINERGIC_RECEPTORS		16	0.35	0.79	0.821	0.88	1	4658	tags=38%, list=19%, signal=46%
REACTOME_BMAL1_CLOCK_NPAS2_ACTIVATES_CIRCADIAN_GENE_EXPRESSION		24	-0.29	-0.77	0.902	0.88	1	3141	tags=17%, list=13%, signal=19%
KEGG_VEGF_SIGNALING_PATHWAY	Details ...	68	0.39	1.18	0.181	0.881	1	3684	tags=37%, list=15%, signal=43%
BIOCARTA_ACH_PATHWAY	Details ...	12	0.35	0.81	0.717	0.881	1	472	tags=17%, list=2%, signal=17%
REACTOME_CELLULAR_RESPONSE_TO_HYPOXIA		67	0.26	0.78	0.785	0.881	1	1771	tags=12%, list=7%, signal=13%
BIOCARTA_RACC_PATHWAY		13	0.32	0.75	0.825	0.881	1	6713	tags=54%, list=28%, signal=74%
REACTOME_HIV_TRANSCRIPTION_ELONGATION		31	-0.27	-0.77	0.825	0.881	1	4590	tags=29%, list=19%, signal=36%
REACTOME_DEADENYLATION_DEPENDENT_MRNA_DECAY		49	0.27	0.78	0.771	0.882	1	5422	tags=35%, list=22%, signal=45%
REACTOME_SYNTHESIS_OF_ACTIVE_UBIQUITIN_ROLES_OF_E1_AND_E2_ENZYMES		29	-0.28	-0.77	0.829	0.882	1	4356	tags=31%, list=18%, signal=38%
REACTOME_MITOCHONDRIAL_BIOGENESIS		66	0.24	0.79	0.898	0.882	1	5340	tags=33%, list=22%, signal=43%
REACTOME_EPH_EPHRIN_SIGNALING		89	-0.26	-0.77	0.93	0.882	1	3412	tags=20%, list=14%, signal=23%
REACTOME_RNA_POLYMERASE_II_TRANSCRIPTION_TERMINATION		63	0.27	0.78	0.754	0.883	1	5276	tags=32%, list=22%, signal=40%
BIOCARTA_MET_PATHWAY	Details ...	32	0.32	0.82	0.771	0.883	1	1473	tags=19%, list=6%, signal=20%
REACTOME_PKMTS_METHYLATE_HISTONE_LYSINES	Details ...	32	0.5	1.49	0.026	0.884	0.993	5902	tags=47%, list=24%, signal=62%
BIOCARTA_DNAFRAGMENT_PATHWAY	Details ...	10	-0.45	-0.89	0.618	0.884	1	2384	tags=30%, list=10%, signal=33%
REACTOME_BUTYRATE_RESPONSE_FACTOR_1_BRF1_BINDS_AND_DESTABILIZES_MRNA		16	-0.31	-0.77	0.783	0.884	1	3355	tags=19%, list=14%, signal=22%
REACTOME_REGULATION_OF_MRNA_STABILITY_BY_PROTEINS_THAT_BIND_AU_RICH_ELEMENTS		84	-0.24	-0.77	0.84	0.884	1	2333	tags=14%, list=10%, signal=16%
REACTOME_SIGNALING_BY_NOTCH3		46	0.3	0.78	0.891	0.884	1	2347	tags=20%, list=10%, signal=22%
BIOCARTA_VIP_PATHWAY	Details ...	25	-0.35	-0.86	0.676	0.885	1	2039	tags=16%, list=8%, signal=17%
REACTOME_TRANSLOCATION_OF_SLC2A4_GLUT4_TO_THE_PLASMA_MEMBRANE		66	0.27	0.78	0.852	0.885	1	3323	tags=15%, list=14%, signal=17%
REACTOME_DETOXIFICATION_OF_REACTIVE_OXYGEN_SPECIES		35	-0.31	-0.77	0.871	0.885	1	2725	tags=23%, list=11%, signal=26%
REACTOME_CHK1_CHK2_CDS1_MEDIATED_INACTIVATION_OF_CYCLIN_B_CDK1_COMPLEX		13	0.41	0.78	0.738	0.886	1	1307	tags=23%, list=5%, signal=24%
REACTOME_ACYL_CHAIN_REMODELLING_OF_PE		21	-0.34	-0.76	0.81	0.886	1	1605	tags=19%, list=7%, signal=20%
REACTOME_RMTS_METHYLATE_HISTONE_ARGININES		29	-0.28	-0.76	0.813	0.886	1	5656	tags=41%, list=23%, signal=54%
REACTOME_SYNTHESIS_OF_IP2_IP_AND_INS_IN_THE_CYTOSOL		14	0.34	0.79	0.819	0.886	1	435	tags=14%, list=2%, signal=15%
REACTOME_L1CAM_INTERACTIONS		111	0.26	0.78	0.873	0.886	1	2960	tags=18%, list=12%, signal=20%
REACTOME_CYCLIN_A_CDK2_ASSOCIATED_EVENTS_AT_S_PHASE_ENTRY		82	0.29	0.78	0.758	0.887	1	4025	tags=26%, list=17%, signal=31%
REACTOME_G_ALPHA_Q_SIGNALLING_EVENTS		201	0.23	0.78	0.912	0.887	1	4738	tags=26%, list=19%, signal=32%
REACTOME_MRNA_SPLICING_MINOR_PATHWAY		44	0.28	0.77	0.737	0.888	1	6691	tags=39%, list=27%, signal=53%
BIOCARTA_NOS1_PATHWAY	Details ...	20	-0.36	-0.88	0.645	0.889	1	1857	tags=15%, list=8%, signal=16%
REACTOME_AUF1_HNRNP_D0_BINDS_AND_DESTABILIZES_MRNA		53	0.27	0.77	0.764	0.89	1	1771	tags=13%, list=7%, signal=14%
REACTOME_ADENYLATE_CYCLASE_ACTIVATING_PATHWAY		10	0.35	0.77	0.81	0.89	1	3111	tags=30%, list=13%, signal=34%
REACTOME_TELOMERE_C_STRAND_LAGGING_STRAND_SYNTHESIS	Details ...	26	0.68	1.48	0.072	0.891	0.995	4522	tags=69%, list=19%, signal=85%
KEGG_T_CELL_RECEPTOR_SIGNALING_PATHWAY	Details ...	98	0.5	1.2	0.29	0.891	1	2862	tags=40%, list=12%, signal=45%
REACTOME_DEFECTS_IN_COBALAMIN_B12_METABOLISM		12	0.33	0.77	0.783	0.891	1	5718	tags=42%, list=23%, signal=54%
REACTOME_SYNTHESIS_OF_PROSTAGLANDINS_PG_AND_THROMBOXANES_TX		10	0.44	0.77	0.793	0.892	1	2227	tags=40%, list=9%, signal=44%
REACTOME_SUMOYLATION_OF_TRANSCRIPTION_FACTORS	Details ...	20	-0.7	-1.56	0.02	0.893	0.967	1855	tags=35%, list=8%, signal=38%
BIOCARTA_AGPCR_PATHWAY	Details ...	11	-0.43	-0.83	0.692	0.893	1	59	tags=9%, list=0%, signal=9%
REACTOME_APC_C_MEDIATED_DEGRADATION_OF_CELL_CYCLE_PROTEINS		82	0.29	0.77	0.759	0.894	1	3272	tags=22%, list=13%, signal=25%
BIOCARTA_TRKA_PATHWAY	Details ...	13	-0.38	-0.86	0.699	0.895	1	1175	tags=23%, list=5%, signal=24%
KEGG_AMYOTROPHIC_LATERAL_SCLEROSIS_ALS	Details ...	48	0.41	1.21	0.168	0.896	1	3670	tags=33%, list=15%, signal=39%
BIOCARTA_PITX2_PATHWAY	Details ...	16	-0.37	-0.89	0.643	0.896	1	45	tags=6%, list=0%, signal=6%
REACTOME_INHIBITION_OF_REPLICATION_INITIATION_OF_DAMAGED_DNA_BY_RB1_E2F1		13	-0.33	-0.75	0.814	0.896	1	3601	tags=38%, list=15%, signal=45%
KEGG_BASAL_TRANSCRIPTION_FACTORS	Details ...	31	-0.26	-0.75	0.843	0.896	1	4429	tags=26%, list=18%, signal=31%
REACTOME_HATS_ACETYLATE_HISTONES		59	0.26	0.75	0.785	0.897	1	6568	tags=42%, list=27%, signal=58%
REACTOME_PHASE_0_RAPID_DEPOLARISATION		42	-0.23	-0.75	0.813	0.897	1	1456	tags=7%, list=6%, signal=8%
REACTOME_REGULATION_OF_PTEN_STABILITY_AND_ACTIVITY		66	0.24	0.76	0.814	0.897	1	4162	tags=21%, list=17%, signal=26%
REACTOME_POU5F1_OCT4_SOX2_NANOG_ACTIVATE_GENES_RELATED_TO_PROLIFERATION		11	-0.35	-0.75	0.828	0.897	1	212	tags=9%, list=1%, signal=9%
REACTOME_TP53_REGULATES_TRANSCRIPTION_OF_SEVERAL_ADDITIONAL_CELL_DEATH_GENES_WHOSE_SPECIFIC_ROLES_IN_P53_DEPENDENT_APOPTOSIS_REMAIN_UNCERTAIN		14	-0.34	-0.75	0.852	0.897	1	2717	tags=21%, list=11%, signal=24%
REACTOME_VITAMIN_D_CALCIFEROL_METABOLISM		11	-0.35	-0.75	0.858	0.897	1	830	tags=18%, list=3%, signal=19%
REACTOME_ACTIVATION_OF_RAC1		12	-0.32	-0.75	0.87	0.897	1	1551	tags=17%, list=6%, signal=18%
REACTOME_ACYL_CHAIN_REMODELLING_OF_PS		19	-0.34	-0.75	0.872	0.897	1	5509	tags=53%, list=23%, signal=68%
KEGG_HYPERTROPHIC_CARDIOMYOPATHY_HCM	Details ...	79	-0.25	-0.74	0.936	0.897	1	1769	tags=11%, list=7%, signal=12%
BIOCARTA_HIVNEF_PATHWAY	Details ...	50	0.47	1.26	0.156	0.898	0.997	5623	tags=50%, list=23%, signal=65%
HALLMARK_DNA_REPAIR	Details ...	131	0.25	0.83	0.804	0.898	1	2966	tags=21%, list=12%, signal=24%
BIOCARTA_ASBCELL_PATHWAY	Details ...	13	0.76	1.4	0.081	0.899	0.939	3451	tags=69%, list=14%, signal=81%
BIOCARTA_SHH_PATHWAY	Details ...	16	-0.37	-0.89	0.604	0.899	1	59	tags=6%, list=0%, signal=6%
BIOCARTA_FCER1_PATHWAY	Details ...	37	-0.37	-0.9	0.632	0.899	1	1859	tags=24%, list=8%, signal=26%
REACTOME_PEPTIDE_HORMONE_BIOSYNTHESIS		10	0.31	0.76	0.746	0.899	1	6658	tags=50%, list=27%, signal=69%
REACTOME_B_WICH_COMPLEX_POSITIVELY_REGULATES_RRNA_EXPRESSION		26	0.3	0.76	0.813	0.899	1	4344	tags=31%, list=18%, signal=37%
REACTOME_PURINE_CATABOLISM		15	0.31	0.76	0.848	0.899	1	4590	tags=33%, list=19%, signal=41%
KEGG_DILATED_CARDIOMYOPATHY	Details ...	85	0.26	0.76	0.888	0.899	1	4473	tags=26%, list=18%, signal=32%
REACTOME_TNF_SIGNALING	Details ...	36	0.57	1.48	0.071	0.9	0.995	2942	tags=39%, list=12%, signal=44%
REACTOME_REGULATION_OF_PTEN_GENE_TRANSCRIPTION		58	0.25	0.76	0.918	0.9	1	4900	tags=29%, list=20%, signal=37%
REACTOME_DOPAMINE_NEUROTRANSMITTER_RELEASE_CYCLE		22	0.29	0.76	0.797	0.901	1	4198	tags=27%, list=17%, signal=33%
REACTOME_SIGNALING_BY_NTRK2_TRKB		24	-0.28	-0.74	0.95	0.901	1	4572	tags=33%, list=19%, signal=41%
REACTOME_NOTCH3_INTRACELLULAR_DOMAIN_REGULATES_TRANSCRIPTION		24	0.33	0.76	0.87	0.902	1	3508	tags=29%, list=14%, signal=34%
BIOCARTA_TNFR1_PATHWAY	Details ...	27	0.46	1.26	0.131	0.904	0.997	5623	tags=52%, list=23%, signal=67%
REACTOME_SMOOTH_MUSCLE_CONTRACTION		32	0.36	0.75	0.766	0.904	1	5009	tags=38%, list=21%, signal=47%
REACTOME_ABC_TRANSPORTERS_IN_LIPID_HOMEOSTASIS		17	0.3	0.75	0.837	0.904	1	4487	tags=29%, list=18%, signal=36%
BIOCARTA_CLASSIC_PATHWAY		14	0.39	0.7	0.838	0.904	1	2883	tags=29%, list=12%, signal=32%
BIOCARTA_TCRA_PATHWAY	Details ...	12	0.84	1.3	0.179	0.905	0.995	3057	tags=92%, list=13%, signal=105%
BIOCARTA_EPO_PATHWAY	Details ...	19	-0.39	-0.91	0.609	0.905	1	1755	tags=21%, list=7%, signal=23%
REACTOME_PRC2_METHYLATES_HISTONES_AND_DNA		13	0.38	0.75	0.802	0.905	1	3305	tags=46%, list=14%, signal=53%
REACTOME_FRS_MEDIATED_FGFR1_SIGNALING		22	0.26	0.74	0.881	0.905	1	5813	tags=41%, list=24%, signal=54%
BIOCARTA_EGF_PATHWAY	Details ...	26	-0.38	-0.9	0.63	0.906	1	2314	tags=27%, list=9%, signal=30%
REACTOME_POSITIVE_EPIGENETIC_REGULATION_OF_RRNA_EXPRESSION		41	-0.26	-0.74	0.881	0.906	1	3490	tags=22%, list=14%, signal=26%
REACTOME_SENESCENCE_ASSOCIATED_SECRETORY_PHENOTYPE_SASP		49	-0.27	-0.74	0.882	0.906	1	4059	tags=22%, list=17%, signal=27%
REACTOME_SIGNAL_TRANSDUCTION_BY_L1		21	-0.32	-0.74	0.839	0.907	1	4571	tags=33%, list=19%, signal=41%
REACTOME_OXIDATIVE_STRESS_INDUCED_SENESCENCE		59	0.25	0.74	0.933	0.907	1	3993	tags=31%, list=16%, signal=36%
REACTOME_CRISTAE_FORMATION		10	0.35	0.74	0.784	0.908	1	1679	tags=30%, list=7%, signal=32%
REACTOME_POLO_LIKE_KINASE_MEDIATED_EVENTS		16	0.39	0.74	0.787	0.91	1	4344	tags=38%, list=18%, signal=46%
REACTOME_MYOGENESIS		27	-0.27	-0.73	0.887	0.91	1	3433	tags=19%, list=14%, signal=22%
REACTOME_SHC_MEDIATED_CASCADE_FGFR1		20	-0.26	-0.73	0.813	0.911	1	4572	tags=30%, list=19%, signal=37%
KEGG_LEISHMANIA_INFECTION	Details ...	62	0.53	1.18	0.283	0.912	1	3298	tags=44%, list=14%, signal=50%
BIOCARTA_GLEEVEC_PATHWAY	Details ...	22	-0.39	-0.93	0.568	0.913	1	1755	tags=23%, list=7%, signal=24%
BIOCARTA_TGFB_PATHWAY	Details ...	19	-0.35	-0.9	0.59	0.913	1	1569	tags=16%, list=6%, signal=17%
REACTOME_METABOLISM_OF_POLYAMINES		55	0.27	0.73	0.845	0.913	1	1771	tags=15%, list=7%, signal=16%
REACTOME_PERK_REGULATES_GENE_EXPRESSION		28	-0.28	-0.73	0.881	0.913	1	2316	tags=14%, list=10%, signal=16%
HALLMARK_COMPLEMENT	Details ...	182	0.36	0.93	0.559	0.914	0.999	2360	tags=29%, list=10%, signal=32%
BIOCARTA_RANMS_PATHWAY		10	0.38	0.69	0.832	0.914	1	5029	tags=50%, list=21%, signal=63%
BIOCARTA_HDAC_PATHWAY	Details ...	24	-0.36	-0.91	0.608	0.916	1	1857	tags=21%, list=8%, signal=23%
BIOCARTA_TEL_PATHWAY	Details ...	17	-0.36	-0.8	0.815	0.916	1	3887	tags=41%, list=16%, signal=49%
REACTOME_ABC_TRANSPORTER_DISORDERS		75	0.23	0.73	0.929	0.917	1	3923	tags=23%, list=16%, signal=27%
REACTOME_G1_S_SPECIFIC_TRANSCRIPTION		28	0.35	0.73	0.779	0.918	1	6338	tags=50%, list=26%, signal=67%
REACTOME_METALLOPROTEASE_DUBS		16	0.28	0.72	0.865	0.918	1	1118	tags=13%, list=5%, signal=13%
REACTOME_OLFACTORY_SIGNALING_PATHWAY		365	0.12	0.72	0.801	0.919	1	9547	tags=38%, list=39%, signal=61%
REACTOME_COBALAMIN_CBL_VITAMIN_B12_TRANSPORT_AND_METABOLISM		18	0.3	0.73	0.881	0.919	1	4757	tags=39%, list=20%, signal=48%
REACTOME_TBC_RABGAPS		39	0.26	0.72	0.928	0.919	1	1281	tags=10%, list=5%, signal=11%
REACTOME_RHO_GTPASES_ACTIVATE_KTN1		11	0.33	0.72	0.816	0.92	1	3718	tags=36%, list=15%, signal=43%
REACTOME_INITIAL_TRIGGERING_OF_COMPLEMENT		20	0.37	0.72	0.836	0.921	1	2883	tags=30%, list=12%, signal=34%
REACTOME_CARGO_TRAFFICKING_TO_THE_PERICILIARY_MEMBRANE		44	-0.25	-0.72	0.89	0.922	1	3327	tags=18%, list=14%, signal=21%
REACTOME_SIGNALING_BY_NOTCH2		31	-0.28	-0.71	0.929	0.922	1	3526	tags=29%, list=14%, signal=34%
REACTOME_TRANSCRIPTIONAL_ACTIVATION_OF_MITOCHONDRIAL_BIOGENESIS		47	-0.23	-0.71	0.94	0.922	1	5441	tags=26%, list=22%, signal=33%
REACTOME_INTERLEUKIN_2_FAMILY_SIGNALING	Details ...	41	0.68	1.49	0.079	0.923	0.993	2862	tags=56%, list=12%, signal=63%
REACTOME_WNT_LIGAND_BIOGENESIS_AND_TRAFFICKING		26	-0.27	-0.72	0.922	0.923	1	3330	tags=23%, list=14%, signal=27%
BIOCARTA_ERAD_PATHWAY	Details ...	17	0.5	1.27	0.13	0.925	0.997	3543	tags=29%, list=15%, signal=34%
REACTOME_TP53_REGULATES_TRANSCRIPTION_OF_GENES_INVOLVED_IN_G1_CELL_CYCLE_ARREST		14	-0.34	-0.7	0.879	0.925	1	1254	tags=14%, list=5%, signal=15%
BIOCARTA_CCR3_PATHWAY	Details ...	19	-0.38	-0.91	0.596	0.926	1	4333	tags=42%, list=18%, signal=51%
BIOCARTA_MCALPAIN_PATHWAY	Details ...	19	-0.35	-0.8	0.788	0.926	1	4636	tags=42%, list=19%, signal=52%
REACTOME_RECOGNITION_AND_ASSOCIATION_OF_DNA_GLYCOSYLASE_WITH_SITE_CONTAINING_AN_AFFECTED_PURINE		10	-0.3	-0.7	0.882	0.926	1	5832	tags=50%, list=24%, signal=66%
REACTOME_INSULIN_RECEPTOR_RECYCLING		24	-0.29	-0.7	0.892	0.926	1	3690	tags=33%, list=15%, signal=39%
REACTOME_ENERGY_DEPENDENT_REGULATION_OF_MTOR_BY_LKB1_AMPK		27	0.25	0.71	0.907	0.926	1	2441	tags=15%, list=10%, signal=16%
REACTOME_MITOCHONDRIAL_CALCIUM_ION_TRANSPORT		15	-0.31	-0.7	0.859	0.927	1	4592	tags=33%, list=19%, signal=41%
REACTOME_DISEASES_OF_PROGRAMMED_CELL_DEATH		24	-0.3	-0.7	0.894	0.927	1	3135	tags=21%, list=13%, signal=24%
REACTOME_BILE_ACID_AND_BILE_SALT_METABOLISM		40	-0.29	-0.71	0.935	0.927	1	56	tags=5%, list=0%, signal=5%
REACTOME_CHOLESTEROL_BIOSYNTHESIS		18	-0.37	-0.7	0.856	0.928	1	3922	tags=44%, list=16%, signal=53%
REACTOME_METABOLISM_OF_RNA		595	0.23	0.71	0.865	0.928	1	4873	tags=28%, list=20%, signal=34%
REACTOME_PHOSPHOLIPASE_C_MEDIATED_CASCADE_FGFR4		15	-0.28	-0.71	0.876	0.928	1	242	tags=7%, list=1%, signal=7%
REACTOME_TNFR1_INDUCED_NFKAPPAB_SIGNALING_PATHWAY	Details ...	25	0.63	1.51	0.049	0.929	0.99	2942	tags=44%, list=12%, signal=50%
KEGG_GRAFT_VERSUS_HOST_DISEASE	Details ...	37	0.64	1.18	0.308	0.93	1	3451	tags=57%, list=14%, signal=66%
REACTOME_O_LINKED_GLYCOSYLATION_OF_MUCINS		50	0.25	0.7	0.947	0.93	1	3583	tags=22%, list=15%, signal=26%
REACTOME_FRS_MEDIATED_FGFR2_SIGNALING		24	0.23	0.7	0.921	0.931	1	5813	tags=38%, list=24%, signal=49%
KEGG_FC_GAMMA_R_MEDIATED_PHAGOCYTOSIS	Details ...	85	0.44	1.28	0.126	0.932	0.998	2960	tags=36%, list=12%, signal=41%
REACTOME_SIGNALING_BY_LEPTIN		11	0.37	0.7	0.893	0.932	1	1473	tags=27%, list=6%, signal=29%
REACTOME_FORMATION_OF_THE_CORNIFIED_ENVELOPE		123	-0.3	-0.69	0.921	0.933	1	3283	tags=25%, list=13%, signal=29%
REACTOME_VASOPRESSIN_REGULATES_RENAL_WATER_HOMEOSTASIS_VIA_AQUAPORINS		41	-0.24	-0.69	0.943	0.933	1	4913	tags=27%, list=20%, signal=34%
HALLMARK_HEDGEHOG_SIGNALING	Details ...	35	0.27	0.7	0.945	0.933	1	5008	tags=34%, list=21%, signal=43%
KEGG_GLYCEROLIPID_METABOLISM	Details ...	38	0.43	1.21	0.138	0.935	1	2635	tags=26%, list=11%, signal=29%
BIOCARTA_CTCF_PATHWAY	Details ...	23	-0.42	-0.92	0.584	0.935	1	2979	tags=39%, list=12%, signal=45%
REACTOME_MRNA_SPLICING		169	0.23	0.69	0.842	0.936	1	4864	tags=28%, list=20%, signal=35%
REACTOME_TP53_REGULATES_TRANSCRIPTION_OF_GENES_INVOLVED_IN_G2_CELL_CYCLE_ARREST		18	0.31	0.69	0.903	0.936	1	2470	tags=22%, list=10%, signal=25%
BIOCARTA_CDK5_PATHWAY	Details ...	12	-0.35	-0.8	0.738	0.937	1	3955	tags=33%, list=16%, signal=40%
KEGG_NICOTINATE_AND_NICOTINAMIDE_METABOLISM	Details ...	21	0.29	0.69	0.951	0.937	1	3262	tags=24%, list=13%, signal=27%
BIOCARTA_EFP_PATHWAY	Details ...	14	-0.37	-0.76	0.822	0.941	1	3686	tags=29%, list=15%, signal=34%
REACTOME_SIGNALING_BY_ERBB2_ECD_MUTANTS	Details ...	15	-0.71	-1.56	0.013	0.942	0.967	4636	tags=67%, list=19%, signal=82%
REACTOME_ATF4_ACTIVATES_GENES_IN_RESPONSE_TO_ENDOPLASMIC_RETICULUM_STRESS		24	0.29	0.68	0.888	0.942	1	2253	tags=13%, list=9%, signal=14%
REACTOME_THROMBIN_SIGNALLING_THROUGH_PROTEINASE_ACTIVATED_RECEPTORS_PARS		29	0.26	0.69	0.95	0.942	1	4390	tags=28%, list=18%, signal=34%
BIOCARTA_IL3_PATHWAY	Details ...	15	-0.34	-0.74	0.827	0.943	1	739	tags=13%, list=3%, signal=14%
BIOCARTA_EICOSANOID_PATHWAY	Details ...	19	-0.35	-0.74	0.881	0.944	1	2557	tags=32%, list=10%, signal=35%
BIOCARTA_ARENRF2_PATHWAY	Details ...	20	-0.32	-0.73	0.897	0.945	1	3170	tags=20%, list=13%, signal=23%
BIOCARTA_G1_PATHWAY	Details ...	28	-0.33	-0.76	0.829	0.946	1	1401	tags=14%, list=6%, signal=15%
KEGG_ARRHYTHMOGENIC_RIGHT_VENTRICULAR_CARDIOMYOPATHY_ARVC	Details ...	72	0.25	0.67	0.968	0.946	1	4473	tags=26%, list=18%, signal=32%
KEGG_CIRCADIAN_RHYTHM_MAMMAL	Details ...	13	0.3	0.69	0.885	0.947	1	3730	tags=31%, list=15%, signal=36%
BIOCARTA_ARF_PATHWAY	Details ...	15	-0.33	-0.71	0.917	0.947	1	2376	tags=20%, list=10%, signal=22%
REACTOME_LYSOSOME_VESICLE_BIOGENESIS		33	0.22	0.68	0.982	0.948	1	4226	tags=24%, list=17%, signal=29%
REACTOME_P2Y_RECEPTORS		12	0.31	0.67	0.893	0.949	1	4658	tags=42%, list=19%, signal=51%
BIOCARTA_IL2_PATHWAY	Details ...	21	-0.33	-0.77	0.785	0.95	1	1755	tags=19%, list=7%, signal=21%
BIOCARTA_ECM_PATHWAY	Details ...	18	-0.3	-0.75	0.847	0.95	1	1175	tags=17%, list=5%, signal=17%
REACTOME_REGULATION_OF_COMMISSURAL_AXON_PATHFINDING_BY_SLIT_AND_ROBO		10	-0.34	-0.67	0.928	0.95	1	4954	tags=50%, list=20%, signal=63%
BIOCARTA_AKAPCENTROSOME_PATHWAY	Details ...	14	-0.29	-0.71	0.871	0.951	1	3554	tags=36%, list=15%, signal=42%
BIOCARTA_PRC2_PATHWAY	Details ...	13	-0.33	-0.68	0.848	0.953	1	6142	tags=54%, list=25%, signal=72%
REACTOME_TRANSCRIPTION_OF_E2F_TARGETS_UNDER_NEGATIVE_CONTROL_BY_P107_RBL1_AND_P130_RBL2_IN_COMPLEX_WITH_HDAC1		16	0.31	0.66	0.865	0.955	1	1913	tags=19%, list=8%, signal=20%
REACTOME_EPHA_MEDIATED_GROWTH_CONE_COLLAPSE		29	0.26	0.66	0.954	0.955	1	2587	tags=17%, list=11%, signal=19%
KEGG_OLFACTORY_TRANSDUCTION	Details ...	371	0.11	0.7	0.827	0.956	1	9565	tags=39%, list=39%, signal=63%
REACTOME_TRAFFICKING_AND_PROCESSING_OF_ENDOSOMAL_TLR		10	0.35	0.66	0.859	0.957	1	4529	tags=40%, list=19%, signal=49%
BIOCARTA_NO1_PATHWAY	Details ...	28	-0.27	-0.69	0.926	0.957	1	1992	tags=14%, list=8%, signal=16%
KEGG_ALANINE_ASPARTATE_AND_GLUTAMATE_METABOLISM	Details ...	28	0.49	1.23	0.146	0.958	1	1920	tags=29%, list=8%, signal=31%
BIOCARTA_HCMV_PATHWAY	Details ...	16	-0.3	-0.71	0.888	0.958	1	1175	tags=13%, list=5%, signal=13%
BIOCARTA_BARRESTIN_PATHWAY	Details ...	11	-0.29	-0.65	0.911	0.958	1	5337	tags=36%, list=22%, signal=47%
REACTOME_IRF3_MEDIATED_INDUCTION_OF_TYPE_I_IFN	Details ...	10	0.63	1.49	0.069	0.959	0.993	5821	tags=80%, list=24%, signal=105%
BIOCARTA_AKAP13_PATHWAY	Details ...	11	-0.33	-0.77	0.806	0.959	1	7334	tags=64%, list=30%, signal=91%
REACTOME_INITIATION_OF_NUCLEAR_ENVELOPE_NE_REFORMATION		19	-0.29	-0.65	0.901	0.959	1	3601	tags=26%, list=15%, signal=31%
REACTOME_APOPTOTIC_CLEAVAGE_OF_CELLULAR_PROTEINS		37	-0.28	-0.65	0.963	0.959	1	2674	tags=16%, list=11%, signal=18%
REACTOME_KERATINIZATION		196	-0.24	-0.65	0.956	0.96	1	3283	tags=16%, list=13%, signal=19%
BIOCARTA_TH1TH2_PATHWAY	Details ...	17	0.75	1.41	0.078	0.961	0.931	3057	tags=59%, list=13%, signal=67%
REACTOME_BIOSYNTHESIS_OF_SPECIALIZED_PRORESOLVING_MEDIATORS_SPMS		18	0.3	0.65	0.926	0.961	1	4904	tags=44%, list=20%, signal=56%
BIOCARTA_COMP_PATHWAY		18	-0.34	-0.63	0.931	0.961	1	2491	tags=17%, list=10%, signal=19%
REACTOME_UPTAKE_AND_FUNCTION_OF_ANTHRAX_TOXINS		11	-0.28	-0.64	0.963	0.961	1	2580	tags=18%, list=11%, signal=20%
BIOCARTA_CARDIACEGF_PATHWAY	Details ...	18	-0.33	-0.65	0.972	0.961	1	3813	tags=33%, list=16%, signal=39%
REACTOME_CONVERSION_FROM_APC_C_CDC20_TO_APC_C_CDH1_IN_LATE_ANAPHASE		18	0.24	0.63	0.929	0.964	1	5603	tags=33%, list=23%, signal=43%
REACTOME_CHONDROITIN_SULFATE_BIOSYNTHESIS		16	0.32	0.64	0.951	0.964	1	409	tags=13%, list=2%, signal=13%
REACTOME_ADENYLATE_CYCLASE_INHIBITORY_PATHWAY		14	0.26	0.64	0.954	0.964	1	4280	tags=29%, list=18%, signal=35%
REACTOME_CONSTITUTIVE_SIGNALING_BY_AKT1_E17K_IN_CANCER		24	0.22	0.63	0.954	0.964	1	6610	tags=38%, list=27%, signal=51%
REACTOME_TRANSCRIPTIONAL_REGULATION_BY_E2F6		32	0.25	0.63	0.925	0.965	1	1843	tags=16%, list=8%, signal=17%
BIOCARTA_HSWI_SNF_PATHWAY	Details ...	12	-0.29	-0.66	0.859	0.966	1	5346	tags=33%, list=22%, signal=43%
REACTOME_RRNA_MODIFICATION_IN_THE_NUCLEUS_AND_CYTOSOL		47	-0.25	-0.63	0.908	0.966	1	3068	tags=19%, list=13%, signal=22%
REACTOME_SYNTHESIS_OF_LEUKOTRIENES_LT_AND_EOXINS_EX		20	0.29	0.63	0.925	0.966	1	775	tags=15%, list=3%, signal=15%
BIOCARTA_EDG1_PATHWAY	Details ...	21	-0.33	-0.77	0.92	0.967	1	4513	tags=43%, list=19%, signal=53%
BIOCARTA_SET_PATHWAY		10	0.33	0.58	0.939	0.967	1	4750	tags=50%, list=19%, signal=62%
REACTOME_RAP1_SIGNALLING		15	0.28	0.61	0.938	0.968	1	3359	tags=20%, list=14%, signal=23%
REACTOME_REGULATION_OF_TP53_ACTIVITY_THROUGH_ASSOCIATION_WITH_CO_FACTORS		14	0.26	0.61	0.955	0.969	1	3684	tags=21%, list=15%, signal=25%
REACTOME_TRAFFICKING_OF_AMPA_RECEPTORS		31	0.22	0.62	0.985	0.969	1	3099	tags=16%, list=13%, signal=18%
REACTOME_TRISTETRAPROLIN_TTP_ZFP36_BINDS_AND_DESTABILIZES_MRNA		16	-0.26	-0.61	0.955	0.973	1	3355	tags=19%, list=14%, signal=22%
BIOCARTA_D4GDI_PATHWAY		11	0.33	0.58	0.92	0.974	1	5499	tags=45%, list=23%, signal=59%
REACTOME_REGULATION_OF_TNFR1_SIGNALING	Details ...	27	0.63	1.51	0.055	0.975	0.989	2902	tags=41%, list=12%, signal=46%
KEGG_LYSINE_DEGRADATION	Details ...	35	0.41	1.22	0.134	0.976	1	5133	tags=31%, list=21%, signal=40%
BIOCARTA_LECTIN_PATHWAY		11	-0.3	-0.56	0.978	0.977	1	4338	tags=27%, list=18%, signal=33%
REACTOME_TRANSPORT_OF_NUCLEOSIDES_AND_FREE_PURINE_AND_PYRIMIDINE_BASES_ACROSS_THE_PLASMA_MEMBRANE		10	-0.29	-0.6	0.938	0.978	1	7274	tags=50%, list=30%, signal=71%
REACTOME_BASE_EXCISION_REPAIR_AP_SITE_FORMATION		15	-0.24	-0.59	0.97	0.978	1	5910	tags=40%, list=24%, signal=53%
REACTOME_APOPTOTIC_CLEAVAGE_OF_CELL_ADHESION_PROTEINS		11	-0.35	-0.59	0.967	0.979	1	3329	tags=36%, list=14%, signal=42%
KEGG_NATURAL_KILLER_CELL_MEDIATED_CYTOTOXICITY	Details ...	118	0.52	1.29	0.179	0.981	0.998	3670	tags=44%, list=15%, signal=52%
BIOCARTA_HES_PATHWAY		12	0.27	0.59	0.976	0.982	1	548	tags=8%, list=2%, signal=9%
BIOCARTA_SM_PATHWAY		13	-0.24	-0.56	0.913	0.984	1	4187	tags=23%, list=17%, signal=28%
REACTOME_CASPASE_ACTIVATION_VIA_EXTRINSIC_APOPTOTIC_SIGNALLING_PATHWAY		22	0.23	0.55	0.998	0.988	1	6565	tags=45%, list=27%, signal=62%
HALLMARK_MYC_TARGETS_V2	Details ...	54	0.31	0.7	0.81	0.99	1	2082	tags=20%, list=9%, signal=22%
BIOCARTA_ACTINY_PATHWAY	Details ...	12	0.73	1.42	0.083	0.992	0.913	2960	tags=42%, list=12%, signal=47%
HALLMARK_APICAL_SURFACE	Details ...	40	0.35	0.94	0.551	0.992	0.999	2444	tags=23%, list=10%, signal=25%
KEGG_ALPHA_LINOLENIC_ACID_METABOLISM	Details ...	17	-0.24	-0.54	0.985	0.994	1	5509	tags=35%, list=23%, signal=46%
REACTOME_IONOTROPIC_ACTIVITY_OF_KAINATE_RECEPTORS		10	0.23	0.51	0.985	0.994	1	3685	tags=20%, list=15%, signal=24%
REACTOME_LGI_ADAM_INTERACTIONS		14	-0.18	-0.5	0.983	0.995	1	2092	tags=7%, list=9%, signal=8%
REACTOME_SEMA3A_PAK_DEPENDENT_AXON_REPULSION	Details ...	15	0.68	1.5	0.035	0.996	0.992	4064	tags=53%, list=17%, signal=64%
KEGG_VIRAL_MYOCARDITIS	Details ...	66	0.54	1.3	0.134	0.999	0.997	4332	tags=52%, list=18%, signal=62%
REACTOME_SIGNALING_BY_ERBB2_IN_CANCER	Details ...	24	-0.7	-1.7	0.002	1	0.551	4703	tags=67%, list=19%, signal=83%
REACTOME_NEGATIVE_REGULATORS_OF_DDX58_IFIH1_SIGNALING	Details ...	30	0.69	1.72	0.006	1	0.507	1631	tags=40%, list=7%, signal=43%
REACTOME_PHASE_II_CONJUGATION_OF_COMPOUNDS	Details ...	89	-0.62	-1.6	0.006	1	0.911	2448	tags=31%, list=10%, signal=35%
REACTOME_REPRESSION_OF_WNT_TARGET_GENES	Details ...	13	0.76	1.57	0.008	1	0.936	2513	tags=69%, list=10%, signal=77%
REACTOME_PI3K_EVENTS_IN_ERBB2_SIGNALING	Details ...	15	-0.76	-1.58	0.008	1	0.945	4703	tags=80%, list=19%, signal=99%
REACTOME_TNFR2_NON_CANONICAL_NF_KB_PATHWAY	Details ...	96	0.62	1.58	0.01	1	0.926	1774	tags=36%, list=7%, signal=39%
REACTOME_CYTOSOLIC_SULFONATION_OF_SMALL_MOLECULES	Details ...	22	-0.59	-1.6	0.01	1	0.904	3918	tags=32%, list=16%, signal=38%
REACTOME_SHC1_EVENTS_IN_ERBB2_SIGNALING	Details ...	21	-0.64	-1.57	0.01	1	0.963	4703	tags=62%, list=19%, signal=77%
REACTOME_FORMATION_OF_SENESCENCE_ASSOCIATED_HETEROCHROMATIN_FOCI_SAHF	Details ...	11	0.76	1.62	0.012	1	0.851	3908	tags=55%, list=16%, signal=65%
REACTOME_DEGRADATION_OF_CYSTEINE_AND_HOMOCYSTEINE	Details ...	12	-0.73	-1.58	0.014	1	0.954	2978	tags=58%, list=12%, signal=66%
REACTOME_TNFS_BIND_THEIR_PHYSIOLOGICAL_RECEPTORS	Details ...	28	0.79	1.53	0.016	1	0.98	1774	tags=57%, list=7%, signal=62%
BIOCARTA_TALL1_PATHWAY	Details ...	12	0.82	1.54	0.022	1	0.649	3530	tags=83%, list=14%, signal=97%
REACTOME_DDX58_IFIH1_MEDIATED_INDUCTION_OF_INTERFERON_ALPHA_BETA	Details ...	68	0.54	1.56	0.024	1	0.951	3540	tags=37%, list=15%, signal=43%
REACTOME_NUCLEOTIDE_BINDING_DOMAIN_LEUCINE_RICH_REPEAT_CONTAINING_RECEPTOR_NLR_SIGNALING_PATHWAYS	Details ...	51	0.6	1.54	0.024	1	0.961	3017	tags=43%, list=12%, signal=49%
REACTOME_CRMPS_IN_SEMA3A_SIGNALING	Details ...	16	0.73	1.57	0.026	1	0.94	2105	tags=50%, list=9%, signal=55%
REACTOME_CYTOSOLIC_SENSORS_OF_PATHOGEN_ASSOCIATED_DNA	Details ...	51	0.52	1.51	0.031	1	0.989	5821	tags=53%, list=24%, signal=69%
REACTOME_RESPIRATORY_ELECTRON_TRANSPORT	Details ...	75	-0.54	-1.59	0.033	1	0.925	4402	tags=45%, list=18%, signal=55%
REACTOME_SIGNAL_REGULATORY_PROTEIN_FAMILY_INTERACTIONS	Details ...	14	0.71	1.55	0.034	1	0.96	2742	tags=50%, list=11%, signal=56%
REACTOME_ZBP1_DAI_MEDIATED_INDUCTION_OF_TYPE_I_IFNS	Details ...	18	0.6	1.54	0.034	1	0.963	5671	tags=61%, list=23%, signal=80%
REACTOME_NF_KB_IS_ACTIVATED_AND_SIGNALS_SURVIVAL	Details ...	13	0.64	1.52	0.035	1	0.985	2917	tags=46%, list=12%, signal=52%
REACTOME_TRAF6_MEDIATED_IRF7_ACTIVATION	Details ...	26	0.61	1.61	0.038	1	0.875	4889	tags=58%, list=20%, signal=72%
REACTOME_REGULATION_OF_IFNA_SIGNALING	Details ...	23	0.64	1.58	0.038	1	0.923	4454	tags=61%, list=18%, signal=74%
BIOCARTA_HSP27_PATHWAY	Details ...	14	0.7	1.45	0.04	1	0.862	3451	tags=57%, list=14%, signal=67%
REACTOME_PHYSIOLOGICAL_FACTORS	Details ...	12	0.62	1.49	0.045	1	0.993	1701	tags=25%, list=7%, signal=27%
BIOCARTA_ATRBRCA_PATHWAY	Details ...	20	0.62	1.52	0.046	1	0.711	2666	tags=35%, list=11%, signal=39%
BIOCARTA_DC_PATHWAY	Details ...	17	0.79	1.44	0.052	1	0.886	3349	tags=59%, list=14%, signal=68%
REACTOME_STING_MEDIATED_INDUCTION_OF_HOST_IMMUNE_RESPONSES	Details ...	12	0.66	1.52	0.054	1	0.983	5821	tags=83%, list=24%, signal=109%
BIOCARTA_ARAP_PATHWAY	Details ...	16	0.59	1.44	0.078	1	0.89	3815	tags=50%, list=16%, signal=59%
KEGG_HOMOLOGOUS_RECOMBINATION	Details ...	22	0.58	1.47	0.096	1	0.835	3400	tags=41%, list=14%, signal=47%
KEGG_GLYCOSPHINGOLIPID_BIOSYNTHESIS_GLOBO_SERIES	Details ...	14	0.62	1.41	0.098	1	0.927	3479	tags=50%, list=14%, signal=58%
KEGG_INTESTINAL_IMMUNE_NETWORK_FOR_IGA_PRODUCTION	Details ...	45	0.71	1.4	0.109	1	0.94	3699	tags=60%, list=15%, signal=71%
KEGG_AUTOIMMUNE_THYROID_DISEASE	Details ...	48	0.66	1.37	0.13	1	0.966	3540	tags=56%, list=15%, signal=66%
KEGG_ALLOGRAFT_REJECTION	Details ...	35	0.73	1.35	0.147	1	0.98	3451	tags=71%, list=14%, signal=83%
KEGG_ASTHMA	Details ...	28	0.68	1.34	0.149	1	0.984	3298	tags=46%, list=14%, signal=54%
KEGG_PRIMARY_IMMUNODEFICIENCY	Details ...	32	0.8	1.31	0.154	1	0.994	2455	tags=63%, list=10%, signal=69%
KEGG_DNA_REPLICATION	Details ...	36	0.61	1.33	0.19	1	0.985	2794	tags=47%, list=11%, signal=53%
HALLMARK_IL2_STAT5_SIGNALING	Details ...	187	0.37	1	0.433	1	0.993	2771	tags=35%, list=11%, signal=39%
HALLMARK_IL6_JAK_STAT3_SIGNALING	Details ...	82	0.42	0.95	0.521	1	0.999	3349	tags=44%, list=14%, signal=51%

## Sheet: premenopausal 
follow link to MSigDB	GS DETAILS	SIZE	ES	NES	NOM p-val	FDR q-val	FWER p-val	RANK AT MAX	LEADING EDGE
KEGG_SPLICEOSOME	Details ...	113	-0.57	-1.86	0	0.01	0.012	5140	tags=50%, list=21%, signal=64%
HALLMARK_DNA_REPAIR	Details ...	131	-0.48	-1.56	0.014	0.116	0.123	4651	tags=44%, list=19%, signal=54%
KEGG_RNA_DEGRADATION	Details ...	52	-0.51	-1.59	0.011	0.187	0.379	5168	tags=48%, list=21%, signal=61%
KEGG_PROTEIN_EXPORT	Details ...	21	-0.61	-1.6	0.031	0.25	0.353	5490	tags=62%, list=23%, signal=80%
KEGG_ARRHYTHMOGENIC_RIGHT_VENTRICULAR_CARDIOMYOPATHY_ARVC	Details ...	72	0.57	1.62	0.006	0.342	0.372	3492	tags=38%, list=14%, signal=44%
KEGG_PARKINSONS_DISEASE	Details ...	86	-0.43	-1.41	0.062	0.451	0.923	4577	tags=41%, list=19%, signal=50%
KEGG_NUCLEOTIDE_EXCISION_REPAIR	Details ...	44	-0.48	-1.41	0.08	0.506	0.921	4046	tags=36%, list=17%, signal=44%
KEGG_HUNTINGTONS_DISEASE	Details ...	143	-0.38	-1.38	0.036	0.513	0.962	4751	tags=40%, list=19%, signal=49%
KEGG_SULFUR_METABOLISM	Details ...	10	-0.73	-1.45	0.055	0.514	0.848	1798	tags=40%, list=7%, signal=43%
REACTOME_REGULATION_OF_SIGNALING_BY_NODAL	Details ...	10	-0.6	-1.51	0.063	0.553	0.991	3977	tags=40%, list=16%, signal=48%
KEGG_BASAL_TRANSCRIPTION_FACTORS	Details ...	31	-0.47	-1.42	0.063	0.555	0.912	3556	tags=32%, list=15%, signal=38%
BIOCARTA_INTEGRIN_PATHWAY	Details ...	34	0.65	1.63	0.006	0.556	0.345	4794	tags=53%, list=20%, signal=66%
REACTOME_RESPIRATORY_ELECTRON_TRANSPORT_ATP_SYNTHESIS_BY_CHEMIOSMOTIC_COUPLING_AND_HEAT_PRODUCTION_BY_UNCOUPLING_PROTEINS	Details ...	81	-0.49	-1.51	0.062	0.558	0.992	5082	tags=42%, list=21%, signal=53%
REACTOME_REGULATION_OF_EXPRESSION_OF_SLITS_AND_ROBOS	Details ...	166	-0.53	-1.46	0.069	0.563	1	5360	tags=54%, list=22%, signal=69%
REACTOME_NRIF_SIGNALS_CELL_DEATH_FROM_THE_NUCLEUS	Details ...	16	-0.56	-1.47	0.05	0.565	1	3670	tags=50%, list=15%, signal=59%
REACTOME_DEADENYLATION_DEPENDENT_MRNA_DECAY	Details ...	49	-0.47	-1.47	0.037	0.569	1	5168	tags=49%, list=21%, signal=62%
REACTOME_EUKARYOTIC_TRANSLATION_INITIATION	Details ...	117	-0.62	-1.46	0.111	0.57	1	5360	tags=61%, list=22%, signal=77%
REACTOME_FORMATION_OF_RNA_POL_II_ELONGATION_COMPLEX	Details ...	46	-0.49	-1.51	0.034	0.574	0.991	4651	tags=39%, list=19%, signal=48%
REACTOME_COMPLEX_I_BIOGENESIS	Details ...	39	-0.51	-1.47	0.071	0.577	1	6263	tags=46%, list=26%, signal=62%
REACTOME_AFLATOXIN_ACTIVATION_AND_DETOXIFICATION	Details ...	17	-0.66	-1.48	0.048	0.579	1	1614	tags=29%, list=7%, signal=31%
REACTOME_ACTIVATION_OF_THE_MRNA_UPON_BINDING_OF_THE_CAP_BINDING_COMPLEX_AND_EIFS_AND_SUBSEQUENT_BINDING_TO_43S	Details ...	58	-0.63	-1.47	0.088	0.579	1	4713	tags=59%, list=19%, signal=73%
REACTOME_ATF6_ATF6_ALPHA_ACTIVATES_CHAPERONES	Details ...	11	-0.67	-1.55	0.02	0.584	0.975	2460	tags=45%, list=10%, signal=51%
KEGG_AXON_GUIDANCE	Details ...	124	0.52	1.63	0	0.585	0.339	3987	tags=41%, list=16%, signal=49%
REACTOME_TRANSLATION	Details ...	262	-0.55	-1.56	0.045	0.585	0.961	5360	tags=54%, list=22%, signal=69%
REACTOME_HIV_TRANSCRIPTION_ELONGATION	Details ...	31	-0.5	-1.49	0.049	0.588	0.999	4651	tags=48%, list=19%, signal=60%
REACTOME_TRANSCRIPTION_COUPLED_NUCLEOTIDE_EXCISION_REPAIR_TC_NER	Details ...	73	-0.48	-1.48	0.052	0.588	1	4651	tags=47%, list=19%, signal=57%
REACTOME_RNA_POLYMERASE_I_TRANSCRIPTION_TERMINATION	Details ...	25	-0.55	-1.58	0.03	0.589	0.932	3586	tags=48%, list=15%, signal=56%
REACTOME_DUAL_INCISION_IN_TC_NER	Details ...	61	-0.49	-1.49	0.042	0.592	0.996	4651	tags=49%, list=19%, signal=61%
REACTOME_EUKARYOTIC_TRANSLATION_ELONGATION	Details ...	93	-0.67	-1.49	0.081	0.595	0.999	5360	tags=71%, list=22%, signal=91%
REACTOME_NONSENSE_MEDIATED_DECAY_NMD	Details ...	113	-0.61	-1.48	0.096	0.595	1	5360	tags=61%, list=22%, signal=78%
REACTOME_NUCLEOTIDE_EXCISION_REPAIR	Details ...	103	-0.47	-1.51	0.023	0.599	0.991	4651	tags=45%, list=19%, signal=55%
REACTOME_RNA_POLYMERASE_I_PROMOTER_ESCAPE	Details ...	26	-0.55	-1.55	0.035	0.601	0.969	3586	tags=50%, list=15%, signal=59%
REACTOME_SELENOAMINO_ACID_METABOLISM	Details ...	104	-0.62	-1.45	0.091	0.607	1	5360	tags=64%, list=22%, signal=82%
REACTOME_METABOLISM_OF_RNA	Details ...	595	-0.45	-1.52	0.029	0.612	0.991	5168	tags=43%, list=21%, signal=53%
REACTOME_ESTROGEN_DEPENDENT_GENE_EXPRESSION	Details ...	82	-0.63	-1.49	0.032	0.612	0.995	3162	tags=37%, list=13%, signal=42%
REACTOME_HSF1_ACTIVATION	Details ...	29	-0.59	-1.57	0.008	0.613	0.95	4955	tags=66%, list=20%, signal=82%
REACTOME_FORMATION_OF_TC_NER_PRE_INCISION_COMPLEX	Details ...	50	-0.54	-1.66	0.011	0.614	0.714	4651	tags=60%, list=19%, signal=74%
REACTOME_KSRP_KHSRP_BINDS_AND_DESTABILIZES_MRNA	Details ...	16	-0.56	-1.45	0.07	0.614	1	3394	tags=38%, list=14%, signal=44%
KEGG_RIBOSOME	Details ...	86	-0.68	-1.45	0.1	0.617	0.84	5360	tags=72%, list=22%, signal=92%
REACTOME_RNA_POLYMERASE_II_TRANSCRIPTION_TERMINATION	Details ...	63	-0.55	-1.68	0.018	0.626	0.628	3585	tags=41%, list=15%, signal=48%
REACTOME_DNA_DAMAGE_RECOGNITION_IN_GG_NER	Details ...	37	-0.49	-1.56	0.031	0.627	0.961	5486	tags=57%, list=23%, signal=73%
REACTOME_NOTCH4_ACTIVATION_AND_TRANSMISSION_OF_SIGNAL_TO_THE_NUCLEUS	Details ...	10	-0.7	-1.52	0.038	0.628	0.991	4863	tags=60%, list=20%, signal=75%
REACTOME_RRNA_MODIFICATION_IN_THE_NUCLEUS_AND_CYTOSOL	Details ...	47	-0.56	-1.52	0.069	0.628	0.989	4639	tags=47%, list=19%, signal=58%
HALLMARK_ESTROGEN_RESPONSE_EARLY	Details ...	180	-0.52	-1.11	0.312	0.629	0.97	2155	tags=35%, list=9%, signal=38%
REACTOME_MRNA_SPLICING	Details ...	169	-0.51	-1.71	0.006	0.642	0.505	6076	tags=53%, list=25%, signal=70%
BIOCARTA_CFTR_PATHWAY	Details ...	11	-0.76	-1.44	0.039	0.645	0.875	2581	tags=55%, list=11%, signal=61%
REACTOME_NEGATIVE_EPIGENETIC_REGULATION_OF_RRNA_EXPRESSION	Details ...	41	-0.54	-1.58	0.016	0.646	0.932	2881	tags=39%, list=12%, signal=44%
REACTOME_SRP_DEPENDENT_COTRANSLATIONAL_PROTEIN_TARGETING_TO_MEMBRANE	Details ...	110	-0.65	-1.53	0.064	0.654	0.988	5490	tags=67%, list=23%, signal=86%
REACTOME_PROTEIN_METHYLATION	Details ...	11	-0.61	-1.43	0.066	0.657	1	5236	tags=45%, list=21%, signal=58%
KEGG_TYROSINE_METABOLISM	Details ...	34	-0.58	-1.33	0.089	0.66	0.984	3251	tags=32%, list=13%, signal=37%
HALLMARK_MYC_TARGETS_V1	Details ...	186	-0.39	-1.01	0.456	0.666	0.997	5363	tags=40%, list=22%, signal=51%
HALLMARK_OXIDATIVE_PHOSPHORYLATION	Details ...	170	-0.32	-1.04	0.384	0.674	0.993	5082	tags=32%, list=21%, signal=41%
KEGG_GLYCOSPHINGOLIPID_BIOSYNTHESIS_GLOBO_SERIES	Details ...	14	0.6	1.35	0.096	0.676	0.979	2731	tags=50%, list=11%, signal=56%
HALLMARK_PI3K_AKT_MTOR_SIGNALING	Details ...	100	-0.36	-1.13	0.259	0.679	0.959	3806	tags=27%, list=16%, signal=32%
REACTOME_PROCESSING_OF_CAPPED_INTRON_CONTAINING_PRE_MRNA	Details ...	218	-0.46	-1.53	0.034	0.687	0.988	5140	tags=44%, list=21%, signal=56%
BIOCARTA_BAD_PATHWAY	Details ...	24	-0.66	-1.45	0.033	0.691	0.86	3020	tags=38%, list=12%, signal=43%
KEGG_GLYCOSAMINOGLYCAN_BIOSYNTHESIS_HEPARAN_SULFATE	Details ...	24	0.52	1.36	0.102	0.694	0.972	2846	tags=38%, list=12%, signal=42%
REACTOME_RNA_POLYMERASE_I_TRANSCRIPTION_INITIATION	Details ...	42	-0.48	-1.41	0.069	0.699	1	3943	tags=43%, list=16%, signal=51%
REACTOME_TP53_REGULATES_TRANSCRIPTION_OF_CASPASE_ACTIVATORS_AND_CASPASES	Details ...	11	-0.61	-1.4	0.089	0.699	1	4520	tags=45%, list=19%, signal=56%
REACTOME_FORMATION_OF_THE_EARLY_ELONGATION_COMPLEX	Details ...	26	-0.5	-1.42	0.085	0.701	1	4651	tags=50%, list=19%, signal=62%
REACTOME_DOWNREGULATION_OF_ERBB2_ERBB3_SIGNALING	Details ...	13	-0.61	-1.4	0.084	0.702	1	3670	tags=46%, list=15%, signal=54%
REACTOME_HEME_DEGRADATION	Details ...	13	-0.68	-1.42	0.052	0.705	1	1108	tags=23%, list=5%, signal=24%
REACTOME_RNA_POLYMERASE_I_TRANSCRIPTION	Details ...	45	-0.47	-1.4	0.064	0.706	1	3943	tags=42%, list=16%, signal=50%
REACTOME_REGULATED_PROTEOLYSIS_OF_P75NTR	Details ...	11	-0.6	-1.41	0.09	0.711	1	5235	tags=45%, list=21%, signal=58%
REACTOME_HIV_TRANSCRIPTION_INITIATION	Details ...	42	-0.53	-1.58	0.015	0.715	0.932	4909	tags=48%, list=20%, signal=60%
REACTOME_BBSOME_MEDIATED_CARGO_TARGETING_TO_CILIUM	Details ...	19	-0.59	-1.38	0.093	0.715	1	3438	tags=47%, list=14%, signal=55%
REACTOME_SYNTHESIS_SECRETION_AND_INACTIVATION_OF_GLUCOSE_DEPENDENT_INSULINOTROPIC_POLYPEPTIDE_GIP	Details ...	13	-0.53	-1.4	0.103	0.718	1	5134	tags=46%, list=21%, signal=58%
REACTOME_RRNA_PROCESSING	Details ...	182	-0.52	-1.39	0.131	0.72	1	5360	tags=51%, list=22%, signal=65%
REACTOME_FORMATION_OF_INCISION_COMPLEX_IN_GG_NER	Details ...	41	-0.56	-1.75	0.006	0.723	0.353	4046	tags=46%, list=17%, signal=55%
REACTOME_ZINC_TRANSPORTERS	Details ...	17	-0.65	-1.38	0.065	0.723	1	3572	tags=53%, list=15%, signal=62%
REACTOME_CYTOCHROME_C_MEDIATED_APOPTOTIC_RESPONSE	Details ...	11	-0.55	-1.39	0.084	0.723	1	5053	tags=64%, list=21%, signal=80%
REACTOME_RESPONSE_OF_EIF2AK4_GCN2_TO_AMINO_ACID_DEFICIENCY	Details ...	97	-0.62	-1.41	0.121	0.724	1	5360	tags=66%, list=22%, signal=84%
KEGG_NEUROTROPHIN_SIGNALING_PATHWAY	Details ...	120	0.42	1.36	0.033	0.725	0.967	3365	tags=28%, list=14%, signal=32%
HALLMARK_XENOBIOTIC_METABOLISM	Details ...	184	-0.36	-1.05	0.351	0.728	0.991	2229	tags=20%, list=9%, signal=22%
REACTOME_DEADENYLATION_OF_MRNA	Details ...	21	-0.54	-1.39	0.097	0.73	1	4956	tags=57%, list=20%, signal=72%
REACTOME_MRNA_CAPPING	Details ...	25	-0.49	-1.37	0.108	0.734	1	4651	tags=52%, list=19%, signal=64%
REACTOME_GLOBAL_GENOME_NUCLEOTIDE_EXCISION_REPAIR_GG_NER	Details ...	81	-0.5	-1.6	0.014	0.743	0.898	4046	tags=41%, list=17%, signal=49%
HALLMARK_PROTEIN_SECRETION	Details ...	93	-0.39	-1.15	0.238	0.753	0.944	3369	tags=31%, list=14%, signal=36%
REACTOME_TRANSCRIPTION_OF_THE_HIV_GENOME	Details ...	55	-0.5	-1.59	0.015	0.764	0.924	4909	tags=44%, list=20%, signal=55%
BIOCARTA_IGF1MTOR_PATHWAY	Details ...	18	-0.59	-1.46	0.04	0.767	0.846	2144	tags=44%, list=9%, signal=49%
REACTOME_HSF1_DEPENDENT_TRANSACTIVATION	Details ...	36	-0.5	-1.36	0.042	0.768	1	3625	tags=50%, list=15%, signal=59%
REACTOME_MITOCHONDRIAL_TRANSLATION	Details ...	88	-0.51	-1.36	0.141	0.771	1	4089	tags=44%, list=17%, signal=53%
KEGG_BASAL_CELL_CARCINOMA	Details ...	54	0.49	1.37	0.076	0.772	0.963	2452	tags=30%, list=10%, signal=33%
REACTOME_PEPTIDE_HORMONE_METABOLISM	Details ...	79	-0.48	-1.34	0.057	0.775	1	3572	tags=25%, list=15%, signal=30%
REACTOME_INSULIN_PROCESSING	Details ...	23	-0.56	-1.36	0.092	0.776	1	3888	tags=30%, list=16%, signal=36%
REACTOME_HATS_ACETYLATE_HISTONES	Details ...	59	-0.46	-1.36	0.106	0.777	1	2694	tags=29%, list=11%, signal=32%
REACTOME_BUDDING_AND_MATURATION_OF_HIV_VIRION	Details ...	23	-0.51	-1.35	0.076	0.778	1	3670	tags=52%, list=15%, signal=61%
REACTOME_RESPIRATORY_ELECTRON_TRANSPORT	Details ...	75	-0.55	-1.61	0.027	0.783	0.885	5082	tags=44%, list=21%, signal=55%
REACTOME_INFLUENZA_INFECTION	Details ...	145	-0.5	-1.34	0.145	0.783	1	5360	tags=54%, list=22%, signal=69%
REACTOME_SYNTHESIS_OF_GLYCOSYLPHOSPHATIDYLINOSITOL_GPI	Details ...	16	-0.58	-1.35	0.123	0.787	1	3986	tags=50%, list=16%, signal=60%
REACTOME_ESR_MEDIATED_SIGNALING	Details ...	145	-0.48	-1.36	0.047	0.789	1	3162	tags=30%, list=13%, signal=34%
REACTOME_ESTROGEN_DEPENDENT_NUCLEAR_EVENTS_DOWNSTREAM_OF_ESR_MEMBRANE_SIGNALING	Details ...	20	-0.58	-1.34	0.099	0.791	1	1577	tags=30%, list=6%, signal=32%
REACTOME_RAB_GERANYLGERANYLATION	Details ...	57	-0.45	-1.35	0.049	0.793	1	3637	tags=37%, list=15%, signal=43%
BIOCARTA_CK1_PATHWAY	Details ...	16	-0.66	-1.48	0.021	0.834	0.821	2895	tags=38%, list=12%, signal=43%
REACTOME_DUAL_INCISION_IN_GG_NER	Details ...	39	-0.46	-1.33	0.14	0.834	1	4046	tags=38%, list=17%, signal=46%
KEGG_REGULATION_OF_ACTIN_CYTOSKELETON	Details ...	197	0.43	1.37	0.039	0.846	0.963	3606	tags=34%, list=15%, signal=39%
KEGG_LYSINE_DEGRADATION	Details ...	35	0.42	1.26	0.13	0.85	1	2221	tags=20%, list=9%, signal=22%
REACTOME_E3_UBIQUITIN_LIGASES_UBIQUITINATE_TARGET_PROTEINS	Details ...	43	-0.41	-1.32	0.085	0.856	1	3991	tags=37%, list=16%, signal=44%
KEGG_MELANOGENESIS	Details ...	100	0.4	1.24	0.074	0.858	1	2631	tags=24%, list=11%, signal=27%
REACTOME_RECOGNITION_AND_ASSOCIATION_OF_DNA_GLYCOSYLASE_WITH_SITE_CONTAINING_AN_AFFECTED_PURINE	Details ...	10	-0.57	-1.32	0.155	0.861	1	3997	tags=40%, list=16%, signal=48%
HALLMARK_ESTROGEN_RESPONSE_LATE	Details ...	183	-0.52	-1.16	0.198	0.87	0.931	1453	tags=32%, list=6%, signal=34%
KEGG_HYPERTROPHIC_CARDIOMYOPATHY_HCM	Details ...	79	0.43	1.26	0.138	0.873	1	3568	tags=29%, list=15%, signal=34%
KEGG_PHENYLALANINE_METABOLISM	Details ...	15	-0.62	-1.26	0.156	0.874	0.995	3996	tags=53%, list=16%, signal=64%
KEGG_GLYCOSYLPHOSPHATIDYLINOSITOL_GPI_ANCHOR_BIOSYNTHESIS	Details ...	23	-0.53	-1.24	0.227	0.874	0.997	4384	tags=43%, list=18%, signal=53%
KEGG_MELANOMA	Details ...	69	0.29	0.88	0.706	0.894	1	2926	tags=22%, list=12%, signal=25%
HALLMARK_APOPTOSIS	Details ...	150	-0.32	-0.9	0.641	0.895	1	2661	tags=22%, list=11%, signal=25%
HALLMARK_NOTCH_SIGNALING	Details ...	32	-0.31	-0.78	0.873	0.895	1	1918	tags=22%, list=8%, signal=24%
KEGG_RIG_I_LIKE_RECEPTOR_SIGNALING_PATHWAY	Details ...	60	0.43	1.24	0.222	0.896	1	5059	tags=38%, list=21%, signal=48%
HALLMARK_INTERFERON_GAMMA_RESPONSE	Details ...	184	0.38	0.75	0.738	0.899	1	3089	tags=28%, list=13%, signal=32%
KEGG_OXIDATIVE_PHOSPHORYLATION	Details ...	91	-0.38	-1.22	0.199	0.9	0.999	6297	tags=44%, list=26%, signal=59%
KEGG_SMALL_CELL_LUNG_CANCER	Details ...	77	0.31	0.88	0.72	0.904	1	2455	tags=27%, list=10%, signal=30%
KEGG_PANCREATIC_CANCER	Details ...	64	0.31	0.89	0.714	0.909	1	3011	tags=23%, list=12%, signal=27%
KEGG_PANTOTHENATE_AND_COA_BIOSYNTHESIS	Details ...	14	-0.54	-1.27	0.137	0.91	0.995	3815	tags=50%, list=16%, signal=59%
KEGG_TASTE_TRANSDUCTION	Details ...	49	0.24	0.88	0.659	0.912	1	699	tags=6%, list=3%, signal=6%
KEGG_GLYOXYLATE_AND_DICARBOXYLATE_METABOLISM	Details ...	16	0.5	1.27	0.182	0.913	1	3232	tags=38%, list=13%, signal=43%
HALLMARK_MTORC1_SIGNALING	Details ...	186	0.3	0.76	0.828	0.917	1	3365	tags=25%, list=14%, signal=28%
KEGG_STARCH_AND_SUCROSE_METABOLISM	Details ...	39	0.38	0.9	0.617	0.919	1	2362	tags=26%, list=10%, signal=28%
KEGG_TYPE_II_DIABETES_MELLITUS	Details ...	43	0.31	0.89	0.677	0.919	1	4839	tags=30%, list=20%, signal=38%
KEGG_VALINE_LEUCINE_AND_ISOLEUCINE_DEGRADATION	Details ...	38	0.35	0.86	0.626	0.922	1	1662	tags=21%, list=7%, signal=23%
REACTOME_SIGNALING_BY_ROBO_RECEPTORS	Details ...	211	-0.42	-1.3	0.128	0.925	1	5429	tags=46%, list=22%, signal=59%
REACTOME_RNA_POLYMERASE_II_TRANSCRIBES_SNRNA_GENES	Details ...	60	-0.42	-1.3	0.143	0.925	1	4909	tags=38%, list=20%, signal=48%
KEGG_P53_SIGNALING_PATHWAY	Details ...	63	0.33	0.86	0.717	0.927	1	2375	tags=22%, list=10%, signal=25%
KEGG_PRIMARY_IMMUNODEFICIENCY	Details ...	32	0.51	0.9	0.617	0.93	1	3898	tags=34%, list=16%, signal=41%
REACTOME_ATTENUATION_PHASE	Details ...	26	-0.63	-1.61	0.004	0.931	0.883	3625	tags=62%, list=15%, signal=72%
REACTOME_N_GLYCAN_TRIMMING_IN_THE_ER_AND_CALNEXIN_CALRETICULIN_CYCLE	Details ...	32	-0.41	-1.3	0.11	0.934	1	4955	tags=38%, list=20%, signal=47%
KEGG_GLYCOSPHINGOLIPID_BIOSYNTHESIS_GANGLIO_SERIES	Details ...	15	0.59	1.39	0.091	0.936	0.942	4460	tags=67%, list=18%, signal=82%
KEGG_AMINO_SUGAR_AND_NUCLEOTIDE_SUGAR_METABOLISM	Details ...	41	0.37	0.98	0.482	0.938	1	2151	tags=22%, list=9%, signal=24%
KEGG_B_CELL_RECEPTOR_SIGNALING_PATHWAY	Details ...	67	0.38	0.9	0.584	0.94	1	5014	tags=36%, list=21%, signal=45%
KEGG_NATURAL_KILLER_CELL_MEDIATED_CYTOTOXICITY	Details ...	118	0.39	1	0.471	0.941	1	3568	tags=29%, list=15%, signal=34%
KEGG_PYRUVATE_METABOLISM	Details ...	37	0.38	0.99	0.473	0.945	1	4247	tags=35%, list=17%, signal=42%
KEGG_CELL_ADHESION_MOLECULES_CAMS	Details ...	123	0.37	0.9	0.645	0.945	1	1871	tags=22%, list=8%, signal=24%
HALLMARK_INTERFERON_ALPHA_RESPONSE	Details ...	85	0.43	0.76	0.723	0.945	1	5541	tags=40%, list=23%, signal=52%
HALLMARK_UNFOLDED_PROTEIN_RESPONSE	Details ...	101	-0.27	-0.78	0.848	0.948	1	3608	tags=26%, list=15%, signal=30%
REACTOME_MICRORNA_MIRNA_BIOGENESIS	Details ...	18	-0.48	-1.28	0.144	0.949	1	4651	tags=56%, list=19%, signal=69%
KEGG_FC_GAMMA_R_MEDIATED_PHAGOCYTOSIS	Details ...	85	0.49	1.37	0.052	0.951	0.963	3606	tags=41%, list=15%, signal=48%
REACTOME_GROWTH_HORMONE_RECEPTOR_SIGNALING		24	0.38	0.88	0.66	0.952	1	2965	tags=25%, list=12%, signal=28%
REACTOME_SIGNALING_BY_PTK6		50	0.3	0.87	0.712	0.952	1	2543	tags=26%, list=10%, signal=29%
REACTOME_CELL_CYCLE_MITOTIC		454	0.28	0.74	0.79	0.952	1	3982	tags=26%, list=16%, signal=30%
REACTOME_MITOCHONDRIAL_FATTY_ACID_BETA_OXIDATION		29	0.3	0.75	0.825	0.952	1	4473	tags=28%, list=18%, signal=34%
REACTOME_SPHINGOLIPID_METABOLISM		72	0.28	0.88	0.675	0.953	1	4068	tags=26%, list=17%, signal=32%
REACTOME_CYTOSOLIC_SULFONATION_OF_SMALL_MOLECULES		22	0.31	0.87	0.704	0.953	1	2915	tags=23%, list=12%, signal=26%
REACTOME_LAMININ_INTERACTIONS		27	0.4	0.75	0.8	0.953	1	2408	tags=37%, list=10%, signal=41%
REACTOME_ACTIVATION_OF_ATR_IN_RESPONSE_TO_REPLICATION_STRESS		37	0.36	0.74	0.733	0.954	1	4550	tags=32%, list=19%, signal=40%
REACTOME_SUMOYLATION_OF_TRANSCRIPTION_FACTORS		20	0.32	0.75	0.855	0.954	1	1851	tags=20%, list=8%, signal=22%
REACTOME_GABA_B_RECEPTOR_ACTIVATION		43	0.27	0.75	0.902	0.954	1	2126	tags=14%, list=9%, signal=15%
REACTOME_FGFRL1_MODULATION_OF_FGFR1_SIGNALING		13	0.36	0.87	0.637	0.955	1	985	tags=15%, list=4%, signal=16%
REACTOME_CREB1_PHOSPHORYLATION_THROUGH_NMDA_RECEPTOR_MEDIATED_ACTIVATION_OF_RAS_SIGNALING		26	0.32	0.87	0.653	0.955	1	5262	tags=38%, list=22%, signal=49%
REACTOME_INTERFERON_GAMMA_SIGNALING		81	0.4	0.87	0.656	0.955	1	3242	tags=31%, list=13%, signal=35%
REACTOME_GABA_RECEPTOR_ACTIVATION		60	0.28	0.88	0.671	0.955	1	2126	tags=12%, list=9%, signal=13%
REACTOME_NEF_MEDIATES_DOWN_MODULATION_OF_CELL_SURFACE_RECEPTORS_BY_RECRUITING_THEM_TO_CLATHRIN_ADAPTERS		21	0.3	0.74	0.884	0.955	1	5963	tags=43%, list=24%, signal=57%
REACTOME_NOTCH1_INTRACELLULAR_DOMAIN_REGULATES_TRANSCRIPTION		47	0.28	0.75	0.889	0.955	1	2097	tags=17%, list=9%, signal=19%
REACTOME_FCERI_MEDIATED_MAPK_ACTIVATION		32	0.3	0.75	0.948	0.955	1	2436	tags=25%, list=10%, signal=28%
REACTOME_ELEVATION_OF_CYTOSOLIC_CA2_LEVELS		16	0.35	0.87	0.639	0.956	1	6193	tags=44%, list=25%, signal=59%
REACTOME_ION_HOMEOSTASIS		52	0.3	0.88	0.676	0.956	1	3714	tags=25%, list=15%, signal=29%
REACTOME_ASYMMETRIC_LOCALIZATION_OF_PCP_PROTEINS		62	0.25	0.75	0.888	0.956	1	3735	tags=21%, list=15%, signal=25%
REACTOME_ANTIGEN_ACTIVATES_B_CELL_RECEPTOR_BCR_LEADING_TO_GENERATION_OF_SECOND_MESSENGERS		30	0.47	0.91	0.575	0.957	1	3462	tags=40%, list=14%, signal=47%
REACTOME_RIPK1_MEDIATED_REGULATED_NECROSIS		17	0.38	0.88	0.601	0.957	1	3979	tags=41%, list=16%, signal=49%
KEGG_ETHER_LIPID_METABOLISM	Details ...	26	0.35	0.9	0.627	0.957	1	2206	tags=19%, list=9%, signal=21%
REACTOME_SIGNALLING_TO_RAS		19	0.29	0.75	0.816	0.957	1	5562	tags=37%, list=23%, signal=48%
REACTOME_STING_MEDIATED_INDUCTION_OF_HOST_IMMUNE_RESPONSES		12	0.29	0.74	0.821	0.957	1	4961	tags=33%, list=20%, signal=42%
REACTOME_ASSOCIATION_OF_TRIC_CCT_WITH_TARGET_PROTEINS_DURING_BIOSYNTHESIS		35	0.28	0.74	0.877	0.957	1	1514	tags=11%, list=6%, signal=12%
KEGG_CHRONIC_MYELOID_LEUKEMIA	Details ...	70	0.33	1	0.462	0.958	1	2926	tags=21%, list=12%, signal=24%
REACTOME_SYNTHESIS_OF_LEUKOTRIENES_LT_AND_EOXINS_EX		20	0.41	0.9	0.572	0.958	1	325	tags=10%, list=1%, signal=10%
REACTOME_FCGR_ACTIVATION		11	0.53	0.91	0.602	0.958	1	4303	tags=55%, list=18%, signal=66%
REACTOME_SEMA4D_IN_SEMAPHORIN_SIGNALING		23	0.39	0.9	0.615	0.958	1	2905	tags=48%, list=12%, signal=54%
REACTOME_MITOTIC_G2_G2_M_PHASES		181	0.31	0.88	0.616	0.958	1	4064	tags=26%, list=17%, signal=31%
REACTOME_PROGRAMMED_CELL_DEATH		164	0.28	0.91	0.636	0.958	1	3172	tags=23%, list=13%, signal=26%
REACTOME_SHC_MEDIATED_CASCADE_FGFR4		20	0.31	0.87	0.648	0.958	1	5014	tags=30%, list=21%, signal=38%
REACTOME_TP53_REGULATES_TRANSCRIPTION_OF_SEVERAL_ADDITIONAL_CELL_DEATH_GENES_WHOSE_SPECIFIC_ROLES_IN_P53_DEPENDENT_APOPTOSIS_REMAIN_UNCERTAIN		14	0.38	0.86	0.706	0.958	1	2939	tags=36%, list=12%, signal=41%
REACTOME_KERATAN_SULFATE_DEGRADATION		12	0.43	0.73	0.777	0.958	1	4053	tags=33%, list=17%, signal=40%
REACTOME_CHOLESTEROL_BIOSYNTHESIS		18	0.45	0.9	0.59	0.959	1	3306	tags=39%, list=14%, signal=45%
REACTOME_DISEASES_ASSOCIATED_WITH_O_GLYCOSYLATION_OF_PROTEINS		57	0.33	0.9	0.602	0.959	1	3609	tags=26%, list=15%, signal=31%
REACTOME_NUCLEAR_IMPORT_OF_REV_PROTEIN		28	0.32	0.73	0.776	0.959	1	1032	tags=18%, list=4%, signal=19%
HALLMARK_PEROXISOME	Details ...	98	-0.3	-0.85	0.805	0.959	1	3285	tags=24%, list=13%, signal=28%
REACTOME_VOLTAGE_GATED_POTASSIUM_CHANNELS		40	0.25	0.75	0.856	0.959	1	4174	tags=23%, list=17%, signal=27%
REACTOME_SIGNALING_BY_VEGF		99	0.25	0.75	0.952	0.959	1	3526	tags=26%, list=14%, signal=31%
KEGG_INSULIN_SIGNALING_PATHWAY	Details ...	132	0.32	1.02	0.396	0.96	1	2965	tags=21%, list=12%, signal=24%
REACTOME_NOD1_2_SIGNALING_PATHWAY		32	0.36	0.91	0.584	0.96	1	3693	tags=31%, list=15%, signal=37%
REACTOME_NUCLEOTIDE_BINDING_DOMAIN_LEUCINE_RICH_REPEAT_CONTAINING_RECEPTOR_NLR_SIGNALING_PATHWAYS		51	0.34	0.9	0.602	0.96	1	3693	tags=27%, list=15%, signal=32%
REACTOME_INTERLEUKIN_1_FAMILY_SIGNALING		125	0.29	0.91	0.618	0.96	1	4803	tags=31%, list=20%, signal=39%
REACTOME_SUMOYLATION_OF_CHROMATIN_ORGANIZATION_PROTEINS		50	0.33	0.87	0.623	0.96	1	3849	tags=28%, list=16%, signal=33%
REACTOME_CD209_DC_SIGN_SIGNALING		20	0.35	0.86	0.674	0.96	1	6662	tags=50%, list=27%, signal=69%
REACTOME_SYNTHESIS_OF_PA		32	0.32	0.88	0.68	0.96	1	2206	tags=19%, list=9%, signal=21%
REACTOME_DEPOSITION_OF_NEW_CENPA_CONTAINING_NUCLEOSOMES_AT_THE_CENTROMERE		21	0.4	0.75	0.794	0.96	1	1880	tags=29%, list=8%, signal=31%
HALLMARK_TGF_BETA_SIGNALING	Details ...	51	0.3	0.77	0.809	0.96	1	4948	tags=31%, list=20%, signal=39%
REACTOME_RUNX1_REGULATES_GENES_INVOLVED_IN_MEGAKARYOCYTE_DIFFERENTIATION_AND_PLATELET_FUNCTION		28	0.26	0.75	0.844	0.96	1	2748	tags=18%, list=11%, signal=20%
REACTOME_SIGNALING_BY_TGF_BETA_FAMILY_MEMBERS		99	0.22	0.73	0.967	0.96	1	2714	tags=15%, list=11%, signal=17%
REACTOME_TRANSPORT_OF_MATURE_TRANSCRIPT_TO_CYTOPLASM	Details ...	77	-0.43	-1.28	0.174	0.961	1	3585	tags=34%, list=15%, signal=39%
REACTOME_PHOSPHOLIPASE_C_MEDIATED_CASCADE_FGFR4		15	0.36	0.9	0.57	0.961	1	3702	tags=27%, list=15%, signal=31%
REACTOME_REPRESSION_OF_WNT_TARGET_GENES		13	0.42	0.91	0.607	0.961	1	1984	tags=31%, list=8%, signal=33%
REACTOME_PLASMA_LIPOPROTEIN_ASSEMBLY_REMODELING_AND_CLEARANCE		63	0.3	0.9	0.638	0.961	1	3216	tags=19%, list=13%, signal=22%
REACTOME_SUPPRESSION_OF_PHAGOSOMAL_MATURATION		13	0.34	0.86	0.68	0.961	1	3642	tags=31%, list=15%, signal=36%
REACTOME_PRESYNAPTIC_DEPOLARIZATION_AND_CALCIUM_CHANNEL_OPENING		11	0.35	0.81	0.716	0.961	1	2331	tags=27%, list=10%, signal=30%
REACTOME_ERYTHROPOIETIN_ACTIVATES_PHOSPHOINOSITIDE_3_KINASE_PI3K		11	0.38	0.8	0.757	0.961	1	4839	tags=45%, list=20%, signal=57%
REACTOME_POLO_LIKE_KINASE_MEDIATED_EVENTS		16	0.42	0.73	0.782	0.961	1	2771	tags=38%, list=11%, signal=42%
REACTOME_RHO_GTPASES_ACTIVATE_PKNS		33	0.3	0.75	0.886	0.961	1	3080	tags=30%, list=13%, signal=35%
REACTOME_RUNX3_REGULATES_P14_ARF		10	0.44	0.92	0.587	0.962	1	2748	tags=40%, list=11%, signal=45%
REACTOME_CYTOKINE_SIGNALING_IN_IMMUNE_SYSTEM		769	0.3	0.91	0.609	0.962	1	4038	tags=28%, list=17%, signal=33%
REACTOME_ANTIMICROBIAL_PEPTIDES		71	0.36	0.87	0.619	0.962	1	2921	tags=25%, list=12%, signal=29%
REACTOME_PEPTIDE_LIGAND_BINDING_RECEPTORS		172	0.33	0.91	0.625	0.962	1	2537	tags=16%, list=10%, signal=18%
REACTOME_CREATION_OF_C4_AND_C2_ACTIVATORS		12	0.52	0.91	0.631	0.962	1	3096	tags=42%, list=13%, signal=48%
REACTOME_REGULATION_OF_BETA_CELL_DEVELOPMENT		40	0.27	0.9	0.637	0.962	1	2332	tags=13%, list=10%, signal=14%
REACTOME_ACTIVATION_OF_RAC1		12	0.38	0.86	0.679	0.962	1	6502	tags=58%, list=27%, signal=80%
REACTOME_INTERLEUKIN_17_SIGNALING		68	0.27	0.88	0.751	0.962	1	4038	tags=28%, list=17%, signal=33%
REACTOME_DETOXIFICATION_OF_REACTIVE_OXYGEN_SPECIES		35	0.33	0.81	0.797	0.962	1	3140	tags=23%, list=13%, signal=26%
REACTOME_RAS_ACTIVATION_UPON_CA2_INFLUX_THROUGH_NMDA_RECEPTOR		18	0.3	0.73	0.821	0.962	1	5262	tags=44%, list=22%, signal=57%
KEGG_VEGF_SIGNALING_PATHWAY	Details ...	68	0.33	1.01	0.433	0.963	1	3323	tags=22%, list=14%, signal=25%
KEGG_EPITHELIAL_CELL_SIGNALING_IN_HELICOBACTER_PYLORI_INFECTION	Details ...	63	0.34	0.97	0.515	0.963	1	3534	tags=32%, list=15%, signal=37%
REACTOME_GLUCONEOGENESIS		33	0.38	0.92	0.551	0.963	1	4417	tags=36%, list=18%, signal=44%
REACTOME_INWARDLY_RECTIFYING_K_CHANNELS		35	0.34	0.92	0.561	0.963	1	3905	tags=23%, list=16%, signal=27%
REACTOME_GAB1_SIGNALOSOME		13	0.43	0.9	0.602	0.963	1	3134	tags=38%, list=13%, signal=44%
REACTOME_PROTEIN_FOLDING		95	0.33	0.9	0.608	0.963	1	2126	tags=13%, list=9%, signal=14%
REACTOME_TRANSCRIPTIONAL_REGULATION_BY_RUNX3		92	0.3	0.91	0.617	0.963	1	3195	tags=22%, list=13%, signal=25%
REACTOME_INSERTION_OF_TAIL_ANCHORED_PROTEINS_INTO_THE_ENDOPLASMIC_RETICULUM_MEMBRANE		20	0.35	0.89	0.652	0.963	1	2623	tags=25%, list=11%, signal=28%
REACTOME_POST_TRANSLATIONAL_MODIFICATION_SYNTHESIS_OF_GPI_ANCHORED_PROTEINS		82	0.29	0.91	0.667	0.963	1	2622	tags=21%, list=11%, signal=23%
REACTOME_SURFACTANT_METABOLISM		27	0.31	0.86	0.683	0.963	1	454	tags=7%, list=2%, signal=8%
REACTOME_ERBB2_REGULATES_CELL_MOTILITY		14	0.35	0.81	0.754	0.963	1	3623	tags=43%, list=15%, signal=50%
REACTOME_GLUTATHIONE_SYNTHESIS_AND_RECYCLING		12	0.38	0.75	0.803	0.963	1	5067	tags=42%, list=21%, signal=53%
REACTOME_PLATELET_SENSITIZATION_BY_LDL		17	0.29	0.76	0.819	0.963	1	3147	tags=29%, list=13%, signal=34%
REACTOME_FRS_MEDIATED_FGFR2_SIGNALING		24	0.25	0.75	0.858	0.963	1	2389	tags=13%, list=10%, signal=14%
REACTOME_PYRIMIDINE_SALVAGE		10	0.48	0.91	0.564	0.964	1	2003	tags=40%, list=8%, signal=44%
REACTOME_SIGNALING_BY_EGFR_IN_CANCER		22	0.36	0.88	0.643	0.964	1	3323	tags=36%, list=14%, signal=42%
REACTOME_NUCLEAR_ENVELOPE_BREAKDOWN		47	0.35	0.81	0.691	0.964	1	3849	tags=30%, list=16%, signal=35%
REACTOME_ONCOGENE_INDUCED_SENESCENCE		29	0.34	0.81	0.721	0.964	1	2926	tags=24%, list=12%, signal=27%
REACTOME_SUMOYLATION_OF_UBIQUITINYLATION_PROTEINS		34	0.29	0.76	0.748	0.964	1	1010	tags=15%, list=4%, signal=15%
REACTOME_VIRAL_MESSENGER_RNA_SYNTHESIS		36	0.3	0.76	0.76	0.964	1	2201	tags=19%, list=9%, signal=21%
KEGG_GLYCEROLIPID_METABOLISM	Details ...	38	0.47	1.27	0.122	0.965	1	2148	tags=24%, list=9%, signal=26%
REACTOME_TRANSPORT_OF_VITAMINS_NUCLEOSIDES_AND_RELATED_MOLECULES		41	0.31	0.92	0.581	0.965	1	2040	tags=17%, list=8%, signal=19%
REACTOME_ACTIVATION_OF_MATRIX_METALLOPROTEINASES		27	0.46	0.92	0.584	0.965	1	1295	tags=30%, list=5%, signal=31%
REACTOME_SIGNALING_BY_NTRKS		129	0.3	0.88	0.668	0.965	1	3555	tags=27%, list=15%, signal=32%
REACTOME_REDUCTION_OF_CYTOSOLIC_CA_LEVELS		12	0.34	0.76	0.754	0.965	1	3196	tags=25%, list=13%, signal=29%
REACTOME_CIRCADIAN_CLOCK		66	0.28	0.81	0.852	0.965	1	2766	tags=20%, list=11%, signal=22%
REACTOME_REGULATION_OF_MECP2_EXPRESSION_AND_ACTIVITY		26	0.32	0.81	0.762	0.966	1	5688	tags=42%, list=23%, signal=55%
REACTOME_HS_GAG_DEGRADATION		22	0.35	0.8	0.769	0.966	1	2989	tags=32%, list=12%, signal=36%
REACTOME_HYALURONAN_UPTAKE_AND_DEGRADATION		11	0.39	0.8	0.777	0.966	1	65	tags=9%, list=0%, signal=9%
REACTOME_SUMOYLATION_OF_RNA_BINDING_PROTEINS		40	0.3	0.76	0.791	0.966	1	1007	tags=15%, list=4%, signal=16%
REACTOME_CHK1_CHK2_CDS1_MEDIATED_INACTIVATION_OF_CYCLIN_B_CDK1_COMPLEX		13	0.4	0.71	0.802	0.966	1	1996	tags=23%, list=8%, signal=25%
REACTOME_CELL_CYCLE		552	0.27	0.72	0.819	0.966	1	3982	tags=24%, list=16%, signal=28%
REACTOME_MET_ACTIVATES_RAS_SIGNALING		11	0.32	0.7	0.85	0.966	1	5218	tags=45%, list=21%, signal=58%
REACTOME_APOPTOTIC_FACTOR_MEDIATED_RESPONSE		15	0.29	0.7	0.873	0.966	1	2603	tags=20%, list=11%, signal=22%
REACTOME_INTRINSIC_PATHWAY_FOR_APOPTOSIS		50	0.3	0.92	0.616	0.967	1	2603	tags=22%, list=11%, signal=25%
REACTOME_SUMOYLATION_OF_TRANSCRIPTION_COFACTORS		39	0.31	0.88	0.654	0.967	1	2153	tags=21%, list=9%, signal=22%
REACTOME_SIGNALING_BY_LEPTIN		11	0.46	0.81	0.713	0.967	1	4193	tags=45%, list=17%, signal=55%
REACTOME_TP53_REGULATES_TRANSCRIPTION_OF_CELL_CYCLE_GENES		45	0.32	0.76	0.779	0.967	1	2690	tags=24%, list=11%, signal=27%
REACTOME_FOXO_MEDIATED_TRANSCRIPTION_OF_CELL_DEATH_GENES		15	0.32	0.8	0.787	0.967	1	5150	tags=53%, list=21%, signal=68%
REACTOME_TRIGLYCERIDE_METABOLISM		35	0.33	0.76	0.828	0.967	1	3549	tags=29%, list=15%, signal=33%
REACTOME_FGFR3_LIGAND_BINDING_AND_ACTIVATION		12	0.31	0.72	0.829	0.967	1	1373	tags=17%, list=6%, signal=18%
REACTOME_CHEMOKINE_RECEPTORS_BIND_CHEMOKINES		50	0.38	0.72	0.842	0.967	1	5285	tags=38%, list=22%, signal=48%
REACTOME_MITOTIC_TELOPHASE_CYTOKINESIS		12	0.37	0.7	0.847	0.967	1	2120	tags=25%, list=9%, signal=27%
REACTOME_SEPARATION_OF_SISTER_CHROMATIDS		168	0.27	0.69	0.854	0.967	1	4819	tags=26%, list=20%, signal=32%
REACTOME_ADP_SIGNALLING_THROUGH_P2Y_PURINOCEPTOR_12		22	0.3	0.69	0.861	0.967	1	2126	tags=18%, list=9%, signal=20%
REACTOME_ABORTIVE_ELONGATION_OF_HIV_1_TRANSCRIPT_IN_THE_ABSENCE_OF_TAT		16	0.28	0.71	0.864	0.967	1	3159	tags=25%, list=13%, signal=29%
REACTOME_CARNITINE_METABOLISM		14	0.35	0.71	0.866	0.967	1	360	tags=14%, list=1%, signal=14%
REACTOME_PRESYNAPTIC_FUNCTION_OF_KAINATE_RECEPTORS		21	0.3	0.7	0.866	0.967	1	2126	tags=19%, list=9%, signal=21%
REACTOME_PLASMA_LIPOPROTEIN_CLEARANCE		28	0.27	0.7	0.896	0.967	1	4472	tags=29%, list=18%, signal=35%
REACTOME_INTERLEUKIN_4_AND_INTERLEUKIN_13_SIGNALING		102	0.28	0.71	0.984	0.967	1	2965	tags=23%, list=12%, signal=26%
REACTOME_UNFOLDED_PROTEIN_RESPONSE_UPR		81	0.3	0.92	0.573	0.968	1	4670	tags=36%, list=19%, signal=44%
REACTOME_APOPTOTIC_EXECUTION_PHASE		45	0.34	0.89	0.603	0.968	1	2957	tags=33%, list=12%, signal=38%
REACTOME_DAP12_SIGNALING		29	0.36	0.88	0.624	0.968	1	3462	tags=34%, list=14%, signal=40%
REACTOME_REVERSIBLE_HYDRATION_OF_CARBON_DIOXIDE		12	0.45	0.89	0.634	0.968	1	3788	tags=50%, list=16%, signal=59%
REACTOME_SIGNALING_BY_FGFR1_IN_DISEASE		36	0.3	0.89	0.673	0.968	1	3323	tags=28%, list=14%, signal=32%
REACTOME_IL_6_TYPE_CYTOKINE_RECEPTOR_LIGAND_INTERACTIONS		16	0.38	0.84	0.712	0.968	1	4335	tags=38%, list=18%, signal=46%
REACTOME_REGULATION_OF_GLUCOKINASE_BY_GLUCOKINASE_REGULATORY_PROTEIN		27	0.31	0.72	0.811	0.968	1	889	tags=15%, list=4%, signal=15%
REACTOME_RORA_ACTIVATES_GENE_EXPRESSION		16	0.33	0.76	0.842	0.968	1	2476	tags=25%, list=10%, signal=28%
REACTOME_ACTIVATION_OF_PPARGC1A_PGC_1ALPHA_BY_PHOSPHORYLATION		10	0.33	0.71	0.855	0.968	1	4333	tags=40%, list=18%, signal=49%
REACTOME_INTERLEUKIN_7_SIGNALING		23	0.31	0.72	0.887	0.968	1	4009	tags=30%, list=16%, signal=36%
REACTOME_GLUCAGON_TYPE_LIGAND_RECEPTORS		31	0.25	0.69	0.896	0.968	1	3596	tags=23%, list=15%, signal=26%
REACTOME_PASSIVE_TRANSPORT_BY_AQUAPORINS		11	0.34	0.7	0.902	0.968	1	4926	tags=55%, list=20%, signal=68%
REACTOME_LATE_ENDOSOMAL_MICROAUTOPHAGY	Details ...	30	-0.45	-1.28	0.111	0.969	1	3786	tags=50%, list=16%, signal=59%
REACTOME_GLUTAMATE_AND_GLUTAMINE_METABOLISM		12	0.4	0.92	0.595	0.969	1	2208	tags=25%, list=9%, signal=27%
REACTOME_TICAM1_DEPENDENT_ACTIVATION_OF_IRF3_IRF7		12	0.39	0.88	0.625	0.969	1	1910	tags=25%, list=8%, signal=27%
REACTOME_ROLE_OF_PHOSPHOLIPIDS_IN_PHAGOCYTOSIS		22	0.37	0.88	0.671	0.969	1	3323	tags=32%, list=14%, signal=37%
REACTOME_PLATELET_CALCIUM_HOMEOSTASIS		28	0.3	0.81	0.712	0.969	1	3196	tags=21%, list=13%, signal=25%
REACTOME_SIGNALING_BY_INTERLEUKINS		412	0.27	0.84	0.783	0.969	1	4038	tags=26%, list=17%, signal=31%
REACTOME_RUNX2_REGULATES_OSTEOBLAST_DIFFERENTIATION		23	0.34	0.77	0.822	0.969	1	6463	tags=52%, list=27%, signal=71%
REACTOME_INTERACTION_BETWEEN_L1_AND_ANKYRINS		30	0.27	0.76	0.839	0.969	1	2154	tags=13%, list=9%, signal=15%
REACTOME_ROS_AND_RNS_PRODUCTION_IN_PHAGOCYTES		31	0.31	0.71	0.843	0.969	1	3534	tags=32%, list=15%, signal=38%
REACTOME_SYNTHESIS_SECRETION_AND_INACTIVATION_OF_GLUCAGON_LIKE_PEPTIDE_1_GLP_1		19	0.3	0.71	0.892	0.969	1	1756	tags=16%, list=7%, signal=17%
KEGG_PROXIMAL_TUBULE_BICARBONATE_RECLAMATION	Details ...	23	0.42	1.05	0.373	0.97	1	3336	tags=22%, list=14%, signal=25%
REACTOME_NEUROTRANSMITTER_RECEPTORS_AND_POSTSYNAPTIC_SIGNAL_TRANSMISSION		197	0.29	0.96	0.519	0.97	1	2872	tags=15%, list=12%, signal=17%
REACTOME_CYTOSOLIC_SENSORS_OF_PATHOGEN_ASSOCIATED_DNA		51	0.29	0.92	0.595	0.97	1	4086	tags=27%, list=17%, signal=33%
REACTOME_TNFR2_NON_CANONICAL_NF_KB_PATHWAY		96	0.33	0.88	0.603	0.97	1	4921	tags=38%, list=20%, signal=47%
KEGG_FATTY_ACID_METABOLISM	Details ...	37	0.36	0.9	0.618	0.97	1	1581	tags=22%, list=6%, signal=23%
REACTOME_RNA_POLYMERASE_III_TRANSCRIPTION		36	0.29	0.88	0.642	0.97	1	4433	tags=33%, list=18%, signal=41%
REACTOME_ACTIVATED_NOTCH1_TRANSMITS_SIGNAL_TO_THE_NUCLEUS		29	0.34	0.88	0.653	0.97	1	1067	tags=17%, list=4%, signal=18%
REACTOME_REGULATION_OF_PLK1_ACTIVITY_AT_G2_M_TRANSITION		76	0.29	0.84	0.685	0.97	1	4064	tags=26%, list=17%, signal=31%
REACTOME_INTERFERON_ALPHA_BETA_SIGNALING		64	0.42	0.78	0.71	0.97	1	5485	tags=42%, list=23%, signal=54%
REACTOME_UNWINDING_OF_DNA		12	0.46	0.77	0.735	0.97	1	4312	tags=50%, list=18%, signal=61%
REACTOME_M_PHASE		316	0.28	0.77	0.752	0.97	1	3982	tags=24%, list=16%, signal=28%
REACTOME_DNA_DOUBLE_STRAND_BREAK_RESPONSE		38	0.28	0.81	0.774	0.97	1	4852	tags=29%, list=20%, signal=36%
REACTOME_SIGNALING_BY_NOTCH1_HD_DOMAIN_MUTANTS_IN_CANCER		13	0.34	0.76	0.775	0.97	1	925	tags=15%, list=4%, signal=16%
REACTOME_PLATELET_HOMEOSTASIS		83	0.26	0.81	0.78	0.97	1	3196	tags=20%, list=13%, signal=23%
REACTOME_SENESCENCE_ASSOCIATED_SECRETORY_PHENOTYPE_SASP		49	0.29	0.81	0.794	0.97	1	2465	tags=20%, list=10%, signal=23%
REACTOME_TP53_REGULATES_TRANSCRIPTION_OF_DEATH_RECEPTORS_AND_LIGANDS		12	0.33	0.76	0.829	0.97	1	3979	tags=33%, list=16%, signal=40%
REACTOME_SIGNALING_BY_RETINOIC_ACID		41	0.32	0.76	0.844	0.97	1	1285	tags=17%, list=5%, signal=18%
REACTOME_C_TYPE_LECTIN_RECEPTORS_CLRS		132	0.25	0.77	0.862	0.97	1	5236	tags=28%, list=21%, signal=36%
REACTOME_CLEC7A_DECTIN_1_SIGNALING		95	0.23	0.69	0.938	0.97	1	4975	tags=24%, list=20%, signal=30%
REACTOME_ENDOSOMAL_SORTING_COMPLEX_REQUIRED_FOR_TRANSPORT_ESCRT	Details ...	25	-0.45	-1.26	0.148	0.971	1	3670	tags=48%, list=15%, signal=56%
KEGG_STEROID_HORMONE_BIOSYNTHESIS	Details ...	40	0.45	1.01	0.443	0.971	1	3403	tags=28%, list=14%, signal=32%
REACTOME_PLASMA_LIPOPROTEIN_REMODELING		29	0.39	0.95	0.546	0.971	1	816	tags=10%, list=3%, signal=11%
REACTOME_O_GLYCOSYLATION_OF_TSR_DOMAIN_CONTAINING_PROTEINS		34	0.37	0.88	0.596	0.971	1	3500	tags=26%, list=14%, signal=31%
REACTOME_RUNX1_INTERACTS_WITH_CO_FACTORS_WHOSE_PRECISE_EFFECT_ON_RUNX1_TARGETS_IS_NOT_KNOWN		35	0.35	0.92	0.599	0.971	1	4359	tags=31%, list=18%, signal=38%
REACTOME_POST_TRANSLATIONAL_PROTEIN_MODIFICATION		1211	0.25	0.96	0.61	0.971	1	3860	tags=22%, list=16%, signal=25%
REACTOME_GLYCOLYSIS		66	0.31	0.83	0.703	0.971	1	2394	tags=21%, list=10%, signal=23%
REACTOME_NEGATIVE_REGULATION_OF_NMDA_RECEPTOR_MEDIATED_NEURONAL_TRANSMISSION		19	0.31	0.77	0.77	0.971	1	4650	tags=37%, list=19%, signal=45%
REACTOME_SUMOYLATION_OF_DNA_DAMAGE_RESPONSE_AND_REPAIR_PROTEINS		68	0.28	0.77	0.771	0.971	1	2153	tags=16%, list=9%, signal=18%
REACTOME_THE_ROLE_OF_NEF_IN_HIV_1_REPLICATION_AND_DISEASE_PATHOGENESIS		27	0.33	0.78	0.791	0.971	1	5972	tags=48%, list=25%, signal=64%
REACTOME_TRANSCRIPTIONAL_REGULATION_OF_WHITE_ADIPOCYTE_DIFFERENTIATION		73	0.3	0.77	0.823	0.971	1	4489	tags=30%, list=18%, signal=37%
REACTOME_G_PROTEIN_BETA_GAMMA_SIGNALLING		30	0.29	0.77	0.829	0.971	1	3596	tags=23%, list=15%, signal=27%
REACTOME_TRANSCRIPTIONAL_ACTIVITY_OF_SMAD2_SMAD3_SMAD4_HETEROTRIMER		43	0.26	0.76	0.855	0.971	1	2503	tags=16%, list=10%, signal=18%
REACTOME_PROTEIN_PROTEIN_INTERACTIONS_AT_SYNAPSES		83	0.25	0.78	0.883	0.971	1	2508	tags=16%, list=10%, signal=17%
REACTOME_TRANSCRIPTIONAL_REGULATION_BY_RUNX2		117	0.26	0.8	0.899	0.971	1	3243	tags=22%, list=13%, signal=26%
KEGG_PENTOSE_PHOSPHATE_PATHWAY	Details ...	25	0.39	1	0.464	0.972	1	2567	tags=28%, list=11%, signal=31%
REACTOME_NUCLEAR_ENVELOPE_NE_REASSEMBLY		66	0.37	0.96	0.492	0.972	1	1612	tags=14%, list=7%, signal=15%
REACTOME_SIGNALING_BY_WNT_IN_CANCER		32	0.35	0.96	0.528	0.972	1	3566	tags=28%, list=15%, signal=33%
REACTOME_TNF_SIGNALING		36	0.32	0.96	0.536	0.972	1	4272	tags=33%, list=18%, signal=40%
REACTOME_ALPHA_PROTEIN_KINASE_1_SIGNALING_PATHWAY		10	0.36	0.92	0.54	0.972	1	3360	tags=30%, list=14%, signal=35%
REACTOME_DEFECTIVE_EXT2_CAUSES_EXOSTOSES_2		14	0.47	0.95	0.547	0.972	1	2989	tags=50%, list=12%, signal=57%
REACTOME_RNA_POLYMERASE_III_TRANSCRIPTION_INITIATION_FROM_TYPE_1_PROMOTER		24	0.3	0.89	0.631	0.972	1	4983	tags=42%, list=20%, signal=52%
REACTOME_RHO_GTPASES_ACTIVATE_PAKS		21	0.38	0.88	0.631	0.972	1	2382	tags=33%, list=10%, signal=37%
REACTOME_CONSTITUTIVE_SIGNALING_BY_EGFRVIII		15	0.34	0.83	0.712	0.972	1	5014	tags=47%, list=21%, signal=59%
REACTOME_SYNTHESIS_OF_BILE_ACIDS_AND_BILE_SALTS_VIA_24_HYDROXYCHOLESTEROL		11	0.48	0.83	0.715	0.972	1	1948	tags=36%, list=8%, signal=40%
REACTOME_SIGNALING_BY_FGFR2_IN_DISEASE		39	0.26	0.84	0.763	0.972	1	3323	tags=21%, list=14%, signal=24%
REACTOME_AMINE_LIGAND_BINDING_RECEPTORS		40	0.21	0.78	0.783	0.972	1	7637	tags=35%, list=31%, signal=51%
REACTOME_INSULIN_RECEPTOR_RECYCLING		24	0.32	0.77	0.789	0.972	1	3534	tags=38%, list=15%, signal=44%
REACTOME_MEIOTIC_SYNAPSIS		32	0.29	0.81	0.794	0.972	1	1612	tags=16%, list=7%, signal=17%
REACTOME_ROLE_OF_LAT2_NTAL_LAB_ON_CALCIUM_MOBILIZATION		16	0.37	0.78	0.829	0.972	1	2405	tags=38%, list=10%, signal=42%
KEGG_GAP_JUNCTION	Details ...	82	0.38	1.08	0.291	0.973	1	1446	tags=12%, list=6%, signal=13%
REACTOME_PKMTS_METHYLATE_HISTONE_LYSINES		32	0.31	0.94	0.522	0.973	1	2221	tags=16%, list=9%, signal=17%
REACTOME_GPCR_LIGAND_BINDING		409	0.28	0.94	0.557	0.973	1	3686	tags=19%, list=15%, signal=22%
REACTOME_RECRUITMENT_OF_MITOTIC_CENTROSOME_PROTEINS_AND_COMPLEXES		69	0.3	0.88	0.595	0.973	1	4064	tags=28%, list=17%, signal=33%
REACTOME_NEGATIVE_REGULATORS_OF_DDX58_IFIH1_SIGNALING		30	0.34	0.85	0.635	0.973	1	2861	tags=23%, list=12%, signal=26%
REACTOME_MITOTIC_PROMETAPHASE		175	0.32	0.83	0.671	0.973	1	4064	tags=26%, list=17%, signal=31%
REACTOME_RNA_POLYMERASE_III_CHAIN_ELONGATION		14	0.33	0.83	0.695	0.973	1	3749	tags=36%, list=15%, signal=42%
REACTOME_SEMA4D_INDUCED_CELL_MIGRATION_AND_GROWTH_CONE_COLLAPSE		20	0.37	0.84	0.696	0.973	1	3553	tags=50%, list=15%, signal=58%
REACTOME_SIGNALING_BY_CYTOSOLIC_FGFR1_FUSION_MUTANTS		16	0.35	0.84	0.72	0.973	1	2554	tags=31%, list=10%, signal=35%
REACTOME_SIGNALING_BY_TGF_BETA_RECEPTOR_COMPLEX		71	0.27	0.85	0.735	0.973	1	4958	tags=25%, list=20%, signal=32%
REACTOME_RHO_GTPASES_ACTIVATE_NADPH_OXIDASES		23	0.41	0.83	0.735	0.973	1	4501	tags=35%, list=18%, signal=43%
REACTOME_CONDENSATION_OF_PROPHASE_CHROMOSOMES		12	0.41	0.78	0.737	0.973	1	3843	tags=42%, list=16%, signal=49%
REACTOME_TIGHT_JUNCTION_INTERACTIONS		24	0.37	0.81	0.746	0.973	1	1203	tags=17%, list=5%, signal=18%
REACTOME_ANDROGEN_BIOSYNTHESIS		11	0.35	0.79	0.808	0.973	1	2742	tags=27%, list=11%, signal=31%
REACTOME_ACTIVATION_OF_IRF3_IRF7_MEDIATED_BY_TBK1_IKK_EPSILON		15	0.3	0.68	0.881	0.973	1	1910	tags=20%, list=8%, signal=22%
REACTOME_INCRETIN_SYNTHESIS_SECRETION_AND_INACTIVATION		22	0.27	0.68	0.9	0.973	1	1756	tags=14%, list=7%, signal=15%
REACTOME_KILLING_MECHANISMS		12	0.45	0.95	0.524	0.974	1	2290	tags=25%, list=9%, signal=28%
REACTOME_TRYPTOPHAN_CATABOLISM		11	0.55	0.94	0.575	0.974	1	2505	tags=36%, list=10%, signal=41%
REACTOME_MITOTIC_PROPHASE		74	0.32	0.85	0.629	0.974	1	3849	tags=30%, list=16%, signal=35%
REACTOME_ANTIGEN_PRESENTATION_FOLDING_ASSEMBLY_AND_PEPTIDE_LOADING_OF_CLASS_I_MHC		23	0.41	0.84	0.667	0.974	1	3242	tags=39%, list=13%, signal=45%
REACTOME_INTERFERON_SIGNALING		178	0.34	0.81	0.675	0.974	1	3480	tags=28%, list=14%, signal=33%
REACTOME_INTERLEUKIN_RECEPTOR_SHC_SIGNALING		26	0.28	0.68	0.888	0.974	1	4839	tags=35%, list=20%, signal=43%
REACTOME_PLASMA_LIPOPROTEIN_ASSEMBLY		17	0.28	0.67	0.894	0.974	1	2705	tags=12%, list=11%, signal=13%
REACTOME_LDL_CLEARANCE		17	0.28	0.68	0.896	0.974	1	2515	tags=24%, list=10%, signal=26%
REACTOME_ZINC_INFLUX_INTO_CELLS_BY_THE_SLC39_GENE_FAMILY	Details ...	10	-0.65	-1.26	0.159	0.975	1	1171	tags=40%, list=5%, signal=42%
REACTOME_FGFR2_MUTANT_RECEPTOR_ACTIVATION		29	0.35	1.12	0.29	0.975	1	2201	tags=17%, list=9%, signal=19%
REACTOME_DEFECTS_IN_VITAMIN_AND_COFACTOR_METABOLISM		19	0.46	1.12	0.306	0.975	1	6393	tags=63%, list=26%, signal=86%
REACTOME_RHO_GTPASES_ACTIVATE_WASPS_AND_WAVES		35	0.47	1.11	0.323	0.975	1	3606	tags=37%, list=15%, signal=44%
KEGG_FC_EPSILON_RI_SIGNALING_PATHWAY	Details ...	75	0.35	1.03	0.418	0.975	1	3675	tags=31%, list=15%, signal=36%
REACTOME_METABOLISM_OF_STEROID_HORMONES		30	0.39	0.96	0.481	0.975	1	1529	tags=20%, list=6%, signal=21%
REACTOME_SHC_MEDIATED_CASCADE_FGFR1		20	0.33	0.95	0.523	0.975	1	2389	tags=15%, list=10%, signal=17%
REACTOME_CLEC7A_DECTIN_1_INDUCES_NFAT_ACTIVATION		11	0.44	0.95	0.532	0.975	1	189	tags=9%, list=1%, signal=9%
REACTOME_SMAD2_SMAD3_SMAD4_HETEROTRIMER_REGULATES_TRANSCRIPTION		32	0.34	0.94	0.54	0.975	1	2503	tags=22%, list=10%, signal=24%
REACTOME_CELLULAR_SENESCENCE		120	0.3	0.95	0.542	0.975	1	3027	tags=22%, list=12%, signal=25%
REACTOME_AURKA_ACTIVATION_BY_TPX2		63	0.35	0.92	0.57	0.975	1	4064	tags=29%, list=17%, signal=34%
REACTOME_TRANSCRIPTIONAL_REGULATION_OF_PLURIPOTENT_STEM_CELLS		29	0.36	0.94	0.572	0.975	1	1193	tags=17%, list=5%, signal=18%
REACTOME_STIMULI_SENSING_CHANNELS		90	0.3	0.95	0.573	0.975	1	2948	tags=21%, list=12%, signal=24%
[truncated: 1,250 more rows]

## Sheet: postmenopausal
follow link to MSigDB	GS DETAILS	SIZE	ES	NES	NOM p-val	FDR q-val	FWER p-val	RANK AT MAX	LEADING EDGE
[truncated: 1,614 more rows]

[truncated: 5 more sheets: ER-negative premenopausal, ER-negative postmenopausal, Comparison metabric, PDXs vs metabric (ER+), PDXs vs metabric (ER-)]
